# Supplementary material for: A multi-dimensional analysis of native and non-native academic research articles in twelve disciplines
Source: PLoS One. 2026 Apr 24;21(4):e0346776. doi: 10.1371/journal.pone.0346776 (PMC13108751; doi:10.1371/journal.pone.0346776)
Supplement: S1 Table — (XLSX) [file pone.0346776.s001.xlsx]

## Sheet: data0319-
Filename	Attitude markers	Reporting verbs	First person pronouns	Boosters	Public verbs	Emphatics	Pronoun it	Present tense	Identity markers	Perfect aspect	WH-clauses	Infinitives	Attributive adjectives	Subordinator that deletion	Necessity modals	Total adverbs	Total other nouns	Nominalizations	Total prepositional phrases	Conjuncts	Other adverbial subordinators	Causative adverbial subordinators	Past participial WHIZ deletion relatives	Present participial WHIZ deletion relatives	Transitional signals	Pied-piping relative clauses	Concessive adverbial subordinators	Conditional adverbial subordinators	Split auxiliaries	Phrasal coordination	Present participial clauses	Past participial clauses	BE as main verb	Third person pronouns	Predicative adjectives	Past tense	Existential there	Demonstrative pronouns	Noun_noun phrase	Possibility modals	Analytic negation	Demonstratives	Hedges	Downtoners	By-passives	Agentless passives	That adjective complements	That verb complements	Predicative modals
CRC_AGR01	2.282	17.719	12.45	7.65	1.425	1.35	1.55	11.425	4.184	1.025	0.175	4.15	23.3	0.275	0.175	5.825	62.35	10.1	10.525	1.625	0.275	0.25	0.9	1.3	38.385	0.175	0.1	0.2	0.95	4.45	0.675	0.35	3.225	0.625	1.9	2.25	0.125	0.625	0.875	0.3	0.1	3.3	0.25	0.7	1.35	0.95	3.2	0.275	0.425
CRC_AGR02	6.942	12.887	2.675	7.646	0.575	0.975	1.125	9.9	1.107	0.7	0.075	2.925	19.4	0.125	0.175	5.825	70.9	13.575	13.7	1.625	0.275	0.15	0.7	0.575	29.269	0.075	0.175	0.1	0.625	2.375	0.525	0.175	4	1.575	1.525	17.7	0.325	0.9	0.875	0.175	0	0.7	0.25	0.25	1.025	0.425	4.3	0.55	0.55
CRC_AGR03	38.723	20.051	2.675	42.9	1.075	3.625	1.975	11.425	4.183	1.425	0.175	12.75	23.3	1.5	0.325	6.85	41.725	11.45	10.525	1.625	0.525	1.45	0.9	1.275	38.378	0.175	0.175	0.325	0.95	4.45	0.675	0.35	3.225	0.625	1.025	6.6	0.125	0.4	1.2	0.425	0.1	3.05	0.25	5.05	1.725	1.625	2.025	0.35	0.3
CRC_AGR04	4.869	9.631	0.5	5.277	0.2	0.275	0.825	8.125	0.109	0.325	0	0.975	19.4	0.05	0	4.25	91.725	107.6	13.7	0.575	0.275	0.05	0.55	0.4	25.16	0	0.075	0	0.625	2.375	0.3	0.075	3.975	2.925	1.9	16.9	0.475	3.25	0.2	0.175	0	0.525	0	0.125	0.7	0.25	10.175	1.95	0.55
CRC_AGR05	6.936	17.694	11.825	42.9	1.425	0.975	1.55	25.9	0.692	1.425	0.175	4.15	25.95	0.275	0.325	5.825	62.35	10.1	8.8	1.625	0.525	1.2	4.675	0.975	20.766	0.325	0.175	0.325	0.95	4.45	0.675	0.25	3.225	0.25	1.025	3.95	0.65	0.4	4.825	2	0.1	0.925	0.25	0.7	1.725	1.625	2.225	0.35	0.225
CRC_AGR06	4.868	9.616	0.075	4.061	0.575	0.275	0.5	8.1	0.468	0.2	0	1.5	16.775	0	0	4.25	83.85	42.625	16.2	1	0.275	0	0.55	0.4	20.564	0.05	0.075	0	0.475	1.85	0.3	0.075	3.975	2	5.35	16.9	0.675	2.9	0.475	0.075	0	0.35	0.075	0.125	0.7	0.25	10.175	1.95	0.55
CRC_AGR07	22.099	20.043	2.675	31.285	7.15	1.35	1.975	24.1	27.033	1.425	0.75	4.15	25.925	1.425	0.325	13.575	62.35	10.1	8.8	2.2	1.85	0.15	2.65	1.275	61.651	0.325	0.825	0.325	2.775	3.575	2.875	1.725	1.85	0.25	1.275	2.25	0.002	0.4	1.2	1.875	0.05	2.95	0.375	3.675	1.725	1.625	2.025	0.275	0.425
CRC_AGR08	6.914	12.887	0.5	5.269	0.575	0.55	0.5	9.9	2.196	0.325	0	2.325	23.3	0.05	0.05	4.25	75.725	15.225	10.525	1.1	0.275	0.05	0.425	0.75	25.113	0	0.075	0.1	0.475	2.9	0.4	0.125	8.3	2.925	1.525	16.35	0.475	0.9	0.525	0.175	0	0.7	0.075	0.125	0.7	0.425	4.3	0.45	0.55
CRC_AGR09	6.914	15.184	1.575	9.429	1.075	0.975	1.125	11.425	4.179	0.7	0.075	2.925	23.275	0.175	0.325	4.975	70.9	11.45	10.525	1.625	0.4	0.1	0.9	0.75	33.98	0.175	0.075	0.2	0.775	3.575	0.525	0.25	3.225	0.625	1.9	3.95	0.2	0.625	0.875	0.225	0.1	0.7	0.15	0.25	1.35	0.95	3.2	0.45	0.425
CRC_AGR10	6.914	12.885	0.9	6.377	0.775	0.975	0.825	8.1	1.107	0.7	0.075	2.3	19.375	0.125	0.1	4.975	75.825	41.025	13.75	1	0.275	0.1	0.55	0.75	29.266	0.05	0.075	0.1	0.775	2.9	0.3	0.125	3.975	2	1.9	16.325	0.325	2.875	0.475	0.175	0.05	0.7	0.075	0.25	1.025	0.425	9.7	0.55	0.425
CRC_AGR11	8.747	33.654	2.675	28.853	1.425	1.35	1.975	24.1	26.429	1.425	0.175	4.15	25.925	1.25	0.6	13.125	62.375	10.1	8.8	5.625	0.625	0.25	2.45	1.275	38.365	0.325	0.825	2.6	0.95	3.575	1.925	1.275	2.4	0.25	1.275	2.25	0.125	0.4	1.2	0.425	0.1	0.925	1.475	3.475	1.725	1.625	3.2	0.275	0.225
CRC_AGR12	6.914	17.689	1.575	9.428	1.075	0.975	1.125	11.425	4.179	1	0.075	3.55	23.275	0.175	0.325	5.825	66.075	11.45	10.525	1.625	0.525	1.15	0.7	0.75	33.951	0.075	0.175	0.325	0.95	2.9	0.675	0.25	3.225	1.575	1.275	3.95	0.2	0.625	0.875	0.3	0.05	2.925	0.15	0.425	1.35	0.95	3.2	0.45	0.425
CRC_AGR13	8.74	17.683	2.675	7.643	1.075	0.975	1.55	23.825	2.196	0.7	0.075	3.55	48.4	0.175	0.175	5.825	66.075	13.55	0.25	1.625	0.525	0.25	0.7	0.975	33.934	0.325	0.175	0.2	0.775	3.575	0.525	0.25	3.225	0.25	1.9	2.225	0.2	0.625	0.875	0.225	0.1	0.925	0.15	0.425	1.725	0.95	3.2	0.35	0.425
CRC_AGR14	8.729	20.013	2.675	9.428	6.9	3.475	1.975	13.425	4.168	1	0.725	4.15	23.25	0.275	0.6	6.85	62.375	10.1	10.525	2.2	1.85	0.15	0.9	0.975	38.345	0.175	0.175	2.05	0.95	4.45	0.675	0.25	3.225	0.625	1.525	2.225	0.125	0.4	3.45	0.425	0.1	0.925	0.25	3.225	1.725	1.6	3.2	0.35	0.225
CRC_AGR15	6.913	17.68	11.225	7.64	1.075	0.975	1.55	13.425	2.195	1	0	2.925	25.925	0.275	0.575	5.825	70.925	10.1	8.8	2.2	0.525	0.1	0.7	0.975	38.345	0.175	0.175	0.2	2.625	2.9	0.525	0.25	3.225	0.625	1.525	3.95	0.125	0.4	0.875	0.3	0.1	0.7	0.15	0.7	1.35	0.95	3.2	0.45	0.3
CRC_AGR16	8.725	20.013	1.575	25.842	6.65	1.35	8.525	13.4	4.156	1	0.175	4.15	25.925	0.275	0.575	6.85	62.375	10.1	8.825	1.625	0.525	1	0.9	1.275	38.343	0.175	0.175	2	0.95	4.425	0.675	0.25	3.225	0.625	1.275	6.6	0.125	0.4	1.2	0.425	0.1	2.8	0.375	0.7	1.725	1.6	3.2	0.275	0.3
CRC_AGR17	4.864	12.882	0.9	7.64	0.575	0.975	0.825	8.1	0.467	0.475	0	1.5	19.375	0.125	0.175	4.975	83.875	15.225	13.75	1	0.275	0.05	0.425	0.75	29.266	0.05	0.075	0.1	0.775	1.85	0.3	0.125	3.975	2	1.525	16.325	0.325	2.825	0.475	0.175	0.05	0.35	0	0.25	1.025	0.425	4.275	1.7	2.075
CRC_AGR18	6.912	15.178	2.675	7.634	1.425	0.625	1.55	13.4	4.131	0.7	0.075	3.55	23.25	0.175	0.325	5.825	66.125	10.075	10.525	2.175	0.525	0.1	0.7	0.975	38.338	0.175	0.175	0.2	2.575	2.9	0.525	0.25	2.525	0.65	1.525	3.95	0.125	0.4	1.2	0.3	0.05	0.7	0.15	0.425	1.725	0.95	3.2	0.35	0.425
CRC_AGR19	4.862	15.178	0.9	6.373	0.775	0.55	0.475	9.9	2.195	0.7	0	2.925	19.375	0.175	0.1	4.25	70.925	37.475	13.775	1	0.4	0.05	0.55	0.75	29.259	0.05	0.075	0.1	0.625	2.375	0.4	0.175	3.975	2.025	5.2	16.275	0.325	2.675	0.875	0.175	0	0.7	0.075	0.125	1.025	0.425	8.55	0.55	0.55
CRC_AGR20	8.723	19.973	10.85	25.466	6.025	1.35	6.3	22.15	4.131	1.425	0.175	3.55	44.225	1.125	0.575	12.6	66.15	11.45	0.8	2.175	0.625	0.15	2.35	4.525	58.926	0.325	0.8	0.325	0.95	14.7	1.725	0.35	2.525	0.25	1.025	2.225	0.006	0.25	1.2	0.425	0.05	2.625	0.375	3.2	5.325	0.925	2.025	0.35	0.225
CRC_AGR21	6.909	17.68	10.825	25.466	5.5	1.35	1.975	13.4	4.126	1.425	0.725	4.15	23.25	1.1	0.325	6.85	62.4	10.075	10.525	2.175	1.6	0.15	0.9	0.975	38.331	0.3	0.725	0.2	0.95	3.575	0.675	0.25	3.2	0.275	1.025	3.95	0.125	0.4	1.2	0.3	0.725	2.575	0.25	3.175	1.725	1.6	3.2	0.35	0.225
CRC_AGR22	8.717	19.969	9.975	24.815	1.075	1.35	5.35	11.425	25.789	1	0.175	3.55	44.225	0.275	0.575	6.85	66.175	10.075	1.375	2.175	0.625	0.25	0.9	0.975	38.304	0.175	0.175	2	0.775	4.425	0.65	0.35	3.2	0.65	1.025	3.95	0.125	0.4	1.2	0.425	0.6	0.925	0.25	0.7	1.725	1.6	3.2	0.35	0.225
CRC_AGR23	4.861	9.599	0.225	5.254	0.375	0.275	0.825	5.65	0.466	0.325	0	1.5	19.375	0.05	0.05	3.575	83.875	15.2	13.775	0.575	0.275	0.1	0.55	0.4	20.555	0.05	0	0	0.475	1.85	0.3	0.125	3.975	2.025	4.225	16.25	0.675	2.575	0.25	0.075	0	0.525	0.075	0.125	0.7	0.25	4.275	1.6	2.075
CRC_AGR24	3.166	12.879	0.225	6.365	0.375	0.325	0.475	5.65	1.105	0.2	0	2.3	16.75	0.05	0.05	4.25	75.825	30.975	16.2	0.575	0.275	0.1	0.275	0.575	25.108	0.05	0	0	0.475	2.375	0.3	0.125	3.975	2.025	4.1	16.25	0.475	2.575	0.475	0.075	0	0.35	0.075	0.125	0.525	0.25	4.275	1.575	0.55
CRC_AGR25	6.897	15.159	0.9	7.627	0.775	0.625	1.55	9.875	2.192	0.475	0.075	2.3	23.225	0.175	0.1	4.975	75.85	15.2	10.525	1	0.4	0.1	0.7	0.975	29.259	0.175	0.075	0.1	0.775	2.375	0.4	0.25	3.95	0.65	1.9	6.6	0.325	0.9	0.85	0.225	0	0.5	0.25	0.25	1	0.7	3.2	0.45	2.075
CRC_AGR26	6.89	15.828	0.9	12.157	0.575	0.55	1.125	11.4	1.104	0.475	0	2.3	19.375	0.175	0.175	4.95	75.85	15.175	13.775	1	0.275	0.15	0.7	0.575	25.098	0.05	0.1	0.05	0.775	2.375	0.4	0.125	3.95	2.025	1.525	6.6	0.475	2.575	0.525	0.175	0	0.7	0.075	0.125	1	0.425	4.275	1.55	0.425
CRC_AGR27	8.716	33.329	2.675	24.751	5.5	1.35	1.975	21.9	23.53	1.425	0.175	4.15	43.925	1.075	0.575	6.825	62.425	11.45	1.525	5.625	1.55	0.25	0.9	1.275	38.291	0.3	0.725	1.975	0.95	4.425	1.7	0.35	2.375	0.275	1.275	3.95	0.125	0.4	1.2	1.6	0.1	0.925	0.25	3.15	4.9	1.6	2.025	0.275	0.3
CRC_AGR28	8.716	17.67	2.65	9.42	0.775	0.975	1.125	13.4	20.75	0.7	0.075	3.55	25.925	0.275	0.175	5.825	66.175	11.45	8.825	1.625	0.4	0.25	2.325	0.75	33.934	0.175	0.175	0.2	0.775	4.425	0.525	0.25	3.2	0.65	1.525	3.95	0.2	0.4	0.85	0.3	0	0.925	0.25	0.7	1.35	0.7	3.2	0.45	0.3
CRC_AGR29	3.159	12.879	0.075	5.245	0.2	0.275	0.25	8.1	0	0.325	0	0.975	19.375	0	0	2.725	91.8	28.575	13.8	1	0.15	0	0.275	0.4	20.524	0	0	0.05	0.475	1.375	0.2	0.075	8.3	2.925	3.975	14.925	0.675	2.475	0.2	0.15	0	0.35	0.075	0.125	0.7	0.25	4.275	1.5	2.075
CRC_AGR30	8.716	17.668	1.575	24.397	0.775	0.975	1.55	11.4	2.188	1.425	0.075	3.55	23.225	0.275	0.325	5.825	66.2	11.425	10.525	1.625	0.525	0.15	0.7	1.275	33.929	0.075	0.1	0.325	0.95	3.575	0.65	0.25	3.2	1.6	1.9	6.6	0.2	0.4	0.85	0.15	0.1	0.925	0.25	0.7	1.35	0.7	3.175	0.45	0.3
CRC_AGR31	4.854	9.597	0.225	6.365	0.375	0.55	0.475	8.1	0.105	0.325	0	2.3	13.825	0.125	0.05	4.25	75.85	15.175	19.4	1	0.15	0.05	0.425	0.575	20.524	0	0.075	0.05	0.625	1.85	0.2	0.125	3.95	2.95	3.85	14.925	0.675	2.4	0.2	0.15	0	0.225	0.075	0.125	0.7	0.25	7.775	0.55	1.9
CRC_AGR32	6.889	15.147	0.5	7.627	0.575	0.625	0.825	9.875	2.184	0.475	0	3.55	19.35	0.125	0.1	4.25	66.2	13.55	13.8	1	0.275	0.05	0.7	0.75	29.258	0.05	0.075	0.2	0.775	2.375	0.3	0.125	3.95	2.025	1.9	6.575	0.325	0.9	0.475	0.15	0.05	0.5	0.15	0.125	1	0.4	3.175	0.45	1.85
CRC_AGR33	8.716	17.664	2.65	24.397	5.475	3.45	1.95	13.375	4.108	1	0.075	3.55	42.35	1.025	0.575	6.825	66.2	11.425	1.575	2.175	0.625	0.15	2.25	0.975	38.287	0.3	0.175	0.325	2.575	3.575	0.525	0.35	2.375	0.275	1.525	2.225	0.125	0.625	1.2	0.3	0.575	2.55	0.25	0.7	1.725	1.6	3.175	0.275	0.3
CRC_AGR34	8.708	17.651	1.575	24.397	1.075	0.975	1.55	13.375	18.725	0.7	0.075	2.925	25.925	1	0.325	5.825	70.925	10.075	8.825	1.625	0.525	0.15	0.9	1.275	33.915	0.3	0.175	0.2	2.35	2.9	0.65	0.25	3.2	0.275	1.025	6.575	0.2	0.4	1.2	0.3	0.05	2.525	0.25	0.7	1.35	0.925	3.175	0.275	0.3
CRC_AGR35	8.676	17.649	9.975	24.397	1.425	1.35	1.55	20.85	4.108	1.4	0.175	8.175	25.925	0.275	0.325	6.825	42.175	10.075	8.825	2.175	0.525	0.25	0.9	1.275	38.277	0.175	0.175	1.825	2.35	3.575	0.525	0.35	2.525	0.65	1.9	2.225	0.125	0.4	1.2	0.425	0.1	2.4	0.25	0.7	1.725	1.6	2.225	0.35	0.3
CRC_AGR36	4.853	15.128	1.575	6.364	0.575	0.625	0.825	9.875	0.466	0.7	0	2.925	19.35	0.175	0.025	4.95	70.925	13.55	13.8	1	0.4	0.05	0.7	0.575	29.224	0.05	0.1	0.05	0.775	2.9	0.3	0.125	8.225	2.025	1.9	6.575	0.325	2.4	0.85	0.15	0	0.5	0.15	0.25	0.7	0.4	4.275	0.55	0.55
CRC_AGR37	4.844	9.594	0.5	4.043	0.375	0.25	0.475	5.65	0.464	0.475	0	1.5	16.725	0.05	0	4.225	83.875	15.175	16.225	0.675	0.275	0.05	0.55	0.4	20.507	0.05	0.075	0	0.475	2.375	0.2	0.075	7.6	2.025	3.7	14.775	0.675	2.275	0.25	0.075	0	0.5	0	0.125	0.7	0.25	4.275	1.325	1.625
CRC_AGR38	8.658	17.645	1.575	7.627	1.425	0.975	1.125	13.375	18.725	0.7	0.075	3.55	25.9	0.175	0.175	6.825	66.225	11.425	8.825	1.625	0.5	0.25	0.875	0.75	33.913	0.3	0.175	0.2	0.775	2.9	0.525	0.35	2.525	0.275	1.525	6.575	0.2	0.4	1.2	0.3	0.05	0.925	0.15	0.425	1.35	0.925	3.175	0.275	0.425
CRC_AGR39	6.888	17.645	1.575	9.414	1.425	0.975	0.825	13.375	4.097	1.4	0.075	3.55	23.225	0.275	0.175	6.825	66.225	11.425	10.525	1.625	0.275	0.25	0.875	1.275	33.897	0.175	0.1	0.2	0.95	4.425	0.525	0.25	2.525	0.65	1.9	3.95	0.2	0.4	0.85	0.3	0.05	0.925	0.25	0.425	1.35	0.925	2.225	0.45	0.55
CRC_AGR40	8.654	19.963	1.575	9.407	1.075	0.975	1.55	11.4	18.233	1	0.075	3.55	25.9	0.975	0.175	5.825	66.225	11.425	8.825	2.175	0.5	0.1	0.875	0.975	38.272	0.3	0.175	0.325	0.775	4.425	0.525	0.25	3.2	0.275	1.275	3.95	0.125	0.625	0.85	0.225	0.1	2.4	0.375	0.425	1.725	0.925	3.175	0.35	0.425
CRC_AGR41	6.887	12.868	2.65	6.365	0.575	0.975	0.825	9.875	1.104	0.7	0	2.925	21.15	0.175	0.1	4.95	70.95	13.55	11.95	1	0.4	0.15	0.7	0.575	33.892	0.175	0.075	0.1	0.625	2.9	0.4	0.25	3.2	0.65	3.65	6.575	0.2	0.9	0.85	0.225	0.05	0.5	0.075	0.25	1	0.7	7.675	0.55	0.425
CRC_AGR42	4.841	12.867	0.9	5.238	0.575	0.55	0.475	9.875	1.104	0.475	0	2.3	16.725	0.125	0.1	4.95	75.85	15.15	16.225	1	0.4	0	0.7	0.575	25.094	0.05	0.075	0.05	0.625	2.9	0.3	0.125	3.95	2.025	1.9	6.575	0.475	2.225	0.475	0.225	0	0.5	0.075	0.125	1	0.4	4.275	0.55	1.475
CRC_AGR43	6.879	17.631	9.475	7.627	1.075	1.35	1.55	9.875	17.994	0.7	0.075	2.925	25.9	0.175	0.325	6.825	70.95	13.525	8.85	1.625	0.5	0.15	0.7	0.975	38.269	0.175	0.175	0.1	0.95	3.575	0.65	0.25	3.2	0.65	1.525	3.95	0.125	0.4	0.525	0.3	0.1	0.925	0.25	0.425	1.35	0.925	4.275	0.45	0.3
CRC_AGR44	6.874	11.129	0.9	6.363	0.775	0.975	0.825	11.4	2.18	0.475	0.075	2.925	19.325	0.275	0.1	4.95	70.95	13.525	13.825	1.625	0.275	0.1	0.55	0.975	29.216	0.075	0.05	0.2	0.775	2.375	0.4	0.25	3.95	1.6	1.525	6.575	0.325	0.9	0.85	0.225	0.05	0.5	0.075	0.25	1	0.7	4.25	0.45	1.4
CRC_AGR45	4.836	12.863	0.225	5.237	0.2	0.25	0.825	8.075	0.104	0.325	0	2.3	19.325	0.05	0	4.225	75.85	27.65	13.825	0.675	0.275	0.05	0.275	0.575	25.093	0	0	0.05	0.625	2.375	0.3	0.075	7.425	2.95	3.6	14.65	0.475	2.2	0.475	0.15	0	0.35	0	0.125	0.7	0.25	7.4	1.325	1.4
CRC_AGR46	3.154	7.002	0.5	4.033	0.2	0.25	0.25	8.075	0	0.2	0	2.3	13.8	0	0	2.725	75.875	27.45	19.4	0.575	0.275	0.05	0.275	0.25	20.485	0	0	0.05	0.325	1.375	0.2	0.075	3.95	2.95	3.575	14.625	0.675	2.15	0.475	0.075	0	0.35	0	0.125	0.5	0.25	4.25	1.3	1.4
CRC_AGR47	2.073	32.336	2.65	9.407	1.425	1.325	1.95	13.35	17.768	1	0.075	3.55	40.425	0.925	0.575	6.825	66.225	11.425	1.6	1.625	0.5	0.975	0.875	1.275	38.269	0.3	0.225	0.2	0.95	4.425	0.525	0.35	3.2	0.275	1.275	2.225	0.125	0.625	1.2	1.6	0.1	0.925	0.25	0.7	1.725	1.6	2.225	0.35	0.3
CRC_AGR48	4.835	9.59	0.9	5.236	0.575	0.55	0.8	5.65	1.103	0.475	0	2.3	21.125	0.05	0.025	4.95	75.875	15.15	11.975	0.675	0.275	0.05	0.55	0.75	29.216	0.05	0.05	0.05	0.475	2.9	0.3	0.175	3.95	2.025	3.5	14.625	0.325	0.9	0.475	0.15	0.05	0.35	0	0.25	1	0.4	7.35	0.55	1.375
CRC_AGR49	6.869	15.128	0.5	6.361	0.775	0.975	0.8	9.85	1.101	0.475	0	2.3	19.325	0.125	0.175	4.95	75.875	15.15	13.825	1	0.4	0.05	0.7	0.575	29.209	0.175	0.05	0.05	0.625	2.375	0.3	0.175	3.95	0.65	3.45	14.625	0.325	2.15	0.475	0.15	0.05	0.5	0.15	0.125	1	0.4	4.25	0.45	1.25
CRC_AGR50	20.751	31.819	9.25	24.087	4.925	3.225	5.3	20.45	16.817	6.8	0.7	7.825	40.225	0.925	7.575	12.425	44.475	5.6	1.875	5.6	1.525	0.9	2.25	4.525	55.876	1.375	0.725	1.7	2.3	11.85	1.675	1.275	1.85	0	0.775	1.475	0.025	0.125	3.45	1.575	0.525	2.275	1.475	3	4.75	4.225	1.4	0.275	0.15
CRC_AGR51	3.98	12.853	2.65	6.361	0.575	0.55	1.125	11.375	2.174	0.475	0	2.925	21.125	0.125	0.175	4.95	70.95	13.5	11.975	1.625	0.4	0.05	0.7	0.575	33.886	0.175	0.1	0.1	0.625	2.375	0.525	0.175	3.95	0.65	1.9	6.575	0.2	0.9	0.85	0.225	0	0.925	0.075	0.25	1	0.7	4.25	0.45	1.25
CRC_AGR52	6.869	12.842	2.625	9.405	1.425	1.325	1.55	9.85	4.097	0.7	0.075	3.55	23.225	0.275	0.175	5.825	66.225	13.5	10.55	1.625	0.4	0.25	0.875	0.975	33.886	0.175	0.175	0.2	0.95	2.9	0.65	0.25	3.2	0.65	1.275	3.95	0.2	0.625	0.85	0.3	0.1	0.7	0.25	0.425	1.35	0.925	2.225	0.45	0.4
CRC_AGR53	8.649	17.631	8.875	9.405	1.075	0.95	1.525	20.45	4.086	1	0.075	3.55	40	0.175	0.325	6.825	66.25	11.425	1.9	5.175	0.625	0.15	0.875	0.975	38.265	0.3	0.175	0.2	2.175	3.575	0.65	0.35	3.2	0.275	1.9	2.225	0.125	0.4	1.2	0.425	0.1	2.275	0.25	0.7	1.725	1.6	2.225	0.45	0.225
CRC_AGR54	6.865	12.838	2.625	7.627	0.775	0.95	1.125	9.825	1.096	1	0.075	2.925	19.325	0.275	0.1	5.825	70.95	13.5	13.825	1.1	0.4	0.1	0.7	0.975	29.196	0.175	0.05	0.05	0.775	2.9	0.525	0.25	3.2	0.65	1.9	14.625	0.325	0.9	0.85	0.15	0	0.7	0.25	0.25	1	0.7	4.25	1.275	0.4
CRC_AGR55	6.864	17.629	1.575	24.007	1.075	0.95	1.525	13.35	4.086	0.7	0	2.9	25.875	0.275	0.575	5.8	71.125	11.425	8.85	1.625	0.5	0.15	0.7	1.275	33.874	0.175	0.175	0.1	0.95	3.575	0.65	0.25	3.2	0.65	1.525	2.225	0.2	0.625	0.85	0.3	0.05	0.925	0.25	0.425	1.35	0.925	3.175	0.35	0.3
CRC_AGR56	17.125	19.956	8.725	23.114	4.65	3.075	5.275	20.075	16.26	1.4	0.175	4.125	39.575	0.9	4.175	12.425	62.55	7.825	2.05	5.075	1.525	0.25	2.2	1.275	54.815	1.175	0.7	0.325	2.175	4.425	1.6	1.15	1.75	0	1.025	2.225	0.025	0.125	3.35	1.575	0.1	2.275	0.375	3	4.575	1.6	2.025	0.275	0.15
CRC_AGR57	6.852	12.838	1.55	9.403	0.575	0.95	0.8	9.825	4.067	0.475	0	2.9	23.2	0.125	0.175	5.8	71.2	15.15	10.55	1.625	0.4	0.1	0.55	0.575	33.858	0.175	0.05	0.325	0.625	2.375	0.4	0.175	3.2	0.65	3.45	14.425	0.2	0.9	0.85	0.225	0	0.7	0.075	0.25	1	0.7	4.25	0.45	0.55
CRC_AGR58	16.369	19.95	8.4	23.018	1.425	1.325	1.95	19.95	4.059	4.175	0.175	4.125	39.25	0.275	0.575	12.375	62.55	10.075	2.075	4.975	0.625	0.9	0.875	0.975	54.815	1.075	0.225	1.7	2.175	4.4	0.65	0.35	2.375	0	1.525	2.225	0.025	0.4	1.2	1.3	0.05	2.275	0.375	0.7	4.575	1.6	2.025	0.35	0.225
CRC_AGR59	16.261	30.777	8.225	22.989	4.325	2.925	5	19.925	15.595	4.15	0.65	7.825	39.15	0.9	3.475	12.3	45.025	5.575	2.1	4.45	1.525	0.875	2.2	4.25	54.815	1.05	0.675	1.675	2.175	10.125	1.6	1.1	1.75	0	0.775	1.475	0.025	0.125	3.325	1.275	0.525	2.225	1.4	2.85	4.55	3.375	2.025	0.15	0.075
CRC_AGR60	8.644	19.942	1.55	22.059	4.3	1.325	1.95	13.325	15.555	1	0.175	4.125	23.2	0.9	0.575	6.8	62.65	11.4	10.55	2.175	0.5	0.875	0.875	0.975	38.248	0.175	0.175	0.325	2.125	4.4	0.525	0.35	3.2	0.675	1.275	2.225	0.125	0.4	1.2	0.425	0.1	0.925	0.375	0.7	1.725	1.575	3.175	0.35	0.225
CRC_AGR61	4.833	15.128	0.225	6.357	0.375	0.55	0.8	8.05	0.463	0.475	0	1.5	21.1	0.125	0.025	4.95	83.9	15.15	11.975	1	0.275	0.1	0.55	0.575	25.09	0.05	0	0.1	0.475	2.375	0.4	0.175	7.175	2.025	1.9	14.325	0.475	2.15	0.525	0.15	0	0.5	0.075	0.25	1	0.4	4.25	0.55	1.25
CRC_AGR62	6.848	15.12	0.5	6.349	0.775	0.95	0.8	9.825	1.095	0.475	0.075	2.3	19.3	0.125	0.1	4.95	75.9	27.25	13.825	1	0.275	0.1	0.7	0.75	25.083	0.175	0.05	0.05	0.625	1.85	0.4	0.175	7.025	0.675	3.45	6.55	0.475	0.9	0.525	0.225	0	0.35	0.15	0.25	1	0.4	4.25	0.45	1.25
CRC_AGR63	16.089	30.45	8	21.487	4.175	2.875	4.925	19.925	15.273	4.15	0.625	7.825	38.375	0.9	3.125	12.3	47.425	7.825	2.15	4.375	1.425	0.875	2.075	4.05	54.815	1.05	0.65	1.65	2.1	9.95	1.575	1.05	1.75	0	0.575	1.475	0.025	0.125	3.325	1.2	0.525	2.225	1.25	2.825	4.5	3.375	1.5	0.075	0.125
CRC_AGR64	16.047	30.421	7.875	20.988	3.975	2.85	4.875	19.925	15.001	4.125	0.6	7.825	38.35	0.9	3.05	12.15	47.6	7.825	2.175	4.3	1.375	0.85	2.05	3.75	54.579	1.05	0.625	1.625	2.05	9.675	1.575	1.025	1.75	0	1.025	1.475	0.025	0.125	2.775	1.2	0.475	2.225	1.15	2.675	4.475	3.325	2.025	0.15	0.075
CRC_AGR65	4.829	12.829	0.225	5.23	0.2	0.55	0.475	8.05	0.104	0.2	0	1.5	13.725	0.05	0.1	3.575	83.9	26.625	19.45	1	0.15	0.05	0.55	0.4	20.484	0	0.05	0.05	0.625	2.35	0.2	0.075	6.925	2.95	1.875	14.15	0.675	2.125	0.475	0.075	0	0.5	0	0.05	0.7	0.25	4.25	1.275	1.25
CRC_AGR66	4.825	9.562	0.075	6.345	0.575	0.325	0.475	5.65	0.461	0.475	0	1.5	16.725	0.05	0.1	3.575	83.95	15.125	16.225	1	0.275	0	0.55	0.4	20.462	0.05	0	0.05	0.325	2.35	0.2	0.125	6.875	2.025	1.875	14.1	0.675	0.9	0.475	0.075	0	0.35	0.075	0.125	0.7	0.25	4.25	1.275	1.2
CRC_AGR67	3.154	9.554	0.2	5.23	0.375	0.25	0.475	5.625	0.461	0.2	0	1.5	13.7	0	0	3.575	83.95	25.975	19.5	1	0.15	0	0.425	0.25	20.439	0	0.05	0.05	0.325	1.375	0.2	0.075	6.825	2.95	1.875	14.05	0.675	2.1	0.2	0.15	0	0.225	0	0.125	0.7	0.25	7.1	1.25	1.175
CRC_AGR68	8.643	29.699	2.625	9.4	3.875	1.325	1.525	19.9	14.414	3.9	0.6	4.125	23.2	0.9	0.575	11.9	62.65	11.4	10.55	2.175	0.625	0.25	2.05	3.675	38.178	0.3	0.225	1.6	2.05	4.4	0.65	1	2.525	0.275	0.775	3.95	0.125	0.25	1.2	1.075	0.475	2.225	0.375	0.7	1.725	1.575	2.025	0.35	0.225
CRC_AGR69	16.047	29.092	2.625	20.914	3.825	2.85	4.425	19.9	14.244	1.4	0.6	7.825	25.875	0.875	0.575	11.9	47.6	7.825	8.85	2.175	0.625	0.85	2	3.65	53.975	0.3	0.225	1.55	2.025	9.375	1.55	1	1.725	0.275	1.275	1.475	0.025	0.125	1.2	1.05	0.1	2.15	1.15	2.55	4.4	1.575	1.4	0.15	0.225
CRC_AGR70	16.047	28.996	7.8	20.837	3.8	2.825	4.325	19.9	14.21	3.725	0.575	7.425	38.275	0.875	3.05	11.9	47.75	10.075	2.275	4.1	1.35	0.85	1.975	3.4	53.867	1.05	0.625	1.475	2.025	9.325	1.55	0.975	1.725	0	0.575	0.975	0.025	0.125	2.625	1.025	0.45	2.125	1.125	2.5	4.1	3.25	1.4	0.15	0.125
CRC_AGR71	16.047	19.899	2.625	20.837	1.4	2.65	1.95	19.8	4.045	1.4	0.175	7.4	23.2	0.275	3.05	11.85	47.75	10.075	10.55	2.175	0.5	0.85	0.875	3.4	53.667	0.3	0.175	1.45	2.025	9.2	0.65	0.95	2.375	0.275	1.025	2.225	0.025	0.25	1.2	0.3	0.1	2.125	1.1	2.5	4.1	0.925	3.175	0.275	0.225
CRC_AGR72	5.096	12.822	0.5	5.211	0.575	0.95	0.8	8.05	0.457	0.325	0	1.475	19.3	0.125	0.1	4.95	84.075	25.975	13.825	1	0.4	0	0.425	0.75	29.172	0.075	0.1	0.05	0.475	1.85	0.4	0.125	3.2	1.6	3.45	13.9	0.325	2.1	0.475	0.225	0	0.35	0	0.25	1	0.4	7	1.25	0.55
CRC_AGR73	5.271	15.108	2.625	7.622	0.775	0.95	1.125	9.825	1.095	1	0.075	2.3	21.1	0.275	0.1	5.8	75.9	13.5	11.975	1.625	0.275	0.25	0.55	0.575	33.858	0.175	0.1	0.1	0.625	2.35	0.525	0.25	3.175	0.675	3.425	3.925	0.2	0.9	0.525	0.3	0	0.5	0.15	0.425	1	0.7	4.25	0.55	0.4
CRC_AGR74	3.551	6.963	0.5	7.354	0.2	0.25	0.475	5.6	0.101	0.2	0	1.475	16.725	0	0.025	2.725	84.125	25.65	16.25	1	0.15	0	0.275	0.25	20.437	0	0	0.05	0.325	1.825	0.2	0.075	6.825	2.95	3.425	13.825	0.675	2.075	0.475	0.225	0	0.35	0	0.05	0.5	0.4	4.25	1.25	1.175
CRC_AGR75	6.848	17.627	2.625	9.393	1.4	0.6	1.525	13.325	14.209	1	0.075	2.9	25.875	0.175	0.575	6.8	71.225	10.05	8.875	1.625	0.5	0.85	0.7	0.95	33.851	0.3	0.175	0.2	0.95	2.9	0.65	0.35	3.175	0.275	1.525	3.925	0.2	0.4	1.2	0.425	0.05	0.7	0.25	0.675	1.7	0.925	3.175	0.35	0.3
CRC_AGR76	4.824	12.814	0.9	5.21	0.775	0.55	0.8	11.375	0.456	0.325	0	2.3	16.7	0.125	0.025	4.95	75.9	25.65	16.25	1.1	0.275	0.05	0.55	0.4	29.171	0.05	0.05	0.05	0.775	1.825	0.3	0.175	6.7	2.025	1.525	13.825	0.325	0.9	0.475	0.15	0	0.7	0.075	0.125	0.7	0.4	6.95	1.225	0.55
CRC_AGR77	4.822	9.534	0.9	6.341	0.775	0.325	0.8	9.825	2.174	0.325	0	2.275	16.7	0.125	0.1	4.225	75.95	25.55	16.275	1.1	0.275	0	0.425	0.75	29.128	0.05	0.05	0	0.625	2.35	0.4	0.175	3.95	2.025	1.525	6.525	0.325	2.025	0.85	0.15	0	0.35	0.075	0.25	0.7	0.4	4.225	0.55	1.175
CRC_AGR78	8.62	28.827	7.7	9.384	1.4	1.325	4.3	13.325	4.043	3.7	0.175	4.125	25.875	0.275	3.05	11.75	62.675	10.05	8.875	4.075	0.625	0.15	0.875	3.3	53.058	0.3	0.225	1.45	0.95	8.975	0.65	0.95	2.375	0.275	1.525	1.475	0.025	0.25	1.2	1	0.1	0.925	0.375	2.475	4.05	1.575	2.025	0.275	0.225
CRC_AGR79	16.039	19.892	2.625	20.82	1.075	1.325	4.3	13.325	4.039	1	0.175	7.275	23.2	0.85	0.325	6.8	48.325	10.05	10.55	4.075	0.625	0.85	0.875	0.95	38.176	0.3	0.175	0.325	2	4.4	1.525	0.35	3.175	0.275	1.275	2.225	0.125	0.4	1.2	0.3	0.375	2.1	0.25	0.675	3.95	1.575	3.175	0.35	0.225
CRC_AGR80	3.138	9.532	0.5	4.032	0.2	0.25	0.475	5.6	0.101	0.2	0	1.475	13.7	0.05	0	2.725	84.175	25.35	19.5	0.575	0.15	0.05	0.425	0.25	20.434	0.05	0	0	0.325	1.375	0.2	0.075	3.95	2.025	3.375	13.675	0.675	2.025	0.475	0.075	0	0.225	0.075	0.05	0.7	0.25	6.925	1.175	0.55
CRC_AGR81	15.984	28.816	7.625	20.811	3.675	2.6	4.3	19.6	14.178	3.7	0.55	7.25	37.75	0.85	3.05	11.55	48.325	7.8	2.325	4	1.325	0.825	1.975	3.175	52.883	0.975	0.625	1.4	2	8.925	1.525	0.925	1.725	0	0.775	0.95	0.025	0.125	2.6	1	0.35	2.075	1.1	2.425	3.95	3.15	1.5	0.275	0.075
CRC_AGR82	6.848	12.802	0.9	7.621	0.575	0.95	0.8	8.025	2.173	0.475	0	2.275	23.2	0.125	0.1	4.925	75.95	15.125	10.55	1.625	0.275	0.05	0.7	0.575	25.083	0.075	0.05	0.1	0.625	2.9	0.3	0.125	3.95	1.6	3.35	13.575	0.475	0.9	0.85	0.15	0	0.35	0.15	0.25	1	0.4	4.225	0.55	1.175
CRC_AGR83	15.981	28.793	7.525	20.684	3.625	2.55	4.25	19.575	14.149	3.7	0.55	7.15	37.7	0.85	2.95	11.275	48.325	7.8	2.425	4	1.325	0.825	1.975	3.175	52.846	0.95	0.625	1.35	2	8.925	1.525	0.925	1.85	0	0.55	0.95	0.025	0.125	2.6	0.975	0.35	2.075	1.075	2.425	3.95	3.15	1.5	0.075	0.075
CRC_AGR84	8.617	28.712	2.625	20.632	1.075	1.325	1.925	13.3	14.149	1	0.175	4.125	37.7	0.25	0.3	6.8	62.675	11.4	2.575	2.175	0.5	0.825	1.975	0.95	52.846	0.3	0.175	1.3	1.95	3.575	1.45	0.35	2.525	0.275	1.275	3.925	0.025	0.4	1.2	0.3	0.35	0.925	0.375	2.375	1.7	1.575	2.025	0.35	0.4
CRC_AGR85	3.132	12.802	0.9	5.21	0.575	0.25	0.8	9.825	0.453	0.325	0	2.275	16.7	0.125	0.1	4.225	75.95	25.2	16.275	0.575	0.275	0.05	0.55	0.575	20.429	0.05	0.05	0	0.45	2.35	0.2	0.075	6.7	2.025	1.875	13.575	0.675	2	0.25	0.15	0	0.35	0.075	0.125	0.5	0.25	4.225	1.175	1.175
CRC_AGR86	3.55	9.499	0.2	6.336	0.375	0.325	0.475	8.025	0.453	0.2	0	2.275	16.7	0.05	0	3.575	75.95	25.025	16.275	0.575	0.275	0.05	0.55	0.4	25.076	0	0.05	0.05	0.625	1.825	0.2	0.075	3.95	2.975	3.35	13.55	0.475	1.975	0.25	0.15	0	0.35	0	0.05	0.7	0.4	6.8	1.175	0.55
CRC_AGR87	3.128	12.794	0.075	5.207	0.375	0.25	0.225	5.6	0.452	0.325	0	0.975	16.7	0.05	0.025	3.55	91.85	24.825	16.3	0.575	0.15	0.05	0.275	0.4	20.429	0.05	0	0	0.45	1.375	0.3	0.075	6.65	2.025	3.3	13.45	0.675	1.975	0.2	0.15	0	0.5	0	0.125	0.7	0.25	6.775	1.175	0.55
CRC_AGR88	15.788	19.89	1.55	9.374	3.525	1.325	4.175	13.3	4.039	1	0.075	3.55	37.675	0.85	0.575	6.8	66.25	10.025	2.65	4	0.625	0.15	1.95	0.95	52.834	0.3	0.225	1.275	0.95	3.575	1.425	0.35	3.175	0.275	1.275	2.225	0.025	0.4	2.5	0.425	0.1	0.925	0.25	0.675	3.875	1.575	3.175	0.35	0.225
CRC_AGR89	8.617	28.639	1.55	9.374	1.075	0.95	1.525	13.3	14.026	1	0.075	3.55	25.875	0.85	0.3	5.8	66.25	11.4	8.875	2.175	0.5	0.25	0.875	1.275	38.163	0.3	0.15	1.25	0.925	3.575	0.525	0.35	3.175	0.275	1.275	3.925	0.125	0.4	1.2	0.425	0.35	0.925	0.25	0.675	1.7	1.55	3.175	0.35	0.3
CRC_AGR90	8.616	28.639	1.55	9.373	1.4	1.325	1.525	13.3	14.026	1	0.075	3.55	37.675	0.175	0.575	6.8	66.25	10.025	2.675	2.175	0.5	0.25	1.95	0.95	38.151	0.3	0.15	0.325	1.95	3.575	0.65	0.25	3.175	0.275	1.025	6.525	0.125	0.4	1.2	0.425	0.05	2.075	0.375	0.675	1.7	0.925	3.175	0.35	0.225
CRC_AGR91	3.55	6.939	0.5	5.202	0.575	0.25	0.8	5.6	0.1	0.475	0	1.475	13.7	0	0.1	4.225	84.175	15.1	19.575	1	0.275	0	0.55	0.4	20.424	0.05	0	0.05	0.45	1.825	0.3	0.075	6.6	2.025	3.3	13.45	0.675	1.95	0.2	0.15	0	0.225	0.075	0.125	0.7	0.25	6.75	0.55	1.15
CRC_AGR92	15.529	28.58	7.5	20.507	3.475	2.55	4.15	19.575	14.026	3.675	0.55	7.1	37.35	0.825	2.8	11.25	48.325	7.8	2.7	3.8	1.325	0.8	1.95	3	52.509	0.925	0.6	1.225	1.925	8.5	1.4	0.925	1.725	0	0.55	1.475	0.025	0	2.5	0.975	0.325	2.075	1.05	2.375	3.875	3.075	1.4	0.075	0.225
CRC_AGR93	15.415	19.88	2.6	9.372	1.4	1.325	4.125	11.375	14.026	1	0.075	3.55	37.05	0.8	0.575	6.8	66.275	10.025	2.725	3.775	0.625	0.25	0.875	1.275	38.151	0.925	0.225	0.2	0.925	4.4	1.375	0.35	3.175	0	1.025	3.925	0.125	0.4	0.85	0.3	0.325	2.075	0.375	2.35	1.7	0.925	2.025	0.35	0.4
CRC_AGR94	15.409	28.58	7.475	20.402	3.425	2.5	4.125	19.55	14.026	3.65	0.55	6.975	36.825	0.8	2.55	11.175	48.425	7.8	2.725	3.75	1.3	0.8	1.925	3	52.443	0.9	0.6	1.225	1.875	8.175	1.375	0.925	1.85	0	0.775	0.6	0.025	0.125	2.5	0.975	0.325	2.075	1.025	2.35	3.825	3	1.4	0.075	0.075
CRC_AGR95	6.845	12.794	0.9	9.361	0.775	0.95	1.125	8.025	4.032	0.475	0.075	2.275	21.1	0.125	0.3	4.925	75.95	13.475	11.975	1.6	0.4	0.05	0.7	0.575	33.848	0.075	0.05	0.1	0.775	2.9	0.525	0.175	3.925	1.6	1.525	6.525	0.2	0.9	0.525	0.15	0.05	0.7	0.075	0.25	1.325	0.7	4.225	0.55	0.55
CRC_AGR96	3.12	6.937	0.075	4.032	0.2	0.25	0.225	4.15	0	0.2	0	0.975	13.7	0	0	2.725	91.85	24.8	19.725	1	0.15	0	0.275	0.25	20.409	0	0	0.05	0.625	1.375	0.2	0.075	6.6	2.975	3.3	13.425	0.675	1.925	0.475	0.075	0	0.325	0.075	0.125	0.5	0.25	6.725	1.175	1.125
CRC_AGR97	6.842	12.794	0.475	6.333	0.375	0.55	0.8	9.825	0.448	0.475	0	2.9	21.1	0.05	0.025	4.225	71.25	15.075	11.975	1.6	0.275	0.05	0.55	0.4	25.052	0.05	0.05	0.1	0.625	2.35	0.3	0.125	3.925	2.05	1.875	13.375	0.475	1.9	0.475	0.15	0	0.7	0	0.125	1	0.4	6.725	0.55	1.125
CRC_AGR98	3.549	9.492	0.2	6.33	0.2	0.25	0.225	8.025	0.446	0.325	0	1.475	13.65	0.125	0	3.55	84.2	15.05	19.85	0.575	0.275	0	0.55	0.575	25.047	0.05	0	0.05	0.325	2.35	0.3	0.075	3.925	2.05	3.3	13.25	0.475	1.9	0.2	0.15	0	0.225	0.075	0.125	0.7	0.25	6.7	0.55	1.125
CRC_AGR99	4.819	15.1	0.475	6.328	0.775	0.95	0.8	8	0.445	0.475	0.075	2.275	19.3	0.05	0.1	4.225	75.975	15.05	13.825	1	0.275	0.1	0.7	0.4	24.997	0.05	0.1	0.1	0.45	1.825	0.4	0.125	3.175	2.05	3.25	13.225	0.475	1.875	0.85	0.15	0	0.5	0	0.125	1	0.4	4.225	0.55	1.125
CRC_AGR100	8.614	17.627	7.4	20.4	1.05	0.95	1.525	19.55	13.979	1	0.175	4.125	23.2	0.8	0.3	5.8	62.675	11.4	10.55	2.175	0.5	0.8	0.875	0.95	38.151	0.175	0.1	0.325	1.875	4.4	0.65	0.35	2.5	0.675	1.525	3.925	0.125	0.4	1.2	0.425	0.325	0.925	0.25	0.675	1.7	1.55	2.025	0.275	0.4
CRC_ART01	3.115	12.788	0.075	5.07	0.375	0.25	0.475	5.6	0	0.325	0	1.475	13.65	0	0	3.55	84.2	24.8	19.85	0.575	0.15	0.05	0.425	0.25	20.407	0.05	0.05	0	0.3	1.375	0.2	0.075	3.925	2.05	3.25	13.175	0.675	1.85	0.2	0.15	0	0.5	0	0.05	0.7	0.25	6.7	1.175	0.55
CRC_ART02	8.6	17.625	1.55	7.609	1.4	1.325	1.525	13.3	2.163	0.7	0.075	3.525	23.2	0.25	0.3	5.8	66.3	13.45	10.575	1.6	0.4	0.25	0.7	0.95	38.149	0.175	0.15	0.325	0.775	2.9	0.65	0.25	3.175	0.675	1.275	6.525	0.125	0.4	0.85	0.225	0.1	0.925	0.15	0.675	1.325	0.925	4.225	0.45	0.3
CRC_ART03	6.84	15.098	1.55	9.361	0.775	0.95	1.125	11.375	2.161	0.7	0.075	2.9	23.2	0.125	0.175	5.8	71.25	13.45	10.575	1.6	0.275	0.15	0.875	0.75	33.843	0.3	0.15	0.1	0.775	2.875	0.525	0.175	3.925	0.275	1.275	3.925	0.2	0.625	0.85	0.15	0.075	0.7	0.25	0.25	1.325	0.7	3.175	0.35	0.55
CRC_ART04	6.831	15.093	1.55	6.327	0.575	0.6	0.8	9.825	2.156	0.7	0.075	2.275	23.2	0.125	0.1	4.925	75.975	13.45	10.575	1.6	0.275	0.15	0.7	0.575	29.092	0.075	0.05	0.2	0.625	2.875	0.525	0.175	3.925	1.6	3.225	6.5	0.325	0.9	0.85	0.15	0	0.5	0.25	0.25	1	0.7	6.675	0.55	0.55
CRC_ART05	6.827	17.617	2.6	20.382	0.775	0.95	1.525	9.8	4.032	1.4	0.075	2.9	25.85	0.175	0.3	6.8	71.25	11.4	8.875	1.6	0.5	0.25	0.7	0.95	33.817	0.175	0.15	0.2	0.925	2.875	0.65	0.25	2.5	0.675	1.275	6.475	0.2	0.4	0.85	0.3	0.075	0.925	0.15	0.425	1.325	0.925	3.175	0.35	0.3
CRC_ART06	6.827	17.613	1.55	9.36	1.05	0.95	1.125	13.3	4.027	0.7	0.075	2.9	25.85	0.25	0.175	5.8	71.25	11.4	8.9	1.6	0.5	0.8	0.7	0.75	33.815	0.175	0.15	0.2	0.925	3.575	0.525	0.25	3.175	0.675	1.525	6.475	0.2	0.4	0.85	0.3	0.05	0.925	0.25	0.425	1.325	0.925	2.225	0.45	0.3
CRC_ART07	15.218	19.88	7.2	20.345	3.4	2.475	1.925	19.525	13.942	3.4	0.175	6.825	36.65	0.8	0.575	11.025	49.2	10.025	2.75	3.725	1.275	0.25	1.925	1.275	52.397	0.9	0.6	0.325	0.925	8.175	1.35	0.9	1.85	0	0.55	2.225	0.025	0.25	2.5	0.975	0.075	2.075	0.375	2.35	3.825	1.55	1.4	0.275	0.225
CRC_ART08	6.825	17.609	0.875	9.356	0.775	0.6	1.125	9.8	4.027	1	0.075	2.275	25.85	0.125	0.3	4.925	75.975	11.4	8.9	1.6	0.275	0.15	0.55	0.95	33.787	0.175	0.1	0.1	0.775	3.575	0.525	0.175	3.175	0.675	1.875	13.1	0.2	0.625	0.85	0.15	0.075	0.7	0.15	0.425	1	0.7	3.175	0.35	0.4
CRC_ART09	8.59	17.597	7.2	20.223	1.05	1.325	1.525	19.525	4.024	1	0.175	4.125	23.2	0.25	0.575	5.8	62.7	10.025	10.575	1.6	0.5	0.8	1.925	0.95	38.082	0.175	0.15	0.2	1.85	4.4	0.65	0.35	2.5	0.675	1.525	2.225	0.125	0.4	2.5	0.425	0.05	2.075	0.25	0.675	1.7	1.55	2.225	0.45	0.225
CRC_ART10	6.822	12.781	1.525	9.353	0.575	0.95	1.1	7.975	4.017	0.7	0.075	2.275	21.1	0.175	0.175	5.8	75.975	13.45	12	1.6	0.4	0.1	0.7	0.725	29.092	0.075	0.15	0.2	0.625	2.35	0.525	0.175	3.925	1.6	3.225	6.475	0.325	0.625	0.85	0.225	0.05	0.5	0.15	0.25	1	0.7	4.225	0.55	0.55
CRC_ART11	4.817	12.774	1.525	7.603	0.575	0.55	1.1	9.8	0.443	0.7	0.075	2.275	19.3	0.125	0.1	4.225	76.025	24.8	13.825	1.1	0.275	0.1	0.7	0.575	24.983	0.175	0.05	0.05	0.625	2.35	0.3	0.175	3.175	0.675	3.225	13.05	0.475	1.825	0.475	0.225	0	0.7	0.15	0.25	0.7	0.4	4.225	1.175	0.4
CRC_ART12	6.822	17.588	1.525	7.601	0.775	0.95	0.8	13.3	1.094	1	0	2.9	21.1	0.25	0.175	5.775	71.25	13.4	12	1	0.4	0.15	0.875	0.725	33.753	0.175	0.15	0.1	0.625	3.575	0.4	0.25	3.175	0.675	1.525	6.475	0.2	0.625	0.85	0.15	0.05	0.925	0.075	0.425	1.325	0.7	3.175	0.45	1.1
CRC_ART13	5.267	15.09	0.875	7.6	0.775	0.55	1.1	11.375	1.084	0.7	0.075	2.275	21.075	0.125	0.175	4.925	76.05	13.375	12	1.6	0.4	0.1	0.55	0.575	33.746	0.075	0.1	0.2	0.775	2.35	0.4	0.175	3.925	1.6	1.875	6.475	0.2	0.9	0.85	0.15	0	0.5	0.25	0.25	1	0.7	4.2	0.45	0.55
CRC_ART14	3.533	6.916	0.075	2.862	0.375	0.25	0.475	4.15	0	0.2	0	0.975	16.675	0	0	2.725	91.85	24.65	16.3	1	0.15	0	0.275	0.25	20.407	0.05	0	0	0.3	1.825	0.2	0.075	6.575	2.05	1.875	13.05	0.675	1.825	0.475	0.075	0	0.5	0.075	0.05	0.5	0.25	4.2	1.15	1.1
CRC_ART15	3.107	9.479	0.2	5.196	0.375	0.25	0.475	5.575	0.096	0.325	0	1.475	13.6	0.05	0.025	3.55	84.225	24.525	19.9	1	0.15	0	0.275	0.25	20.363	0	0	0	0.45	2.35	0.2	0.075	6.375	2.975	3.225	12.975	0.675	1.775	0.525	0.15	0	0.325	0	0.05	0.5	0.4	4.2	1.15	1.1
CRC_ART16	4.816	15.089	1.525	6.32	0.775	0.95	0.8	7.975	1.084	0.7	0	2.275	19.3	0.175	0.175	4.925	76.05	13.375	13.85	1.6	0.275	0.05	0.425	0.725	29.07	0.05	0.05	0.1	0.775	2.35	0.4	0.125	3.925	2.05	3.2	6.475	0.325	1.775	0.85	0.15	0	0.7	0.075	0.25	0.7	0.4	4.2	0.55	0.55
CRC_ART17	6.818	12.765	0.875	6.311	1.05	0.95	0.8	7.95	2.156	0.7	0	2.9	19.3	0.175	0.175	4.925	71.275	13.375	13.9	1.6	0.275	0.15	0.55	0.725	29.064	0.175	0.05	0.1	0.775	2.35	0.525	0.175	3.175	0.675	1.875	12.975	0.325	0.875	0.85	0.15	0	0.925	0.075	0.425	1	0.7	4.2	0.55	0.4
CRC_ART18	3.107	12.756	0.475	4.016	0.575	0.25	0.8	7.95	0.438	0.2	0	2.275	16.625	0.05	0.025	4.225	76.075	15.025	16.3	0.575	0.275	0.05	0.55	0.4	24.978	0	0	0.1	0.45	1.825	0.2	0.125	6.375	2.975	1.875	12.975	0.475	1.75	0.475	0.075	0	0.5	0.075	0.125	0.5	0.25	4.175	1.15	1.075
CRC_ART19	6.818	15.07	1.525	9.352	0.775	0.95	1.1	9.8	2.153	0.975	0.075	2.9	23.2	0.125	0.175	5.775	71.275	13.375	10.575	1.1	0.4	0.15	0.875	0.575	33.743	0.175	0.05	0.2	0.925	2.875	0.525	0.175	3.925	0.675	1.275	12.75	0.2	0.625	0.525	0.3	0.05	0.7	0.15	0.25	1.325	0.7	3.175	0.45	0.55
CRC_ART20	8.589	17.582	2.6	20.116	3.4	1.325	1.525	19.5	4.003	1.4	0.075	3.525	36.4	0.8	0.575	6.8	66.3	10.025	2.9	3.725	0.625	0.15	0.875	1.275	52.263	0.9	0.225	0.325	0.925	4.4	0.65	0.35	3.175	0	1.525	2.225	0.025	0.4	1.2	0.975	0.075	0.925	0.225	2.275	1.7	1.55	2.025	0.35	0.3
CRC_ART21	5.263	19.72	0.875	6.311	1.05	0.55	0.8	11.35	2.15	0.7	0	2.9	21.075	0.175	0.175	4.925	71.325	13.375	12.025	1.6	0.275	0.05	0.7	0.725	33.741	0.175	0.05	0.1	0.775	2.35	0.525	0.175	3.925	0.675	1.525	12.7	0.2	0.625	0.85	0.15	0.075	0.5	0.075	0.25	1.325	0.7	4.175	0.55	0.4
CRC_ART22	8.584	28.492	7.2	20.109	1.4	1.325	4.125	13.3	4.002	3.35	0.175	6.825	25.85	0.25	2.55	6.8	49.225	10	8.9	2.175	0.5	0.25	1.9	2.975	52.121	0.875	0.225	1.2	1.825	4.4	0.65	0.35	2.375	0	1.025	2.225	0.025	0.25	1.2	0.925	0.05	2.05	1.025	0.675	3.825	1.55	2.025	0.275	0.3
CRC_ART23	6.812	15.068	1.525	7.598	1.05	0.95	1.1	11.35	8.629	0.975	0.075	2.9	21.075	0.125	0.3	5.775	71.325	13.35	12.025	1.6	0.275	0.15	0.7	0.95	29.04	0.175	0.05	0.325	0.625	2.875	0.525	0.25	3.175	0.675	1.875	6.45	0.325	0.625	0.85	0.15	0	0.925	0.15	0.425	1.325	0.7	3.175	0.35	0.55
CRC_ART24	6.81	15.064	2.6	7.592	1.05	0.95	1.1	9.8	4	0.975	0.075	2.275	23.2	0.25	0.3	4.925	76.1	11.4	10.575	1.6	0.4	0.1	0.55	0.95	33.729	0.175	0.05	0.1	0.925	3.575	0.4	0.25	3.925	0.675	1.525	3.925	0.2	0.875	0.85	0.225	0.05	0.5	0.15	0.425	1.325	0.7	4.175	0.45	0.3
CRC_ART25	3.104	6.905	0.475	2.822	0.2	0.325	0.225	4.15	0	0.2	0	0.95	13.6	0	0	3.55	92.2	24.3	19.925	1	0.15	0	0.275	0.25	20.362	0.05	0	0.05	0.3	1.35	0.2	0.075	3.925	2.05	3.175	12.7	0.675	1.75	0.475	0.075	0	0.225	0	0.125	0.5	0.25	6.65	1.15	0.55
CRC_ART26	3.104	9.472	0.475	5.196	0.375	0.25	0.475	7.95	0.436	0.2	0	1.475	19.3	0	0.1	3.525	84.3	24.3	13.925	0.575	0.275	0.1	0.275	0.575	24.978	0	0.05	0.05	0.45	1.825	0.3	0.125	3.925	2.975	1.875	12.675	0.475	1.75	0.475	0.05	0	0.325	0.075	0.125	0.5	0.25	4.175	0.55	1.05
CRC_ART27	6.809	17.574	1.525	19.992	1.4	0.95	1.525	13.3	2.14	1.4	0.075	3.525	25.85	0.25	0.3	5.775	66.325	10	8.9	2.175	0.5	0.25	0.7	0.95	33.721	0.3	0.225	0.2	0.775	3.55	0.65	0.25	3.175	0.275	1.025	3.925	0.2	0.625	0.85	0.3	0.325	0.7	0.375	0.675	1.325	0.925	3.175	0.35	0.4
CRC_ART28	3.532	6.876	0.475	5.194	0.2	0.25	0.8	5.575	0.096	0.2	0	1.475	13.55	0.05	0	3.525	84.4	24.125	19.95	0.675	0	0	0.425	0.4	20.358	0	0.05	0	0.45	1.825	0.2	0.125	6.325	2.975	1.875	12.675	0.684	1.75	0.475	0.05	0	0.5	0	0.125	0.7	0.25	6.625	1.15	1.05
CRC_ART29	15.193	28.492	2.575	9.351	1.4	1.325	1.925	19.45	13.942	1.4	0.175	4.125	36.4	0.775	0.3	11	62.7	11.4	2.95	2.175	1.275	0.25	1.875	1.275	38.047	0.3	0.6	0.325	1.825	3.55	1.35	0.9	2.375	0.275	1.275	2.225	0.125	0.25	2.475	0.425	0.05	2.025	0.375	2.25	3.8	1.55	2.025	0.35	0.125
CRC_ART30	8.563	28.44	2.575	19.988	3.35	1.325	4.125	13.3	13.92	3.325	0.55	4.125	36.35	0.775	0.575	6.8	62.7	7.775	3.05	2.175	1.25	0.25	0.875	2.9	52.109	0.3	0.6	0.2	1.825	8.075	1.325	0.9	2.5	0.275	0.775	2.2	0.025	0.25	1.175	0.925	0.075	2	1.025	0.675	3.775	1.55	1.4	0.275	0.3
CRC_ART31	6.803	15.06	0.875	6.3	1.05	0.6	0.8	11.35	3.992	0.7	0.075	2.9	21.075	0.175	0.175	4.925	71.325	13.35	12.025	1.6	0.4	0.15	0.7	0.55	29.04	0.175	0.05	0.1	0.625	3.55	0.4	0.25	3.9	0.675	1.525	12.675	0.325	0.875	0.85	0.15	0.05	0.5	0.075	0.425	1.325	0.7	3.15	0.45	0.55
CRC_ART32	15.085	19.88	7.2	19.693	1.05	1.325	4.075	11.35	13.893	3.3	0.175	6.825	36.35	0.775	0.3	6.8	49.375	10	3.225	2.175	1.25	0.15	1.875	1.275	51.988	0.875	0.225	0.325	1.825	3.55	1.325	0.9	3.175	0	1.025	1.475	0.025	0.4	1.175	0.425	0.325	0.925	1	0.675	3.75	1.525	3.15	0.275	0.225
CRC_ART33	8.557	19.876	2.575	19.464	3.35	1.325	1.925	13.275	13.812	3.15	0.175	4.125	25.85	0.775	2.55	6.8	62.7	11.4	8.9	2.175	0.5	0.775	1.875	1.275	51.413	0.875	0.225	0.325	1.825	3.55	1.325	0.875	2.375	0	0.775	3.925	0.025	0.4	1.175	0.925	0.05	2	1	2.225	1.7	1.525	2.025	0.275	0.3
CRC_ART34	6.802	15.06	2.575	9.349	1.05	1.325	1.525	9.8	3.985	0.7	0	2.9	25.85	0.25	0.3	5.775	71.325	10	8.9	1.6	0.5	0.25	0.7	0.725	38.047	0.175	0.15	0.2	0.925	2.875	0.525	0.35	3.175	0.675	1.525	2.2	0.125	0.625	1.175	0.3	0	0.9	0.15	0.675	1.325	0.925	3.15	0.275	0.55
CRC_ART35	6.802	11.361	7.2	7.591	0.775	0.95	1.1	11.35	3.981	0.975	0	3.525	23.175	0.25	0.3	5.775	66.35	9.975	10.575	1.6	0.375	0.15	0.875	0.95	38.045	0.175	0.15	0.325	0.775	3.55	0.525	0.25	3.175	0.675	1.525	6.45	0.125	0.625	0.525	0.225	0.075	0.9	0.225	0.675	1.325	0.7	3.15	0.45	0.3
CRC_ART36	14.969	27.972	2.575	19.464	1.4	1.325	4.075	13.275	13.812	3.1	0.175	4.1	36.025	0.775	2.55	6.8	62.7	9.975	3.425	3.7	0.625	0.25	1.85	2.825	38.035	0.8	0.6	0.325	1.8	4.375	1.3	0.35	2.5	0	0.775	2.2	0.125	0.25	2.425	0.4	0.075	2	0.375	2.225	3.7	1.525	2.025	0.15	0.3
CRC_ART37	3.103	6.854	0.075	4.014	0.2	0.25	0.225	4.125	0	0.2	0	0.95	13.5	0	0	2.725	92.225	23.975	19.975	1	0.15	0	0.275	0.25	20.236	0	0.05	0	0.3	1.825	0.2	0.125	3.9	2.975	3.175	12.675	0.7	1.75	0.475	0.05	0	0.225	0.075	0.05	0.7	0.25	6.6	1.125	1.025
CRC_ART38	3.101	12.74	0.875	5.18	0.575	0.55	0.475	5.575	1.081	0.325	0	1.475	21.075	0.05	0.025	3.525	84.4	23.875	12.025	1	0.15	0	0.55	0.55	24.978	0.05	0	0	0.45	2.325	0.2	0.125	3.9	2.05	3.175	12.675	0.475	1.75	0.2	0.05	0	0.5	0.075	0.125	0.7	0.25	6.525	1.125	0.55
CRC_ART39	14.948	27.959	2.575	18.869	3.325	1.325	4.05	19.45	13.667	3.075	0.175	6.825	36	0.775	2.55	6.8	49.625	9.975	3.425	2.175	1.25	0.775	1.85	1.275	51.169	0.3	0.6	1.2	1.8	4.375	1.3	0.875	2.375	0.275	0.775	1.45	0.025	0.125	2.425	0.925	0.075	1.975	0.375	2.2	3.7	1.525	1.4	0.275	0.225
CRC_ART40	14.605	19.876	1.525	18.834	3.25	1.325	4.05	19.375	13.479	0.975	0.175	3.525	35.825	0.775	2.45	6.8	66.35	9.975	3.525	2.175	0.625	0.775	1.85	1.275	38.033	0.8	0.225	0.325	1.8	4.375	1.3	0.35	3.175	0	1.025	1.45	0.125	0.25	1.175	0.4	0.325	1.975	0.225	2.175	3.7	1.525	2.225	0.275	0.125
CRC_ART41	5.025	27.944	1.525	9.347	3.175	1.325	1.925	13.275	13.354	0.975	0.175	4.1	25.825	0.775	0.3	6.8	62.725	9.975	8.9	2.175	0.5	0.775	1.85	1.275	38.016	0.3	0.15	1.15	0.925	4.375	1.3	0.35	2.5	0.3	1	3.925	0.125	0.4	2.4	0.4	0.3	0.9	0.225	0.675	1.7	1.525	2.225	0.35	0.3
CRC_ART42	6.801	12.74	1.525	9.322	0.775	0.95	1.1	9.8	1.08	0.975	0.075	2.25	21.075	0.175	0.3	4.925	76.125	13.35	12.025	1	0.375	0.15	0.875	0.725	29.035	0.075	0.1	0.325	0.625	2.875	0.4	0.175	3.9	1.6	1.525	12.675	0.325	0.875	0.85	0.15	0.075	0.7	0.075	0.25	1	0.7	4.175	0.45	0.55
CRC_ART43	6.8	17.562	2.575	9.319	1.4	0.95	1.525	13.25	13.314	0.7	0.175	4.1	23.175	0.25	0.175	5.775	62.75	11.4	10.575	1.6	0.5	0.75	0.875	0.725	33.708	0.3	0.225	0.2	0.775	3.55	0.525	0.35	3.175	0.3	1	3.925	0.2	0.4	1.175	0.4	0.05	0.9	0.225	0.675	1.325	0.925	3.15	0.275	0.3
CRC_ART44	3.085	9.466	0.075	4.013	0.375	0.25	0.225	4.075	0.43	0.2	0	2.25	13.45	0	0	3.525	76.125	23.625	19.975	1	0.15	0	0.275	0.25	20.22	0	0	0.05	0.45	1.35	0.2	0	6.3	2.975	3.15	12.65	0.7	1.725	0.2	0	0	0.325	0	0.05	0.5	0.1	6.525	1.125	1.025
CRC_ART45	6.799	12.737	0.875	7.586	0.775	0.95	1.1	9.8	1.077	0.475	0.075	2.25	19.3	0.175	0.175	4.925	76.15	13.35	13.925	1	0.375	0.15	0.875	0.55	29.029	0.075	0.15	0.05	0.625	3.55	0.4	0.175	3.9	1.6	1.275	12.625	0.325	0.875	0.85	0.15	0	0.9	0.15	0.25	1	0.7	4.175	0.45	0.4
CRC_ART46	14.258	27.943	7.175	18.82	3.125	2.425	4.05	19.35	13.314	3.05	0.55	6.825	35.65	0.775	2.425	10.95	50.05	9.975	3.525	3.675	1.25	0.75	1.85	2.775	51.169	0.8	0.6	1.125	1.8	8.025	1.3	0.85	1.725	0	0.55	1.45	0.025	0.125	2.4	0.925	0.3	1.95	0.975	2.125	3.7	2.925	1.375	0.15	0.125
CRC_ART47	5.253	15.06	2.575	7.583	1.05	0.95	0.8	9.8	3.974	0.975	0.075	2.875	23.175	0.125	0.175	5.775	71.325	13.35	10.6	1.6	0.275	0.1	0.875	0.95	29.029	0.175	0.15	0.1	0.775	3.55	0.4	0.175	3.9	0.675	1.275	6.45	0.325	0.875	0.85	0.15	0	0.9	0.15	0.425	1.325	0.675	4.175	0.45	0.4
CRC_ART48	3.083	9.462	0.475	5.179	0.375	0.325	0.475	4.075	0.429	0.325	0	1.475	19.3	0	0	3.525	84.45	23.55	13.95	1	0.15	0	0.55	0.4	24.973	0	0.05	0.1	0.625	1.825	0.3	0.075	3.9	2.975	3.15	12.575	0.475	0.875	0.475	0.225	0	0.325	0.075	0.25	1	0.4	6.525	1.125	0.55
CRC_ART49	8.543	27.932	7.125	18.779	3.125	2.4	1.925	19.075	13.258	3.025	0.175	4.1	35.6	0.75	2.4	10.925	62.75	9.975	3.525	2.175	0.625	0.75	1.85	2.725	50.994	0.8	0.225	1.125	1.8	4.375	1.275	0.85	1.85	0	1.275	0.95	0.025	0.25	2.375	0.4	0.3	1.95	0.375	2.125	3.7	1.525	2.025	0.15	0.075
CRC_ART50	14.174	19.838	7.075	18.779	3.125	1.325	4	19.025	12.904	3.025	0.175	6.675	35.15	0.75	0.575	10.875	50.275	9.975	3.55	2.15	1.25	0.75	1.8	1.275	50.866	0.3	0.575	1.125	1.8	4.35	1.275	0.85	2.375	0.3	1	1.45	0.025	0.25	2.375	0.4	0.3	1.95	0.375	2.1	3.675	1.525	2.025	0.15	0.225
CRC_ART51	4.478	17.562	2.55	7.58	0.775	0.6	1.1	13.25	1.077	0.975	0.075	2.25	25.825	0.125	0.175	5.775	76.2	13.325	8.9	1.6	0.375	0.15	0.55	0.95	29.019	0.175	0.1	0.1	0.925	2.875	0.525	0.175	3.175	0.675	1.875	6.425	0.325	0.625	0.525	0.3	0.05	0.7	0.15	0.25	1.325	0.675	3.15	0.35	0.55
CRC_ART52	8.541	19.838	7.05	9.317	1.05	0.95	1.525	18.9	12.904	0.975	0.175	3.525	23.175	0.25	0.55	6.8	66.375	9.95	10.625	2.15	0.625	0.15	1.775	0.95	37.98	0.3	0.225	0.2	0.925	4.35	0.525	0.35	2.375	0.3	1.525	3.9	0.125	0.4	1.175	0.925	0.05	0.9	0.375	0.675	1.7	1.5	3.15	0.35	0.3
CRC_ART53	6.798	12.737	1.525	7.575	0.775	0.95	1.1	11.325	1.077	0.7	0.075	2.875	21.075	0.25	0.1	4.925	71.325	13.325	12.025	1.6	0.5	0.1	0.7	0.55	29.019	0.175	0.05	0.1	0.625	3.55	0.525	0.175	3.175	0.675	1.525	12.575	0.325	0.875	0.525	0.225	0	0.5	0.225	0.425	1	0.675	4.175	1.1	0.4
CRC_ART54	14.098	19.838	2.55	18.775	1.4	1.325	1.925	18.825	12.904	1.4	0.175	3.525	25.825	0.75	2.4	10.75	66.425	11.4	8.9	2.15	0.625	0.25	0.875	2.725	50.843	0.8	0.225	0.175	1.775	4.35	1.275	0.85	2.375	0	1.275	2.2	0.025	0.25	1.175	0.4	0.075	0.9	0.975	2.075	3.6	1.5	2	0.275	0.3
CRC_ART55	6.795	15.06	0.475	9.316	0.575	0.95	0.8	9.775	2.139	0.475	0	2.875	23.175	0.125	0.175	4.925	71.325	13.325	10.625	1.6	0.375	0.05	0.875	0.55	29.001	0.05	0.1	0.175	0.625	2.875	0.525	0.175	3.9	2.05	1.525	6.425	0.325	0.625	0.85	0.15	0.075	0.5	0.15	0.25	1	0.675	4.175	0.45	0.55
CRC_ART56	14.082	27.908	7.025	18.595	3.1	2.4	3.975	18.825	12.904	3.025	0.55	6.675	35.15	0.75	2.375	10.75	50.375	5.575	3.55	3.625	1.25	0.75	1.775	2.7	50.824	0.8	0.575	1.125	1.75	8	1.25	0.825	1.725	0	1	0.95	0.025	0	2.325	0.925	0.3	1.95	0.95	2.05	3.55	2.8	1.375	0.275	0.075
CRC_ART57	14.068	27.873	6.95	18.438	3.075	2.4	3.975	18.8	12.904	3	0.525	6.675	35.15	0.725	2.325	10.575	50.4	7.775	3.625	3.575	1.25	0.725	1.775	2.625	50.765	0.775	0.575	1.125	1.75	7.975	1.25	0.825	1.85	0	0.55	0.95	0.025	0	2.325	0.925	0.3	1.875	0.95	2.05	3.525	2.75	1.375	0.075	0.125
CRC_ART58	8.534	17.562	6.95	9.294	1.4	0.95	1.525	13.25	12.894	1.4	0.075	2.875	25.825	0.725	0.55	6.8	71.325	11.4	8.925	2.15	0.625	0.15	1.75	0.95	37.975	0.3	0.15	0.325	0.925	4.35	0.65	0.25	3.175	0.3	1.525	2.2	0.125	0.4	0.85	0.3	0.275	1.875	0.375	0.675	1.7	0.925	3.15	0.275	0.4
CRC_ART59	3.056	12.733	0.475	4.011	0.575	0.25	0.8	9.775	0.096	0.2	0	2.25	19.3	0.125	0	3.525	76.2	23.55	13.95	1	0.15	0.05	0.425	0.55	20.192	0.05	0	0	0.625	2.325	0.3	0.125	6.3	2.05	1.875	12.525	0.7	0.875	0.45	0.05	0	0.5	0.15	0.125	0.7	0.4	4.175	1.1	1.025
CRC_ART60	6.794	15.06	2.55	9.314	1.4	0.95	1.1	13.225	2.139	1.4	0.075	3.525	25.825	0.25	0.175	5.775	66.45	9.95	8.925	1.6	0.5	0.725	0.7	0.725	33.703	0.175	0.15	0.175	0.925	3.55	0.525	0.25	2.5	0.7	1.525	6.425	0.2	0.4	0.85	0.3	0.075	0.7	0.15	0.425	1.7	0.925	3.15	0.275	0.55
CRC_ART61	8.53	19.838	1.525	9.31	1.4	1.325	1.525	11.325	3.971	1.4	0.075	3.525	23.175	0.725	0.55	5.775	66.5	13.325	10.625	1.575	0.5	0.725	0.875	1.275	37.974	0.175	0.15	0.325	1.725	3.55	0.65	0.35	3.175	0.7	1.275	3.9	0.125	0.625	1.175	0.4	0.075	1.875	0.225	0.675	1.7	1.5	3.15	0.35	0.3
CRC_ART62	6.794	17.562	0.875	6.297	0.575	0.6	1.1	9.775	1.074	0.7	0.075	2.875	19.3	0.125	0.175	4.925	71.35	15.025	13.975	1.575	0.5	0.1	0.525	0.55	29	0.175	0.05	0.1	0.625	3.55	0.4	0.175	3.9	0.7	1.525	6.425	0.325	0.875	0.45	0.15	0.05	0.7	0.225	0.425	1	0.4	4.175	0.45	0.55
CRC_ART63	3.056	12.726	0.875	6.293	0.375	0.325	0.475	5.55	1.073	0.475	0	2.25	19.275	0.05	0.025	4.225	76.2	23.55	13.975	0.575	0.275	0.05	0.425	0.55	24.971	0	0.05	0.05	0.3	2.325	0.3	0.125	3.9	3	3.125	12.5	0.475	1.725	0.45	0.225	0	0.7	0	0.125	0.7	0.4	4.15	1.1	0.55
CRC_ART64	3.051	12.717	0.075	2.784	0.375	0.25	0.225	7.925	0	0.2	0	0.95	13.45	0.05	0.025	2.7	92.25	23.475	20	0.575	0	0.05	0.4	0.25	20.129	0	0	0.05	0.45	1.35	0.075	0.075	6.25	3.025	3.125	12.475	0.7	1.725	0.2	0.15	0	0.325	0	0.025	0.5	0.1	6.425	1.1	1.025
CRC_ART65	8.526	19.824	2.55	18.364	1.4	2.4	1.925	11.325	12.866	0.975	0.175	4.1	25.825	0.25	0.55	6.8	62.75	11.4	8.925	2.15	1.175	0.25	0.875	0.95	50.741	0.3	0.225	0.325	0.925	7.95	0.65	0.35	3.15	0.3	1.275	3.9	0.025	0.4	2.3	0.4	0.275	0.9	0.225	0.675	1.7	1.5	3.15	0.275	0.3
CRC_ART66	7.959	15.041	1.525	6.293	0.775	0.55	1.1	11.325	1.068	0.475	0	2.25	23.175	0.05	0.175	4.925	76.225	15.025	10.625	1.575	0.275	0.05	0.525	0.725	24.964	0.075	0.05	0.05	0.625	2.875	0.3	0.175	3.9	1.625	3.1	6.425	0.475	1.7	0.45	0.225	0	0.7	0.15	0.25	1	0.4	4.15	0.55	1.025
CRC_ART67	3.532	6.854	0.2	5.171	0.2	0.25	0.225	4.05	0.425	0.325	0	0.95	13.4	0.05	0	3.5	92.275	23.35	20.05	0.55	0	0.05	0.4	0.25	20.107	0	0	0.05	0.3	1.825	0.2	0	6.25	3.025	3.075	12.425	0.7	1.7	0.2	0.15	0	0.225	0	0.025	0.5	0.1	6.4	1.075	1
CRC_ART68	13.952	19.806	6.925	18.145	1.4	2.375	1.925	13.225	12.865	2.975	0.525	6.675	25.825	0.725	0.55	6.8	50.4	7.775	8.925	2.15	1.15	0.25	1.75	2.575	37.943	0.3	0.575	0.175	1.725	7.725	1.225	0.825	2.375	0.3	0.775	1.45	0.125	0.25	2.275	0.925	0.075	0.9	0.95	2.05	1.7	1.5	2	0.15	0.3
CRC_ART69	3.039	6.784	0.475	4.009	0.2	0.25	0.475	4.05	0.094	0.175	0	0.95	13.4	0	0.025	3.5	92.275	23.325	20.2	1	0.15	0	0.275	0.25	20.058	0	0	0	0.45	1.35	0.2	0.075	6.225	3.025	3.05	12.375	0.7	1.7	0.45	0.05	0	0.225	0	0.025	0.5	0.25	6.4	1.075	1
CRC_ART70	6.79	15.037	0.475	9.302	0.575	0.95	1.1	7.925	2.134	0.475	0	2.25	23.15	0.175	0.1	4.925	76.3	13.325	10.625	1.575	0.375	0.15	0.525	0.55	28.995	0.175	0.1	0.1	0.625	2.325	0.525	0.175	3.9	0.7	1.875	6.425	0.325	0.875	0.85	0.225	0	0.9	0.15	0.25	1	0.675	6.4	0.55	0.4
CRC_ART71	8.526	17.56	1.525	7.574	1.4	0.95	1.525	18.8	2.13	0.7	0.075	2.25	25.775	0.25	0.55	5.775	76.3	11.375	8.95	1.1	0.5	0.15	0.875	1.275	33.703	0.175	0.1	0.325	0.775	3.55	0.525	0.35	3.15	0.7	1.525	2.2	0.2	0.625	0.825	0.225	0.075	0.7	0.225	0.425	1.7	0.925	2.225	0.45	0.3
CRC_ART72	6.79	12.717	1.525	6.289	0.575	0.55	1.1	7.925	2.128	0.7	0	2.25	21.075	0.05	0.175	4.9	76.325	15	12.025	1.575	0.275	0.05	0.4	0.725	28.986	0.175	0.05	0.1	0.625	2.325	0.3	0.125	3.9	0.7	3.05	12.3	0.325	0.875	0.825	0.15	0	0.325	0.15	0.25	1	0.4	4.15	0.55	1
CRC_ART73	13.938	27.709	6.9	18.055	3.025	2.35	3.95	18.75	12.809	2.95	0.5	6.6	35.05	0.725	2.15	10.525	50.475	9.95	3.625	3.575	1.15	0.7	1.75	2.525	50.741	0.775	0.575	1.125	1.7	7.625	1.225	0.825	1.7	0	0.55	1.45	0.025	0.125	2.275	0.9	0.275	1.85	0.925	2.025	3.5	2.75	1.375	0.25	0.075
CRC_ART74	3.03	12.716	0.2	6.289	0.375	0.55	0.475	4.05	0.093	0.475	0	2.25	16.625	0	0.1	3.5	76.325	23.075	16.325	1	0.275	0	0.275	0.55	24.964	0	0.05	0.1	0.45	1.825	0.2	0.125	3.9	3.025	3.05	12.3	0.475	0.875	0.45	0.15	0.05	0.325	0	0.25	0.7	0.4	6.35	0.55	1
CRC_ART75	8.52	19.797	2.55	9.3	1.4	2.35	1.925	11.325	3.969	0.975	0.075	3.5	25.75	0.25	0.55	6.775	66.5	9.95	8.95	2.15	0.5	0.25	0.875	1.25	37.912	0.3	0.225	0.175	0.775	4.35	0.65	0.35	3.15	0.3	1.275	2.2	0.125	0.625	1.175	0.9	0.05	1.85	0.225	0.675	1.7	1.5	3.15	0.25	0.225
CRC_ART76	13.925	19.791	6.8	18.055	2.975	2.35	3.95	18.725	12.803	1.4	0.5	6.575	25.725	0.725	0.55	10.475	50.625	7.775	8.95	3.575	1.125	0.25	0.875	2.475	50.574	0.75	0.575	0.325	0.925	7.575	1.225	0.825	1.7	0	1	1.45	0.025	0.25	2.275	0.4	0.275	1.85	0.375	2.025	3.5	1.5	2	0.15	0.225
CRC_ART77	6.79	15.026	0.875	7.567	0.575	0.55	1.1	9.775	2.127	0.975	0	2.875	23.15	0.125	0.175	5.775	71.375	13.325	10.625	1.575	0.275	0.05	0.7	0.725	33.7	0.075	0.1	0.1	0.625	2.875	0.525	0.175	3.15	1.625	3.025	6.425	0.2	0.625	0.825	0.15	0	0.7	0.225	0.425	1	0.4	4.15	0.45	0.3
CRC_ART78	4.816	15.025	1.525	9.3	0.575	0.95	0.8	13.2	1.067	0.475	0.075	3.5	21.075	0.125	0.1	4.9	66.525	15	12.025	1	0.275	0.15	0.7	0.725	33.7	0.175	0.15	0.1	0.625	2.325	0.4	0.175	3.15	0.7	1.875	12.25	0.2	0.875	0.825	0.225	0	0.7	0.15	0.425	1	0.675	3.15	0.45	0.55
CRC_ART79	6.785	17.554	6.7	18.051	1.05	0.95	1.525	18.625	2.122	1.4	0.075	3.5	35.025	0.175	0.3	6.775	66.525	11.375	3.625	3.575	0.625	0.15	0.875	0.95	37.896	0.3	0.225	0.175	0.925	4.35	0.525	0.35	3.15	0.3	1.275	3.9	0.125	0.4	1.175	0.4	0.05	1.85	0.375	0.675	1.7	0.925	2.225	0.25	0.3
CRC_ART80	4.814	15.025	0.2	7.561	0.375	0.525	0.475	9.775	1.067	0.475	0	2.875	16.625	0.05	0.175	4.225	71.375	15	16.325	1	0.275	0.1	0.675	0.4	24.931	0.05	0.05	0.1	0.625	1.825	0.4	0.125	6.225	2.05	1.875	12.175	0.475	1.675	0.825	0.15	0	0.5	0.075	0.125	0.7	0.4	4.15	0.55	1
CRC_ART81	6.783	15.02	1.525	7.543	1.05	0.95	1.525	9.775	2.102	0.7	0.075	2.875	21.05	0.175	0.3	4.9	71.4	13.325	12.05	1.575	0.375	0.1	0.675	0.725	33.697	0.075	0.1	0.1	0.925	3.55	0.4	0.25	3.15	1.625	1.275	6.425	0.2	0.875	0.825	0.225	0	0.9	0.225	0.25	1.325	0.675	3.15	0.35	0.55
CRC_ART82	8.52	19.77	6.6	9.296	1.4	1.325	3.925	13.2	3.969	0.975	0.175	3.5	35.025	0.7	0.3	6.775	66.55	9.95	3.725	2.15	0.5	0.7	0.875	1.25	50.532	0.75	0.575	0.325	0.925	3.55	0.65	0.35	3.15	0	1	2.2	0.025	0.4	1.175	0.4	0.275	0.9	0.225	0.675	3.5	1.5	2.225	0.35	0.3
CRC_ART83	8.511	19.769	6.55	17.971	2.95	2.35	1.925	18.6	3.967	2.925	0.175	6.55	23.15	0.7	2.15	10.45	50.9	7.75	10.625	2.15	0.625	0.7	1.75	1.25	50.438	0.75	0.225	1.1	1.7	4.35	0.65	0.825	2.375	0	1.275	2.2	0.025	0.25	1.175	0.4	0.275	1.85	0.375	2.025	3.475	1.5	2	0.325	0.125
CRC_ART84	6.781	15.018	1.525	9.294	0.775	0.95	1.1	7.9	3.964	0.975	0.075	3.5	21.05	0.175	0.1	5.775	66.55	13.325	12.05	1.575	0.375	0.05	0.675	0.95	33.697	0.075	0.15	0.175	0.775	2.875	0.4	0.25	3.15	1.625	1.875	6.425	0.2	0.625	0.825	0.225	0	0.9	0.225	0.425	1	0.675	4.15	0.45	0.55
CRC_ART85	3.03	9.455	0.475	5.168	0.2	0.25	0.8	4.025	0.092	0.325	0	1.475	16.625	0	0.025	3.5	84.5	23	16.35	0.55	0	0.05	0.4	0.25	19.957	0	0	0.05	0.3	1.825	0.075	0.075	6.125	3.025	3	12.125	0.7	1.675	0.2	0.05	0	0.225	0	0.025	0.5	0.25	6.3	1.075	0.975
CRC_ART86	6.779	12.7	0.475	5.159	0.775	0.95	0.8	7.9	0.422	0.475	0	2.25	21.05	0.125	0.1	4.225	76.35	15	12.05	1	0.275	0.05	0.525	0.55	28.983	0.05	0	0.1	0.625	2.325	0.4	0.125	3.9	2.075	1.875	12.125	0.325	1.675	0.45	0.225	0	0.325	0.15	0.125	1	0.4	6.275	0.55	0.975
CRC_ART87	13.856	19.769	6.5	17.899	2.925	2.35	1.925	18.575	12.761	2.9	0.5	6.5	25.725	0.7	0.55	10.45	50.975	7.75	8.95	2.15	0.625	0.7	1.75	2.45	50.269	0.3	0.575	1.1	1.7	7.525	1.2	0.35	2.375	0.3	1.25	1.425	0.025	0.125	1.175	0.4	0.25	1.85	0.925	2	3.475	1.5	1.375	0.25	0.225
CRC_ART88	6.771	17.552	6.425	7.541	1.05	0.95	1.525	9.775	3.962	1.4	0.075	3.5	25.725	0.175	0.3	5.775	66.575	9.95	8.95	1.1	0.5	0.25	0.675	0.95	37.891	0.175	0.05	0.325	0.925	3.55	0.65	0.25	3.15	0.7	1.875	2.2	0.125	0.625	0.825	0.3	0	0.9	0.225	0.425	1.7	0.675	3.15	0.325	0.2
CRC_ART89	6.768	7.002	1.525	7.54	0.575	0.95	0.8	11.3	3.958	0.475	0	2.875	21.05	0.175	0.175	5.775	71.4	13.325	12.05	1	0.375	0.15	0.875	0.725	28.983	0.075	0.05	0.175	0.775	2.875	0.4	0.25	3.875	1.625	1.875	6.4	0.325	0.625	0.45	0.225	0.05	0.5	0.225	0.425	1	0.675	2.225	0.45	0.55
CRC_ART90	7.916	14.999	2.525	17.86	1.05	0.925	1.1	13.2	2.1	1.4	0.15	3.5	25.725	0.175	0.175	5.775	66.6	11.375	8.95	1.575	0.5	0.25	0.675	0.725	37.89	0.075	0.15	0.325	0.775	3.55	0.65	0.25	3.15	1.625	1.25	6.4	0.125	0.625	0.825	0.225	0.075	0.675	0.225	0.425	1.7	0.925	3.15	0.325	0.4
CRC_ART91	4.808	14.994	0.475	7.538	0.375	0.525	0.8	5.525	1.066	0.7	0	1.475	21.05	0.125	0.1	4.9	84.525	14.975	12.05	1	0.275	0.1	0.525	0.4	28.978	0.175	0.05	0.05	0.625	1.825	0.3	0.175	3.875	0.7	1.85	12.125	0.325	1.675	0.825	0.15	0	0.5	0	0.125	1	0.4	4.15	0.45	0.975
CRC_ART92	8.497	27.514	6.425	9.287	2.925	1.325	3.875	18.575	12.731	1.4	0.5	4.1	25.7	0.7	0.55	10.325	62.75	9.925	8.95	2.15	0.625	0.675	1.75	2.425	37.886	0.3	0.575	1.075	1.7	4.35	1.2	0.35	2.375	0.3	1.25	1.425	0.125	0.4	1.175	0.4	0.25	1.85	0.925	0.675	3.475	1.475	2	0.325	0.125
CRC_ART93	5.252	17.55	2.525	9.287	1.4	0.925	0.8	13.175	3.954	1.4	0.075	2.25	25.7	0.25	0.3	6.775	76.35	13.325	8.95	1.1	0.5	0.15	0.875	0.95	37.847	0.175	0.15	0.1	0.925	3.525	0.65	0.25	3.15	0.7	1.25	3.9	0.125	0.625	0.825	0.3	0.05	0.9	0.15	0.425	1.7	0.925	3.15	0.45	0.4
CRC_ART94	8.494	27.503	1.525	3.584	1.05	0.925	1.525	11.3	12.731	1.4	0.15	4.1	23.15	0.175	0.3	6.775	62.775	9.925	10.65	2.15	0.5	0.25	0.875	1.25	37.831	0.3	0.225	0.325	0.925	3.525	0.65	0.25	2.5	0.3	1.25	3.9	0.125	0.4	1.175	0.3	0.25	1.85	0.225	0.675	1.7	1.475	3.15	0.25	0.2
CRC_ART95	6.756	12.698	0.475	5.137	0.575	0.925	0.8	7.9	0.42	0.325	0	2.25	23.15	0.05	0.025	4.9	76.375	23	10.65	1	0.375	0	0.675	0.55	24.918	0.05	0	0.1	0.625	2.875	0.4	0.125	3.875	2.075	1.85	12.125	0.475	0.875	0.45	0.05	0	0.325	0.125	0.25	1	0.4	4.15	0.55	0.975
CRC_ART96	3.52	9.455	0.2	5.112	0.575	0.25	0.225	7.9	0.419	0.475	0	1.475	19.275	0.05	0	4.225	84.575	23	13.975	1	0.15	0	0.4	0.55	24.91	0	0.05	0.1	0.45	2.325	0.2	0.125	3.875	3.025	3	12.1	0.475	0.875	0.45	0.15	0.05	0.325	0	0.125	1	0.4	4.15	0.45	0.95
CRC_ART97	13.844	27.494	6.425	17.774	2.925	2.325	3.875	18.55	12.688	2.9	0.5	6.425	35.025	0.7	2.125	10.225	51.15	5.575	3.75	3.575	1.125	0.675	1.75	2.4	49.296	0.75	0.575	1.075	1.7	7.475	1.2	0.825	1.7	0	0.775	1.425	0.025	0	2.25	0.9	0.25	1.825	0.925	2	3.475	2.75	1.375	0.075	0.125
CRC_ART98	6.753	14.988	0.475	6.289	0.575	0.525	0.8	7.9	2.097	0.7	0	2.875	19.275	0.175	0.025	4.9	71.4	13.325	13.975	1.1	0.275	0.1	0.525	0.725	24.902	0.05	0.05	0.05	0.775	2.875	0.3	0.175	3.875	2.075	1.85	12.1	0.475	1.675	0.45	0.15	0.05	0.5	0.125	0.125	1	0.4	4.15	0.45	0.55
CRC_ART99	5.241	17.549	1.525	9.284	0.775	0.925	1.1	11.3	1.065	0.975	0.075	2.875	21.025	0.175	0.3	4.9	71.4	13.325	12.05	1.575	0.5	0.1	0.675	0.725	28.974	0.175	0.1	0.1	0.925	2.875	0.525	0.175	3.15	0.7	1.85	6.4	0.325	0.875	0.825	0.15	0.05	0.9	0.125	0.425	1	0.675	3.15	0.325	0.55
CRC_ART100	3.024	12.696	0.2	6.286	0.375	0.25	0.8	7.9	0.418	0.175	0	1.475	19.275	0	0.025	3.5	84.6	23	13.975	1	0.15	0.05	0.4	0.55	19.957	0.05	0	0	0.625	1.825	0.3	0.125	3.875	2.075	2.975	12.1	0.7	1.675	0.45	0.05	0	0.325	0.125	0.25	0.7	0.4	4.15	1.075	0.4
CRC_ECO01	3.018	9.455	0.2	2.762	0.2	0.25	0.225	4.025	0.09	0.175	0	0.925	13.4	0	0.025	3.5	92.3	23	20.275	0.975	0.15	0	0.275	0.25	19.874	0	0	0.05	0.3	1.35	0.2	0	6.1	3.025	2.95	12.075	0.7	1.675	0.2	0	0	0.325	0	0.025	0.5	0.1	6.275	1.05	0.95
CRC_ECO02	13.8	19.764	6.4	17.379	1.05	1.325	3.85	13.175	12.656	1.4	0.15	4.1	25.675	0.7	2.1	6.775	62.775	9.925	8.95	2.15	1.125	0.15	1.725	1.25	49.259	0.3	0.225	1.05	0.925	7.475	1.2	0.35	2.375	0.3	1.25	3.9	0.025	0.225	1.175	0.3	0.25	1.825	0.375	1.975	3.45	1.475	2	0.25	0.3
CRC_ECO03	6.741	17.549	2.525	7.536	1.05	0.6	1.1	13.175	3.954	0.975	0.075	3.5	25.65	0.175	0.175	5.775	66.6	11.375	8.95	1.575	0.5	0.25	0.675	0.95	33.69	0.175	0.15	0.325	0.775	3.525	0.525	0.25	3.15	0.7	1.85	3.875	0.2	0.625	1.175	0.3	0	0.675	0.225	0.425	1.7	0.925	3.125	0.25	0.3
CRC_ECO04	7.71	14.979	2.525	7.53	1.05	0.6	1.5	11.3	3.948	0.7	0.075	3.5	21.025	0.175	0.3	4.9	66.6	13.325	12.05	1.575	0.275	0.1	0.675	0.95	33.684	0.175	0.1	0.1	0.775	2.875	0.525	0.25	3.15	0.7	1.525	6.4	0.2	0.625	0.825	0.225	0.05	0.675	0.125	0.425	1	0.675	4.15	0.55	0.4
CRC_ECO05	6.74	17.543	2.5	9.277	0.775	0.925	1.1	13.175	2.097	0.975	0.075	3.5	25.625	0.175	0.175	5.775	66.6	11.375	8.95	1.575	0.5	0.25	0.675	0.725	37.827	0.175	0.1	0.325	0.775	3.525	0.65	0.25	3.15	0.7	1.25	3.875	0.125	0.6	0.825	0.15	0.075	0.9	0.225	0.675	1.325	0.675	3.125	0.25	0.55
CRC_ECO06	3.015	9.455	0.475	5.11	0.575	0.525	0.475	4.025	0.083	0.475	0	2.25	19.275	0	0.025	4.225	76.375	14.975	14	0.675	0.15	0.1	0.4	0.55	19.874	0.05	0	0.1	0.45	1.825	0.3	0.075	6.05	2.075	2.95	12.075	0.7	0.875	0.825	0.15	0	0.325	0	0.125	0.975	0.4	4.15	1.05	0.55
CRC_ECO07	8.489	27.43	1.525	17.3	1.05	0.925	1.5	18.5	3.946	1.4	0.075	3.5	25.625	0.7	0.3	6.775	66.65	9.925	8.975	2.15	0.625	0.25	0.875	0.95	37.824	0.3	0.575	0.175	0.925	3.525	0.65	0.25	3.15	0.3	1	2.2	0.125	0.4	1.175	0.3	0.25	1.825	0.225	0.675	1.7	1.475	3.125	0.25	0.4
CRC_ECO08	3.014	17.222	0.875	4.006	0.575	0.525	0.475	5.525	0.083	0.475	0	2.25	16.6	0.125	0.1	3.5	76.4	23	16.35	0.975	0.275	0	0.4	0.55	19.852	0.05	0.05	0	0.45	1.825	0.3	0.125	3.875	2.075	1.85	12.05	0.7	0.875	0.45	0.225	0	0.325	0.075	0.125	0.975	0.4	6.25	0.55	0.95
CRC_ECO09	7.159	19.763	2.5	9.274	1.4	0.925	1.5	13.175	12.546	1.4	0.15	3.5	25.625	0.7	0.3	5.775	66.65	9.925	8.975	3.575	0.625	0.15	0.875	0.95	37.805	0.175	0.15	0.325	1.7	4.35	0.65	0.25	3.15	0.7	1.25	2.175	0.125	0.6	1.175	0.4	0.075	1.825	0.225	0.675	1.7	1.475	2.225	0.25	0.4
CRC_ECO10	8.489	19.763	2.5	17.297	2.9	1.325	1.925	18.5	12.514	1.375	0.15	6.375	25.625	0.7	0.3	10.225	51.225	9.925	8.975	1.575	0.5	0.675	1.725	2.35	49.241	0.3	0.575	0.325	1.7	3.525	1.2	0.825	2.375	0.3	1.25	1.425	0.025	0.4	2.25	0.9	0.075	1.825	0.375	0.65	1.7	1.475	2	0.325	0.125
CRC_ECO11	9.15	14.977	0.475	7.521	0.775	0.925	0.8	11.3	2.097	0.475	0.075	2.875	19.275	0.125	0.175	5.75	71.4	13.3	14	1.575	0.375	0.05	0.525	0.725	33.679	0.175	0.05	0.1	0.625	3.525	0.4	0.175	3.15	0.7	1.85	12	0.2	0.6	0.825	0.225	0	0.675	0.225	0.25	0.975	0.675	4.15	0.45	0.55
CRC_ECO12	3.011	9.451	0.475	4.006	0.375	0.325	0.475	4.025	0.416	0.175	0	2.225	13.4	0.05	0	3.5	76.4	23	20.375	0.55	0	0	0.4	0.4	19.852	0	0	0.05	0.3	1.35	0.075	0.075	6.05	3.025	2.95	11.975	0.7	1.675	0.2	0.05	0	0.325	0	0.025	0.5	0.1	6.175	1.05	0.95
CRC_ECO13	13.701	19.757	1.5	17.243	1.05	1.3	1.925	13.175	3.945	0.975	0.15	4.1	23.15	0.25	0.3	6.775	62.8	9.925	10.65	2.15	0.5	0.15	1.725	1.25	37.8	0.3	0.225	0.3	0.925	3.525	0.65	0.35	2.5	0.3	1	3.85	0.125	0.4	2.25	0.4	0.075	0.9	0.225	0.65	1.675	1.475	3.125	0.25	0.2
CRC_ECO14	4.8	14.977	1.5	7.509	0.775	0.525	1.1	11.3	1.062	0.975	0.075	2.875	21.025	0.125	0.175	4.9	71.425	13.3	12.05	0.975	0.375	0.1	0.675	0.725	33.679	0.075	0.1	0.05	0.775	2.875	0.525	0.175	3.875	1.625	1.525	11.95	0.2	0.6	0.45	0.225	0.05	0.675	0.125	0.425	0.975	0.675	4.15	0.45	0.55
CRC_ECO15	13.604	27.402	6.375	17.231	1.4	1.3	3.85	18.5	12.476	2.85	0.475	4.1	34.975	0.7	0.55	10.2	62.825	9.925	3.8	3.55	0.625	0.675	1.725	1.25	49.117	0.75	0.225	1.05	1.7	4.325	1.2	0.8	1.7	0	1.25	2.175	0.025	0.125	1.175	0.9	0.25	1.825	0.375	1.925	3.4	1.475	1.375	0.15	0.2
CRC_ECO16	8.486	19.735	6.3	17.193	1.4	1.3	1.9	18.475	12.464	1.375	0.15	4.1	34.975	0.7	0.55	6.775	62.85	11.35	3.825	2.15	1.1	0.25	1.725	0.95	49.106	0.3	0.575	0.3	1.7	4.325	0.65	0.8	2.375	0.3	1.25	1.425	0.025	0.225	2.25	0.4	0.075	1.8	0.9	0.65	1.675	1.475	2	0.25	0.2
CRC_ECO17	8.485	19.721	1.5	7.508	1.4	0.925	1.5	18.425	3.941	0.7	0.075	3.5	25.625	0.175	0.3	6.775	66.65	9.9	8.975	2.15	0.5	0.15	0.875	0.725	37.8	0.3	0.225	0.175	0.925	2.875	0.525	0.35	3.15	0.3	1.85	2.175	0.125	0.6	1.175	0.4	0.05	0.9	0.225	0.425	1.675	0.925	2.2	0.45	0.4
CRC_ECO18	8.482	27.292	1.5	9.268	1.4	0.925	1.5	13.175	12.428	1.375	0.15	4.075	23.15	0.175	0.55	6.75	62.85	9.9	10.65	3.55	0.625	0.15	0.875	0.95	37.797	0.175	0.15	1.025	1.7	3.525	0.65	0.35	2.5	0.7	1.25	3.85	0.125	0.4	0.825	0.3	0.25	1.8	0.375	0.65	1.675	0.925	2.2	0.325	0.3
CRC_ECO19	5.24	17.528	0.875	7.983	1.05	0.925	1.1	7.875	2.097	0.975	0	2.875	23.15	0.125	0.3	5.75	71.45	13.3	10.65	1.1	0.375	0.15	0.875	0.55	28.973	0.175	0.1	0.1	0.775	2.325	0.4	0.25	3.875	0.7	1.525	6.4	0.325	0.6	0.825	0.225	0	0.5	0.225	0.25	0.975	0.675	4.125	0.55	0.4
CRC_ECO20	4.795	11.961	0.475	6.284	0.775	0.525	0.475	9.75	1.061	0.7	0	2.225	23.15	0.05	0.1	4.9	76.4	14.975	10.65	1.575	0.375	0.05	0.525	0.55	24.899	0.05	0.05	0.175	0.775	2.325	0.4	0.125	5.925	2.075	1.5	11.925	0.475	0.875	0.825	0.15	0	0.675	0.075	0.125	0.975	0.4	4.125	0.55	0.4
CRC_ECO21	13.548	27.153	6.3	17.076	1.375	2.325	3.85	18.35	12.428	1.375	0.15	6.35	34.9	0.7	0.55	10.2	51.225	7.725	3.825	2.125	1.075	0.675	1.725	1.25	48.935	0.75	0.575	0.3	1.7	4.325	1.175	0.8	2.375	0	0.775	1.425	0.025	0.125	2.25	0.9	0.075	1.8	0.9	1.875	1.675	1.475	1.375	0.25	0.3
CRC_ECO22	6.738	14.975	0.875	7.501	0.575	0.925	0.8	9.75	1.06	0.975	0.075	2.225	21.025	0.125	0.175	5.75	76.425	13.3	12.075	1.575	0.275	0.1	0.675	0.725	28.962	0.175	0.1	0.05	0.775	2.875	0.4	0.175	3.875	0.7	1.85	6.375	0.325	0.6	0.525	0.3	0	0.9	0.075	0.25	1.325	0.675	4.125	0.45	0.3
CRC_ECO23	13.44	27.122	6.3	17.038	2.9	2.325	3.825	18.325	12.418	2.825	0.475	6.325	34.9	0.7	2	10.175	51.525	7.725	3.9	3.5	1.075	0.675	1.725	2.35	48.935	0.75	0.55	1.025	1.7	7.45	1.175	0.8	1.7	0	0.775	1.425	0.025	0.125	2.2	0.875	0.25	1.8	0.9	1.875	3.3	2.725	1.375	0.15	0.075
CRC_ECO24	13.358	27.089	2.5	9.243	1.05	1.3	1.9	18.15	3.941	0.975	0.15	3.5	34.85	0.25	0.55	6.75	66.675	9.9	3.9	2.125	1.05	0.25	1.7	0.95	37.771	0.3	0.55	0.175	0.925	4.325	0.65	0.775	3.15	0.3	1	3.85	0.125	0.375	1.175	0.4	0.25	0.9	0.225	1.875	1.675	1.475	3.125	0.25	0.2
CRC_ECO25	6.738	14.974	0.475	9.237	0.75	0.925	0.8	13.175	2.086	0.475	0.075	2.225	25.625	0.125	0.1	5.75	76.425	13.275	8.975	1.575	0.275	0.15	0.675	0.55	33.649	0.05	0.1	0.1	0.775	2.875	0.525	0.25	3.15	2.075	2.95	11.925	0.2	0.6	0.825	0.225	0.05	0.5	0.075	0.4	0.975	0.675	4.125	0.45	0.55
CRC_ECO26	13.26	27.085	6.275	17.038	1.375	2.3	3.8	13.15	12.353	2.8	0.15	6.325	34.625	0.675	0.55	10.175	51.65	9.9	4	3.5	1.05	0.675	1.7	1.25	37.754	0.725	0.225	1	1.7	7.45	1.175	0.35	2.375	0	0.75	0.95	0.125	0.225	2.2	0.85	0.075	1.8	0.9	1.875	1.675	1.475	2	0.25	0.125
CRC_ECO27	4.792	9.449	0.075	4.004	0.375	0.25	0.8	4.025	0.083	0.325	0	1.475	19.25	0	0	3.5	84.625	23	14	0.55	0.275	0	0.275	0.4	19.838	0	0	0	0.45	1.35	0.2	0	5.875	3.025	2.925	11.825	0.7	1.65	0.2	0.05	0	0.225	0	0.025	0.5	0.1	6.175	1.025	0.95
CRC_ECO28	13.199	27.084	6.275	17.025	2.825	2.275	3.8	18.15	12.237	2.75	0.475	6.325	34.6	0.675	1.975	10.05	51.65	9.875	4.05	3.475	1.05	0.675	1.7	2.325	48.773	0.725	0.55	1	1.675	7.425	1.175	0.775	1.7	0	0.55	0.95	0.025	0.125	2.15	0.85	0.225	1.775	0.875	1.85	3.25	2.725	1.375	0.15	0.2
CRC_ECO29	6.737	12.685	0.475	7.498	0.575	0.925	0.8	7.875	0.414	0.7	0	2.875	21	0.05	0.175	4.225	71.45	22.725	12.075	0.975	0.375	0.15	0.525	0.55	24.899	0.175	0.05	0.05	0.775	2.325	0.4	0.125	3.875	0.7	2.9	11.825	0.475	0.875	0.45	0.05	0	0.675	0.125	0.25	0.975	0.4	4.125	1.025	0.95
CRC_ECO30	8.48	17.52	1.5	9.235	1.05	0.925	1.5	13.15	3.932	0.7	0	3.5	25.6	0.25	0.3	5.75	66.7	13.275	8.975	1.575	0.375	0.25	0.875	0.95	33.649	0.175	0.15	0.3	0.775	2.875	0.65	0.25	3.15	0.7	1.5	6.375	0.2	0.375	0.825	0.225	0.075	0.675	0.225	0.65	1.325	0.925	3.125	0.25	0.55
CRC_ECO31	8.476	17.504	2.5	7.497	0.75	1.3	1.5	9.75	2.082	0.975	0.075	3.5	21	0.25	0.3	5.75	66.7	11.35	12.075	1.575	0.5	0.25	0.675	0.725	37.753	0.175	0.15	0.1	0.925	4.325	0.525	0.25	2.5	0.7	1.5	3.85	0.125	0.6	0.825	0.3	0.05	0.675	0.35	0.4	1.325	0.925	2.2	0.45	0.4
CRC_ECO32	13.146	19.72	1.5	16.966	2.825	1.3	1.9	18.1	3.93	2.75	0.475	4.075	25.6	0.25	1.95	6.75	62.875	11.35	9	3.475	0.625	0.15	1.7	1.25	48.773	0.3	0.225	0.3	1.675	7.4	1.175	0.35	2.5	0.3	1	1.425	0.025	0.225	2.15	0.4	0.05	1.775	0.875	0.65	3.225	1.475	3.125	0.25	0.2
CRC_ECO33	3.01	12.683	0.875	5.104	0.2	0.525	0.475	5.525	0.414	0.175	0	1.475	19.25	0	0.1	4.225	84.65	14.975	14	0.975	0.15	0.05	0.4	0.55	19.832	0	0.05	0.1	0.3	2.325	0.3	0.125	3.85	3.025	2.9	6.375	0.7	1.65	0.45	0.05	0	0.5	0.125	0.1	0.975	0.25	4.125	1	0.4
CRC_ECO34	2.997	12.681	0.075	4	0.375	0.25	0.225	7.85	0	0.325	0	1.475	13.375	0	0.025	3.475	84.725	22.7	20.4	0.55	0	0.025	0.4	0.25	19.786	0	0	0	0.15	1.825	0.2	0.075	5.85	3.025	2.875	11.8	0.7	1.625	0.45	0.05	0	0.225	0	0.025	0.5	0.25	6.175	1	0.95
CRC_ECO35	8.474	27.076	6.275	9.227	1.375	2.275	1.9	11.3	12.16	2.75	0.15	3.5	34.425	0.675	1.925	6.75	66.725	11.35	4.05	1.575	0.5	0.675	1.7	2.3	48.578	0.725	0.55	0.3	1.675	4.325	0.65	0.35	2.375	0	0.75	3.825	0.025	0.225	1.175	0.4	0.225	1.775	0.35	0.65	3.225	1.475	3.125	0.25	0.2
CRC_ECO36	2.98	6.769	0.475	2.739	0.375	0.225	0.225	4.025	0.414	0.175	0	1.475	13.375	0.05	0	2.7	84.825	22.525	20.45	0.55	0.275	0	0.275	0.4	19.773	0	0.05	0	0.45	1.35	0.075	0.075	5.85	3.025	2.875	11.8	0.7	1.625	0.2	0	0	0.225	0	0.025	0.475	0.1	6.175	1	0.95
CRC_ECO37	4.788	9.432	0.075	6.277	0.2	0.525	0.475	4	0.076	0.325	0	2.225	16.6	0	0.1	3.475	76.425	14.975	16.375	0.975	0.15	0	0.525	0.55	24.889	0	0	0.05	0.625	2.3	0.3	0.125	5.85	3.025	1.85	6.375	0.475	0.875	0.45	0.15	0	0.5	0	0.1	0.975	0.4	6.15	0.55	0.4
CRC_ECO38	6.737	17.498	0.875	9.224	1.375	0.925	1.1	13.15	3.93	0.7	0.075	3.5	21	0.25	0.3	5.75	66.775	11.35	12.075	1.575	0.375	0.25	1.675	0.725	33.648	0.175	0.15	1	0.775	2.875	0.525	0.25	3.15	0.7	1.25	3.825	0.2	0.6	0.825	0.15	0.075	0.9	0.35	0.4	1.325	0.675	4.125	0.45	0.3
CRC_ECO39	13.143	27.073	6.25	16.856	2.775	2.275	3.8	18.075	12.11	2.7	0.475	6.3	34.35	0.675	1.925	10.05	52	9.875	4.25	3.45	1.05	0.675	1.675	2.3	48.534	0.725	0.525	0.975	1.675	7.4	1.175	0.775	1.7	0	0.55	1.425	0.025	0.125	2.125	0.85	0.225	1.775	0.875	1.85	3.2	2.7	1.375	0.25	0.125
CRC_ECO40	13.124	19.714	6.25	9.216	2.75	1.3	3.8	18.075	12.108	1.375	0.475	4.075	34.35	0.675	0.55	6.75	62.875	9.875	4.275	2.125	0.625	0.25	1.675	2.275	48.513	0.725	0.225	0.175	1.65	7.4	1.175	0.775	2.375	0	1.25	1.425	0.025	0.225	2.125	0.4	0.225	1.775	0.225	1.85	3.2	1.45	2	0.25	0.125
CRC_ECO41	5.231	12.681	0.875	7.493	0.575	0.525	1.1	9.75	1.056	0.475	0	2.875	21	0.05	0.1	4.9	71.5	22.375	12.1	0.975	0.375	0.1	0.675	0.55	24.88	0.05	0.1	0.1	0.625	2.875	0.4	0.125	5.85	2.075	1.5	11.775	0.475	0.875	0.525	0.15	0	0.5	0.125	0.1	0.975	0.4	4.125	0.45	0.95
CRC_ECO42	4.785	12.672	0.2	5.098	0.375	0.325	0.475	7.85	1.054	0.325	0	1.45	21	0.05	0.1	3.475	84.9	22.15	12.1	0.975	0.15	0.1	0.4	0.4	19.773	0.05	0	0.05	0.625	1.8	0.3	0.075	5.85	2.1	1.85	11.775	0.7	0.875	0.45	0.15	0	0.325	0.075	0.1	0.975	0.4	4.125	0.55	0.95
CRC_ECO43	6.735	12.666	1.5	6.273	0.575	0.525	1.1	9.75	2.072	0.45	0	2.875	21	0.1	0.1	4.2	71.525	22	12.1	0.975	0.375	0.025	0.675	0.55	28.947	0.05	0.1	0.1	0.775	2.3	0.4	0.125	5.825	2.1	1.5	6.375	0.325	0.875	0.45	0.225	0	0.675	0.125	0.25	0.975	0.4	4.125	1	0.55
CRC_ECO44	8.464	17.496	1.5	7.492	1.375	0.925	1.5	13.125	2.072	0.975	0	2.875	25.6	0.25	0.55	5.75	71.525	13.275	9	1.575	0.5	0.15	1.675	0.725	33.629	0.175	0.1	0.175	0.925	3.525	0.65	0.25	2.375	0.7	1.5	6.375	0.2	0.6	0.825	0.225	0.075	0.9	0.225	0.4	1.325	0.925	3.125	0.25	0.4
CRC_ECO45	13.124	19.703	6.225	16.838	1.05	1.3	3.8	13.125	12.042	1.375	0.475	4.075	25.6	0.675	0.55	6.75	62.9	9.875	9.025	2.125	0.625	0.25	1.65	2.25	37.735	0.3	0.525	0.3	0.925	4.3	1.15	0.775	3.125	0.3	1	1.425	0.125	0.225	2.125	0.85	0.075	1.75	0.35	0.65	1.675	1.45	2	0.25	0.125
CRC_ECO46	13.085	26.845	2.5	16.809	1.375	2.275	1.9	18	3.93	2.7	0.15	6.275	34.15	0.25	1.875	6.75	52.475	7.725	4.3	2.125	0.625	0.65	0.875	2.25	48.307	0.3	0.525	0.975	1.65	4.3	0.65	0.775	2.375	0.3	1.25	1.425	0.025	0.375	2.1	0.85	0.075	1.75	0.35	0.65	3.175	1.45	1.5	0.25	0.2
CRC_ECO47	5.229	17.491	0.875	6.27	0.75	0.6	1.1	9.75	3.924	0.45	0	2.875	21	0.25	0.1	4.9	71.525	13.25	12.1	1.575	0.275	0.1	0.875	0.55	28.947	0.175	0.1	0.175	0.625	2.3	0.4	0.175	2.5	0.7	1.85	11.725	0.325	0.875	0.825	0.225	0	0.5	0.225	0.25	1.325	0.675	4.125	0.45	0.4
CRC_ECO48	4.435	14.963	2.5	16.789	1.375	0.6	1.5	13.125	12.031	0.975	0	3.475	25.6	0.175	0.55	6.75	66.775	9.875	9.025	1.575	0.375	0.15	0.875	1.25	37.723	0.175	0.15	0.3	0.925	3.525	0.65	0.25	2.5	0.725	1	2.175	0.125	0.6	1.175	0.4	0.05	1.75	0.225	0.4	1.325	0.925	3.125	0.25	0.55
CRC_ECO49	12.953	19.692	2.5	9.216	1.05	0.925	1.5	17.925	3.922	1.375	0.075	3.475	25.6	0.675	0.3	6.75	66.825	11.35	9.025	3.425	0.625	0.15	0.875	0.95	37.714	0.175	0.15	0.975	0.925	4.3	0.65	0.35	3.125	0.725	1.25	3.825	0.125	0.375	1.175	0.3	0.225	1.725	0.225	0.65	1.675	1.45	3.125	0.25	0.3
CRC_ECO50	8.457	19.688	6.225	16.73	1.375	1.3	1.9	17.925	3.921	2.7	0.15	6.275	23.125	0.675	0.55	10.025	52.5	11.35	10.65	3.425	0.625	0.25	1.65	0.95	48.307	0.3	0.525	0.3	0.925	7.4	0.65	0.75	2.375	0.3	1	2.175	0.033	0.375	2.1	0.4	0.225	0.9	0.875	0.65	1.675	1.45	2	0.15	0.3
CRC_ECO51	2.976	9.388	0.2	5.094	0.375	0.225	0.225	7.85	0.414	0.175	0	0.925	16.6	0.05	0.025	3.475	92.3	22	16.425	0.975	0.15	0	0.275	0.25	19.76	0.05	0	0	0.3	1.35	0.2	0.075	5.825	2.1	2.875	11.675	0.702	1.625	0.45	0.05	0	0.2	0	0.025	0.7	0.25	6.125	1	0.95
CRC_ECO52	8.452	19.675	2.5	16.592	1.05	1.3	1.5	17.925	3.914	0.975	0.075	3.475	34.1	0.25	0.55	6.75	66.85	9.875	4.4	2.125	0.625	0.15	1.625	0.95	37.71	0.3	0.15	0.175	1.65	4.3	0.65	0.35	3.125	0.3	1	3.825	0.125	0.6	1.175	0.3	0.225	0.9	0.225	0.65	1.675	1.45	3.125	0.25	0.4
CRC_ECO53	5.227	12.65	0.475	6.267	0.575	0.525	1.1	5.525	2.071	0.325	0.075	2.225	19.25	0.05	0.025	4.9	76.425	21.975	14.025	0.975	0.275	0.15	0.4	0.4	28.939	0.05	0.05	0.1	0.775	1.8	0.4	0.125	3.85	2.1	1.85	11.675	0.325	1.625	0.825	0.15	0	0.325	0.075	0.25	0.7	0.4	4.1	1	0.55
CRC_ECO54	4.783	12.642	0.2	5.091	0.575	0.525	0.475	5.525	0.414	0.45	0	1.45	19.25	0.05	0.1	3.475	84.9	14.975	14.025	0.975	0.375	0	0.4	0.4	19.742	0	0.05	0.1	0.45	1.8	0.3	0.125	3.85	3.05	2.875	11.65	0.716	0.875	0.45	0.05	0	0.5	0.125	0.1	0.7	0.4	6.1	1	0.55
CRC_ECO55	5.226	17.491	2.475	16.587	1.375	1.3	1.9	11.275	2.067	0.975	0.075	3.475	23.125	0.675	0.175	6.75	66.85	9.875	10.65	2.125	0.5	0.1	0.675	1.25	37.687	0.175	0.1	0.3	0.925	4.3	0.65	0.25	3.125	0.725	1.85	2.175	0.125	0.6	1.175	0.3	0.05	1.725	0.225	0.4	1.675	0.925	3.125	0.325	0.2
CRC_ECO56	4.78	14.962	0.475	7.488	0.575	0.925	0.8	7.85	1.053	0.325	0	2.225	19.25	0.1	0.175	4.9	76.475	13.25	14.025	1.55	0.275	0.025	0.675	0.55	24.878	0.05	0.05	0.175	0.45	2.875	0.4	0.175	3.85	2.1	1.5	11.625	0.475	1.625	0.45	0.225	0	0.675	0.125	0.1	0.975	0.4	4.1	1	0.4
CRC_ECO57	3.68	17.472	1.5	7.483	0.575	0.925	1.5	9.75	2.063	0.45	0.075	2.85	19.225	0.25	0.175	4.875	71.525	13.225	14.025	1.1	0.375	0.15	0.525	0.725	33.612	0.175	0.15	0.1	0.75	2.3	0.4	0.175	3.85	0.725	1.5	6.375	0.2	0.875	0.525	0.3	0	0.5	0.125	0.4	0.975	0.675	4.1	0.45	0.4
CRC_ECO58	12.924	26.773	6.2	16.533	2.725	2.275	3.775	17.75	11.992	2.7	0.475	6.2	34.1	0.675	1.875	9.9	52.825	9.85	4.425	3.425	1.05	0.65	1.625	2.25	48.207	0.725	0.525	0.975	1.65	7.325	1.15	0.75	1.7	0	0.55	1.425	0.039	0	2.1	0.85	0.225	1.725	0.85	1.85	3.175	2.7	1.375	0.075	0.125
CRC_ECO59	2.976	12.628	0.075	2.729	0.2	0.225	0.45	3.975	0	0.175	0	1.45	13.375	0	0	3.475	84.95	21.95	20.5	0.55	0.15	0	0.275	0.4	19.733	0	0	0	0.45	1.8	0.2	0.075	3.85	3.05	2.85	11.6	0.718	1.625	0.45	0.05	0	0.325	0	0.025	0.475	0.25	6.1	0.975	0.925
CRC_ECO60	6.733	17.472	0.875	6.264	0.75	0.925	0.8	11.275	3.91	0.45	0.075	2.225	25.6	0.1	0.1	5.75	76.5	13.225	9.025	1.55	0.275	0.1	0.675	0.725	33.605	0.05	0.1	0.175	0.75	2.875	0.4	0.25	3.85	2.1	1.5	3.825	0.2	0.875	0.45	0.15	0.05	0.675	0.125	0.4	1.325	0.4	3.125	0.45	0.55
CRC_ECO61	8.446	26.772	2.475	16.533	1.05	1.3	1.9	11.275	11.992	1.375	0.15	3.475	34.1	0.25	0.55	6.75	66.875	9.85	4.45	2.125	0.625	0.65	1.625	0.95	37.681	0.3	0.225	0.975	0.925	3.525	1.15	0.35	2.5	0.3	1.25	2.175	0.125	0.375	2.075	0.4	0.075	0.9	0.225	0.65	3.15	1.45	3.125	0.25	0.3
CRC_ECO62	6.733	12.627	1.5	6.263	1.05	0.925	0.8	11.275	2.062	0.675	0	2.85	20.975	0.25	0.1	5.75	71.55	13.225	12.1	1.1	0.375	0.1	0.875	0.725	28.939	0.175	0.05	0.1	0.75	2.875	0.525	0.175	3.125	0.725	1.5	6.35	0.325	0.875	0.825	0.225	0	0.9	0.075	0.25	0.975	0.675	4.1	0.45	0.4
CRC_ECO63	4.853	17.47	6.2	16.533	1.375	1.3	1.9	13.125	3.907	1.375	0.15	6.125	23.125	0.25	0.55	6.75	53.075	11.35	10.65	2.125	1.05	0.15	1.625	0.95	48.111	0.3	0.5	0.175	1.65	3.5	1.15	0.35	2.5	0.3	1.25	3.8	0.045	0.375	1.15	0.4	0.075	1.725	0.225	0.65	3.15	1.45	3.125	0.25	0.3
CRC_ECO64	6.732	14.949	0.475	7.482	0.75	0.925	1.075	9.725	0.348	0.675	0.075	2.85	19.225	0.25	0.1	4.875	71.55	13.225	14.025	1.1	0.375	0.025	0.675	0.725	33.602	0.175	0.15	0.1	0.625	2.3	0.4	0.175	2.5	0.725	1.85	11.6	0.2	0.875	0.525	0.225	0.05	0.5	0.075	0.4	1.325	0.675	4.1	0.45	0.55
CRC_ECO65	6.731	14.945	0.475	9.213	0.575	0.6	0.8	11.25	3.9	0.45	0	2.85	19.225	0.175	0.175	5.75	71.575	13.2	14.025	0.975	0.375	0.15	0.675	0.55	33.596	0.175	0.1	0.05	0.6	2.875	0.4	0.25	3.125	0.725	1.85	11.6	0.2	0.875	0.825	0.3	0	0.5	0.075	0.25	1.325	0.675	3.125	0.325	0.55
CRC_ECO66	6.727	14.945	0.45	6.263	0.75	0.525	1.075	9.725	2.06	0.45	0	2.225	23.1	0.05	0.175	4.875	76.5	21.825	10.675	1.1	0.275	0	0.675	0.725	28.937	0.05	0.05	0.175	0.75	2.3	0.4	0.125	3.85	2.1	2.85	11.525	0.325	0.85	0.825	0.225	0	0.5	0.075	0.25	0.7	0.675	4.1	0.45	0.55
CRC_ECO67	6.724	17.467	0.875	7.48	0.75	0.6	1.075	9.7	3.9	0.675	0.075	2.85	19.225	0.25	0.1	5.75	71.575	13.2	14.025	1.55	0.275	0.025	0.675	0.95	33.596	0.175	0.05	0.1	0.75	3.5	0.4	0.175	3.125	0.725	1.5	6.35	0.2	0.85	0.825	0.225	0.05	0.5	0.075	0.4	0.975	0.675	4.1	0.45	0.55
CRC_ECO68	8.446	26.751	2.475	5.793	1.375	2.275	1.9	17.625	3.898	1.375	0.475	4.075	23.1	0.675	1.875	6.75	62.925	11.325	10.675	2.125	1.05	0.25	1.6	1.25	37.654	0.725	0.5	0.3	1.65	4.3	0.65	0.35	2.375	0	1.5	1.425	0.125	0.375	1.15	0.3	0.225	1.725	0.85	1.825	1.675	1.45	3.125	0.25	0.2
CRC_ECO69	2.966	9.37	0.45	6.261	0.575	0.525	0.45	3.975	1.051	0.45	0	1.45	16.6	0.05	0.1	4.2	84.95	21.8	16.425	0.975	0.15	0	0.525	0.55	24.872	0.05	0.05	0	0.45	1.8	0.3	0.125	5.825	2.1	2.85	11.5	0.475	1.6	0.45	0.225	0	0.325	0.125	0.1	0.975	0.4	4.1	0.55	0.925
CRC_ECO70	8.442	17.466	2.475	9.213	1.375	1.3	1.5	11.25	11.953	0.975	0.075	3.475	25.575	0.25	0.55	5.75	66.875	9.85	9.025	2.125	0.625	0.25	0.875	0.95	37.648	0.3	0.15	0.3	0.925	4.3	0.65	0.35	3.125	0.3	1.25	2.175	0.125	0.375	1.15	0.3	0.075	0.9	0.35	0.65	1.675	0.925	3.1	0.45	0.3
CRC_ECO71	2.955	12.616	0.45	5.088	0.2	0.225	0.225	7.85	0.411	0.325	0	0.925	16.575	0.05	0.1	3.45	92.325	14.975	16.45	1.1	0.275	0	0.4	0.375	19.73	0.05	0.05	0	0.6	1.8	0.3	0.075	3.85	2.1	2.85	11.475	0.725	1.6	0.525	0.15	0	0.325	0.075	0.25	0.7	0.4	6.075	0.55	0.4
CRC_ECO72	5.224	12.614	0.2	6.259	0.375	0.525	0.45	9.7	0.411	0.45	0	2.225	16.55	0.1	0.025	4.875	76.5	14.95	16.45	0.975	0.375	0.025	0.4	0.55	28.932	0.05	0.05	0.1	0.6	2.875	0.275	0.125	3.85	2.1	1.5	11.475	0.325	1.6	0.45	0.15	0	0.5	0.075	0.1	0.975	0.4	4.1	0.55	0.925
CRC_ECO73	8.434	19.671	6.1	16.399	2.725	1.3	1.9	17.625	11.748	2.675	0.15	4.075	34.1	0.65	0.525	9.9	62.925	7.725	4.45	2.125	0.625	0.65	0.875	2.2	48.102	0.725	0.225	0.3	1.65	7.3	0.65	0.75	2.375	0	0.75	2.175	0.046	0.375	1.15	0.85	0.075	1.725	0.35	1.825	3.125	1.45	2	0.325	0.2
CRC_ECO74	6.724	17.456	2.475	7.479	1.375	0.6	1.5	11.25	3.896	1.375	0.15	3.475	20.975	0.65	0.175	5.75	66.875	13.2	12.125	2.125	0.5	0.1	0.875	0.725	37.635	0.175	0.15	0.175	0.75	3.5	0.525	0.35	3.125	0.725	1.25	6.35	0.125	0.375	0.825	0.225	0.075	0.9	0.125	0.4	1.675	0.925	3.1	0.45	0.3
CRC_ECO75	5.224	17.45	1.5	7.479	1.05	0.925	0.775	13.125	2.059	0.675	0.075	2.225	25.575	0.1	0.3	4.875	76.5	13.2	9.05	1.55	0.275	0.25	0.675	0.725	28.899	0.075	0.1	0.175	0.75	3.5	0.4	0.25	3.125	1.625	1.5	3.8	0.325	0.6	0.825	0.225	0.05	0.675	0.125	0.25	1.325	0.675	4.075	0.45	0.55
CRC_ECO76	2.944	9.37	0.2	3.976	0.375	0.225	0.45	5.525	0.075	0.175	0	1.45	16.55	0	0	2.7	84.95	21.8	16.5	0.55	0	0.025	0.275	0.375	19.713	0	0	0.05	0.3	1.35	0.175	0.075	5.825	3.05	2.85	11.475	0.725	1.6	0.45	0.05	0	0.2	0	0.1	0.7	0.25	6.075	0.975	0.55
CRC_ECO77	6.724	14.945	0.85	7.477	1.05	0.6	1.075	11.25	2.056	0.675	0	2.85	23.1	0.1	0.3	5.75	71.575	13.2	10.7	1.55	0.275	0.1	0.675	0.95	28.888	0.175	0.15	0.1	0.6	2.3	0.4	0.25	3.125	0.725	2.85	3.8	0.325	0.6	0.825	0.225	0	0.5	0.125	0.25	1.325	0.675	3.1	0.45	0.925
CRC_ECO78	6.724	17.447	6.05	7.473	1.025	0.6	1.5	13.125	3.895	0.975	0.075	2.85	25.575	0.175	0.525	5.75	71.6	11.325	9.05	1.55	0.375	0.25	0.875	0.95	33.59	0.3	0.15	0.1	0.925	3.5	0.525	0.25	3.125	0.3	1.25	6.35	0.2	0.375	0.825	0.225	0.075	0.9	0.125	0.4	1.65	0.9	3.1	0.25	0.4
CRC_ECO79	12.883	19.668	2.475	16.381	2.7	2.225	3.75	13.125	3.895	2.65	0.15	6.125	25.575	0.65	1.875	6.75	53.075	9.85	9.075	3.4	1.025	0.25	1.6	1.25	37.614	0.3	0.5	0.3	1.625	7.25	0.65	0.75	2.35	0.3	1	2.175	0.125	0.225	2.05	0.825	0.075	1.725	0.35	0.65	3.125	1.45	2	0.15	0.3
CRC_ECO80	7.662	17.444	2.475	7.473	1.025	0.925	1.075	13.1	2.051	0.975	0.075	3.475	20.975	0.25	0.525	5.75	66.9	11.325	12.125	1.55	0.5	0.1	0.875	1.25	33.556	0.3	0.15	0.1	0.75	3.5	0.65	0.25	3.125	0.3	1.85	3.8	0.2	0.375	0.825	0.225	0.075	0.9	0.125	0.4	1.65	0.9	3.1	0.325	0.3
CRC_ECO81	6.723	17.444	6.025	16.357	1.025	0.925	1.075	13.1	11.612	1.35	0.075	3.475	34.1	0.175	0.525	5.75	66.9	11.325	4.45	2.1	0.5	0.65	0.875	0.95	37.612	0.3	0.225	0.3	0.925	3.5	0.65	0.35	3.125	0.3	1.5	3.8	0.125	0.375	1.15	0.3	0.075	1.7	0.225	0.65	1.65	0.9	3.1	0.325	0.3
CRC_ECO82	12.823	26.707	6.025	16.35	2.7	2.225	3.75	17.6	11.572	2.625	0.475	6.125	34.1	0.65	1.875	9.875	53.15	7.725	4.45	3.4	1.025	0.65	1.6	2.2	48.029	0.7	0.5	0.975	1.625	7.175	1.15	0.75	1.7	0	1	0.95	0.049	0.125	2.025	0.825	0.225	1.7	0.85	1.825	3.075	2.7	1.5	0.075	0.125
CRC_ECO83	8.431	17.44	0.85	9.213	1.025	0.6	1.5	11.25	3.879	0.975	0.075	3.475	23.1	0.175	0.3	6.75	66.9	11.325	10.7	2.1	0.625	0.15	0.675	0.725	33.545	0.175	0.1	0.3	0.75	3.5	0.65	0.25	3.125	0.725	1.85	6.325	0.2	0.375	0.825	0.225	0.05	0.9	0.35	0.4	1.3	0.675	3.1	0.25	0.55
CRC_ECO84	12.823	26.702	2.475	16.338	2.675	2.225	3.725	13.1	11.392	2.625	0.15	6.125	34.075	0.65	0.525	9.875	53.175	7.725	4.475	2.1	1.025	0.65	1.575	1.25	48.022	0.7	0.225	0.975	1.625	7.175	0.65	0.75	2.35	0	0.55	2.175	0.05	0.225	2	0.825	0.075	1.7	0.35	1.825	3.075	1.425	1.5	0.075	0.2
CRC_ECO85	12.754	26.698	6.025	16.338	2.65	2.2	3.7	17.6	11.244	2.6	0.45	6.125	34	0.65	1.825	9.825	53.2	7.7	4.475	3.4	1.025	0.65	1.575	2.2	47.997	0.7	0.5	0.975	1.625	7.175	1.15	0.75	1.7	0	0.55	1.4	0.05	0.125	2	0.825	0.225	1.7	0.85	1.8	3.05	2.7	1.375	0.15	0.125
CRC_ECO86	8.425	17.431	2.475	9.212	1.025	0.925	1.5	13.1	3.876	0.975	0.15	3.475	23.1	0.25	0.175	6.75	66.925	11.325	10.7	1.55	0.5	0.25	0.675	0.95	37.612	0.175	0.15	0.3	1.625	2.875	0.525	0.35	3.125	0.725	1.85	2.15	0.125	0.375	0.525	0.3	0.075	1.7	0.225	0.65	1.65	0.9	3.1	0.25	0.3
CRC_ECO87	6.723	12.6	2.475	6.253	0.75	0.925	1.075	11.25	1.048	0.675	0.075	2.85	23.1	0.1	0.1	5.75	71.6	13.175	10.7	1.55	0.375	0.025	0.675	0.725	33.53	0.175	0.05	0.1	0.75	2.3	0.525	0.25	3.125	0.725	1.825	11.45	0.2	0.6	0.825	0.15	0	0.675	0.125	0.4	1.3	0.4	3.1	0.45	0.925
CRC_ECO88	6.72	17.416	6	9.207	1.375	1.3	1.5	11.225	11.228	0.975	0.15	3.475	23.1	0.65	0.175	6.75	66.925	11.325	10.7	2.1	0.625	0.15	1.575	0.95	37.589	0.175	0.15	0.975	1.625	3.5	0.65	0.35	3.125	0.725	1.25	2.15	0.133	0.375	1.15	0.3	0.225	0.9	0.225	0.65	1.65	1.425	2	0.325	0.4
CRC_ECO89	8.425	17.41	0.85	9.203	1.025	1.3	1.5	9.7	2.05	0.975	0.075	3.475	23.075	0.175	0.3	6.75	66.975	13.175	10.725	2.1	0.625	0.15	0.675	0.725	33.521	0.3	0.15	0.175	0.925	2.875	0.525	0.25	3.125	0.3	1.25	6.325	0.2	0.6	0.825	0.225	0.075	0.9	0.125	0.4	1.65	0.9	3.1	0.25	0.55
CRC_ECO90	2.925	6.768	0.2	3.966	0.2	0.325	0.225	3.95	0	0.175	0	0.9	16.55	0	0	2.7	92.35	21.8	16.525	0.55	0.275	0	0.275	0.375	14.114	0	0	0	0.15	1.325	0.175	0.075	5.8	3.05	2.825	11.45	1.352	1.6	0.2	0	0	0.325	0	0	0.475	0.1	6.025	0.975	0.925
CRC_ECO91	8.41	26.662	5.975	9.2	2.65	1.3	3.7	17.575	3.847	2.6	0.45	4.075	25.525	0.65	1.825	6.725	62.925	7.7	9.075	2.1	1.025	0.625	1.575	1.25	37.564	0.3	0.5	0.3	1.625	7.175	1.15	0.35	2.35	0.3	1	2.15	0.133	0.375	2	0.4	0.225	1.7	0.35	1.775	1.65	1.425	2	0.25	0.2
CRC_ECO92	9.381	12.6	0.45	3.953	0.375	0.225	0.45	7.85	0.411	0.175	0	1.45	19.175	0	0.025	4.2	85.025	21.7	14.025	0.975	0.15	0	0.4	0.55	24.808	0.05	0	0.05	0.45	2.3	0.275	0.075	5.8	2.125	2.825	6.325	0.475	1.575	0.45	0.225	0	0.675	0	0.1	0.975	0.4	4.075	0.975	0.55
CRC_ECO93	6.713	12.597	1.475	11.173	0.575	0.525	1.075	7.85	2.047	0.675	0.075	2.225	19.175	0.1	0.175	4.2	76.5	13.175	14.025	0.975	0.375	0.025	0.675	0.55	28.876	0.05	0.1	0.1	0.45	2.875	0.4	0.175	5.75	2.125	1.5	6.3	0.325	0.85	0.45	0.225	0	0.675	0.125	0.25	0.7	0.375	4.075	0.55	0.925
CRC_ECO94	8.404	26.648	2.45	16.309	1.025	2.2	3.675	13.1	3.84	0.975	0.075	3.475	34	0.65	0.525	9.8	66.975	9.85	4.525	2.1	0.625	0.625	0.875	0.95	47.914	0.3	0.225	0.175	1.625	4.3	1.15	0.35	3.125	0.325	1	2.15	0.05	0.375	1.15	0.4	0.075	1.675	0.35	0.65	1.65	1.425	3.075	0.25	0.3
CRC_ECO95	12.673	19.667	5.9	16.309	2.6	2.175	3.675	17.575	11.178	1.35	0.45	6.1	25.525	0.65	0.525	9.775	53.25	9.825	9.075	2.1	1	0.625	1.575	1.25	47.908	0.7	0.225	0.975	1.625	4.3	1.15	0.75	2.35	0	0.75	2.15	0.05	0.125	2	0.825	0.075	1.675	0.35	1.775	3.05	1.425	1.375	0.25	0.2
CRC_ECO96	6.708	12.596	0.85	9.189	0.75	0.925	0.775	13.1	2.043	0.45	0.075	2.225	23.075	0.1	0.3	4.875	76.525	13.175	10.725	1.55	0.375	0.1	0.675	0.55	33.518	0.175	0.1	0.175	0.75	2.3	0.4	0.175	3.85	0.725	1.825	6.3	0.2	0.6	0.525	0.225	0.075	0.5	0.075	0.4	0.975	0.675	3.075	0.45	0.4
CRC_ECO97	3.518	9.367	0.075	3.945	0.2	0.225	0.45	3.95	0.073	0.175	0	0.9	19.175	0	0	2.7	92.35	21.475	14.025	0.55	0	0	0.4	0.375	19.713	0	0	0	0.3	1.325	0.175	0.075	5.75	3.05	2.8	11.45	0.725	1.575	0.45	0.05	0	0.2	0	0	0.475	0.25	6	0.975	0.925
CRC_ECO98	2.925	9.358	0.45	5.088	0.575	0.325	0.775	3.925	0	0.45	0	1.45	19.175	0.05	0	3.45	85.075	21.45	14.05	0.55	0.275	0.1	0.275	0.55	24.797	0.05	0	0.1	0.45	1.8	0.275	0.075	5.675	2.125	2.8	6.3	0.475	0.85	0.525	0.15	0	0.325	0	0.25	0.975	0.375	6	0.55	0.925
CRC_ECO99	6.707	17.407	5.9	9.18	0.75	0.925	1.5	11.225	2.038	1.35	0.075	3.475	23.075	0.25	0.3	5.725	66.975	9.825	10.725	1.55	0.275	0.25	0.85	0.95	37.558	0.175	0.15	0.175	0.75	3.5	0.525	0.325	2.5	0.725	1.5	6.3	0.136	0.375	0.825	0.3	0.075	0.675	0.125	0.65	1.3	0.9	3.075	0.45	0.4
CRC_ECO100	6.704	14.941	0.85	6.251	0.75	0.925	0.775	11.225	2.036	0.45	0.075	2.85	19.175	0.25	0.1	4.875	71.6	13.15	14.05	1.1	0.375	0.025	0.675	0.95	28.876	0.175	0.05	0.05	0.75	2.85	0.4	0.25	3.125	0.725	2.8	6.3	0.325	0.85	0.45	0.15	0.05	0.675	0.125	0.4	1.3	0.375	3.075	0.45	0.55
CRC_HIS01	2.895	12.595	0.45	3.93	0.175	0.225	0.45	5.5	0	0.325	0	1.45	13.35	0	0.025	3.45	85.075	21.425	20.5	0.55	0	0	0.275	0.375	19.71	0	0	0	0.45	1.325	0.075	0.075	5.675	3.05	2.8	11.45	0.725	1.575	0.2	0.05	0	0.2	0	0.025	0.475	0.1	6	0.975	0.925
CRC_HIS02	4.771	9.354	0.05	12.041	0.575	0.225	0.775	7.85	0.41	0.45	0	2.225	19.175	0	0.1	4.2	76.525	21.4	14.05	0.975	0.15	0.025	0.275	0.55	24.779	0	0.05	0.1	0.6	1.8	0.275	0.075	5.65	3.05	1.825	11.425	0.475	0.85	0.25	0.15	0	0.5	0.075	0.25	0.975	0.25	4.075	0.975	0.525
CRC_HIS03	12.621	26.633	5.9	16.301	1.375	2.15	3.65	13.075	11.163	2.6	0.15	6.1	25.525	0.625	1.825	9.7	53.275	9.825	9.1	2.1	0.625	0.625	1.575	2.175	47.908	0.3	0.225	0.95	1.6	7.15	1.15	0.75	2.35	0.325	1	2.15	0.05	0.125	1.975	0.4	0.225	1.675	0.35	1.725	3.025	1.425	2	0.15	0.125
CRC_HIS04	2.869	6.759	0.45	2.729	0.175	0.225	0.225	5.475	0	0.175	0	0.9	13.325	0.05	0	2.675	92.35	21.4	20.5	0.55	0	0.025	0.275	0.225	19.663	0	0	0	0.45	1.325	0.075	0.075	5.65	3.05	2.8	11.425	0.725	1.575	0.25	0.15	0	0.2	0	0.025	0.225	0.25	6	0.975	0.925
CRC_HIS05	2.869	12.587	0.05	3.925	0.175	0.225	0.225	5.475	0	0.325	0	1.45	16.525	0	0	2.675	85.1	21.4	16.525	0.675	0	0	0.4	0.225	19.655	0	0	0	0.15	1.8	0.175	0	5.625	3.05	2.8	11.4	0.725	1.575	0.2	0.05	0	0.2	0	0.025	0.475	0.1	6	0.975	0.925
CRC_HIS06	4.067	14.941	0.85	6.25	0.575	0.6	0.775	7.85	2.032	0.675	0	2.225	23.05	0.05	0.175	4.875	76.525	21.4	10.725	0.975	0.275	0.075	0.525	0.725	28.875	0.05	0.05	0.175	0.75	2.3	0.275	0.175	5.625	2.15	1.5	11.375	0.325	0.85	0.45	0.15	0.05	0.675	0.075	0.25	0.7	0.375	4.075	0.975	0.525
CRC_HIS07	6.701	17.398	0.85	9.172	0.75	0.925	1.075	11.225	2.029	0.675	0.075	2.225	25.525	0.1	0.175	5.725	76.55	11.325	9.1	1.55	0.375	0.025	0.85	0.725	33.493	0.05	0.1	0.175	0.925	2.85	0.525	0.25	3.125	2.15	1.825	6.3	0.2	0.6	0.825	0.15	0.05	0.5	0.225	0.4	1.3	0.675	3.075	0.45	0.525
CRC_HIS08	6.696	17.395	0.85	6.249	0.575	0.925	1.075	9.675	1.044	0.675	0.075	2.85	19.175	0.1	0.175	5.725	71.625	13.15	14.05	1.55	0.275	0.075	0.675	0.55	33.488	0.075	0.1	0.175	0.6	2.85	0.4	0.25	3.825	1.625	1.5	11.375	0.2	0.85	0.825	0.225	0	0.5	0.225	0.25	1.3	0.675	4.075	0.55	0.525
CRC_HIS09	5.384	19.667	5.9	16.253	2.575	2.125	3.625	13.075	11.126	1.35	0.45	4.075	25.5	0.25	1.825	9.7	62.95	7.675	9.1	2.1	0.5	0.625	1.575	2.175	47.861	0.7	0.5	0.3	1.6	7.125	0.65	0.325	1.7	0	1.25	2.15	0.05	0.225	1.15	0.4	0.075	1.675	0.85	1.725	3	1.425	1.975	0.15	0.3
CRC_HIS10	4.766	12.587	1.475	6.242	0.575	0.525	0.775	9.675	2.028	0.325	0	2.225	20.975	0.1	0.025	4.875	76.55	13.15	12.125	0.975	0.275	0.15	0.525	0.725	24.742	0.075	0.1	0.05	0.6	2.85	0.4	0.125	3.825	1.625	1.5	11.3	0.475	0.85	0.45	0.225	0	0.5	0.075	0.25	0.975	0.375	4.05	0.95	0.4
CRC_HIS11	12.563	26.59	2.45	16.23	1.375	1.3	1.875	17.575	11.036	2.6	0.15	6.075	33.875	0.625	0.525	6.725	53.325	7.675	4.55	3.375	1	0.25	1.575	1.25	37.555	0.7	0.225	0.3	1.6	4.275	1.15	0.725	2.5	0	1	1.4	0.138	0.225	1.975	0.8	0.075	1.675	0.35	0.65	3	1.425	1.975	0.25	0.3
CRC_HIS12	8.403	19.662	5.875	16.198	1.375	1.3	1.5	17.575	10.943	2.575	0.45	4.075	25.5	0.625	0.3	9.675	62.975	9.825	9.1	2.1	1	0.15	1.575	2.175	37.554	0.7	0.225	0.95	1.6	3.5	1.15	0.325	2.35	0	1	3.775	0.143	0.225	1.15	0.8	0.05	1.65	0.85	0.65	3	1.425	2.2	0.325	0.2
CRC_HIS13	8.4	26.59	2.45	9.17	1.375	1.3	3.625	11.2	10.911	1.35	0.425	4.075	25.5	0.625	0.3	6.725	62.975	9.825	9.1	3.375	0.625	0.625	0.85	0.95	37.551	0.3	0.15	0.95	0.925	4.275	0.65	0.725	3.125	0.325	1	2.15	0.149	0.375	1.15	0.8	0.05	1.65	0.35	0.65	1.65	1.425	1.975	0.325	0.4
CRC_HIS14	6.693	17.395	5.85	7.471	1.375	1.3	1.5	13.075	3.839	0.675	0.075	3.475	23.05	0.25	0.3	6.725	66.975	11.325	10.75	2.1	0.5	0.25	0.85	0.725	33.483	0.175	0.1	0.3	1.6	3.5	0.65	0.25	2.5	0.725	1.25	6.275	0.2	0.375	0.825	0.3	0.075	1.65	0.225	0.65	1.3	0.9	3.075	0.325	0.3
CRC_HIS15	4.762	9.343	0.2	6.235	0.575	0.225	0.775	9.675	0.408	0.325	0	2.225	19.15	0.05	0.1	4.2	76.575	21.35	14.075	0.675	0.275	0	0.525	0.55	24.74	0	0.05	0	0.6	2.3	0.275	0.075	5.575	3.075	1.825	11.225	0.475	1.575	0.45	0.15	0	0.5	0.075	0.25	0.975	0.25	5.975	0.55	0.925
CRC_HIS16	6.692	14.939	2.45	9.15	1.025	0.925	1.075	13.075	2.023	0.975	0.075	2.85	25.5	0.175	0.525	5.725	71.625	13.15	9.1	1.55	0.5	0.075	0.85	1.25	33.479	0.175	0.1	0.3	0.925	2.85	0.65	0.25	3.125	0.725	1.5	3.75	0.2	0.375	0.825	0.3	0	0.9	0.225	0.4	1.65	0.675	3.075	0.25	0.525
CRC_HIS17	8.385	26.587	1.475	16.133	1.375	1.3	1.875	13.075	10.899	1.35	0.15	4.075	33.875	0.25	0.3	9.675	63	11.325	4.575	2.1	1	0.25	1.55	0.95	37.548	0.3	0.15	0.3	1.6	4.275	1.125	0.325	3.125	0.325	1.5	2.15	0.15	0.375	1.15	0.4	0.225	1.65	0.225	0.65	1.65	1.425	1.975	0.325	0.4
CRC_HIS18	4.471	14.929	0.85	5.087	0.55	0.925	0.775	7.85	0.408	0.325	0	2.85	19.125	0.05	0.025	4.875	71.65	14.95	14.075	1.55	0.275	0.025	0.4	0.55	24.731	0.05	0.05	0.175	0.6	1.8	0.275	0.175	3.825	2.15	2.8	11.175	0.475	0.85	0.825	0.15	0	0.5	0	0.25	0.675	0.375	4.05	0.55	0.4
CRC_HIS19	5.217	14.924	0.45	6.234	0.55	0.925	0.775	7.85	1.043	0.325	0	2.225	19.125	0.175	0.175	4.2	76.575	14.95	14.075	0.975	0.15	0.075	0.675	0.725	28.858	0.075	0.05	0.05	0.75	2.3	0.4	0.175	3.825	1.625	2.8	6.275	0.325	0.85	0.45	0.225	0.05	0.5	0.075	0.25	0.675	0.675	4.05	0.95	0.4
CRC_HIS20	5.216	14.924	2.45	9.347	0.75	0.925	1.5	9.675	1.042	0.675	0	2.85	25.5	0.1	0.1	5.7	71.675	13.15	9.1	1.55	0.275	0.15	0.525	0.925	28.849	0.175	0.1	0.1	0.6	2.85	0.525	0.175	3.825	0.725	1.5	3.75	0.325	0.85	0.825	0.15	0	0.675	0.075	0.4	1.3	0.675	3.075	0.45	0.4
CRC_HIS21	12.532	26.557	2.45	16.125	1.375	2.125	1.875	17.55	10.882	1.35	0.15	6.05	33.675	0.625	0.525	6.725	53.45	9.825	4.575	3.375	1	0.25	1.55	1.25	37.545	0.3	0.5	0.3	1.6	7.1	1.125	0.325	2.35	0.325	1	2.15	0.15	0.225	1.975	0.8	0.075	0.9	0.35	1.725	3	1.425	1.975	0.15	0.3
CRC_HIS22	4.76	12.581	0.2	3.925	0.175	0.525	0.45	3.925	0.407	0.175	0	1.45	13.325	0	0.1	3.45	85.125	21.325	20.525	0.975	0.15	0.025	0.275	0.55	25.284	0.05	0.05	0	0.6	1.775	0.175	0.125	3.825	2.15	2.775	11.125	0.45	1.575	0.45	0.05	0	0.325	0.125	0.225	0.675	0.375	4.05	0.55	0.925
CRC_HIS23	6.683	14.924	1.475	6.234	1.025	0.925	1.5	9.675	2.023	0.45	0.075	2.85	23.025	0.1	0.1	5.7	71.675	13.15	10.75	0.975	0.375	0.15	0.85	0.725	28.839	0.075	0.1	0.05	0.75	3.5	0.4	0.25	3.825	1.625	1.825	3.75	0.325	0.85	0.825	0.225	0	0.675	0.075	0.225	1.3	0.675	3.075	0.45	0.525
CRC_HIS24	3.5	6.682	0.45	7.12	0.175	0.325	0.45	5.475	0.407	0.175	0	2.225	19.125	0	0	4.2	76.575	21.3	14.075	0.675	0.275	0	0.525	0.375	24.697	0	0.05	0.05	0.3	2.3	0.275	0.125	3.825	3.075	1.825	11.1	0.475	1.575	0.825	0.15	0	0.325	0	0.1	0.975	0.375	5.975	0.95	0.525
CRC_HIS25	2.864	6.68	0.2	3.922	0.375	0.225	0.45	3.925	0	0.175	0	0.875	16.525	0	0.025	2.675	92.35	21.275	16.525	0.55	0	0	0.4	0.375	19.654	0	0	0	0.3	1.325	0.075	0.075	5.525	3.1	2.775	11.1	0.725	1.575	0.2	0	0	0.325	0	0.025	0.475	0.1	5.975	0.95	0.9
CRC_HIS26	6.679	17.388	2.425	9.14	1.375	0.925	1.075	13.075	10.864	0.975	0.15	3.475	23.025	0.625	0.175	5.7	66.975	11.325	10.75	1.55	0.5	0.25	0.85	0.725	37.537	0.175	0.15	0.3	0.75	4.275	0.525	0.325	2.5	0.725	1.25	6.275	0.15	0.375	1.15	0.3	0.075	0.9	0.125	0.65	1.65	0.9	3.075	0.25	0.4
CRC_HIS27	8.385	12.099	5.825	16.098	2.55	2.125	1.875	13.075	3.839	2.55	0.15	4.075	33.6	0.25	0.525	9.65	63	9.8	4.575	2.1	0.5	0.25	1.525	2.175	47.835	0.3	0.15	0.95	1.6	4.275	1.125	0.725	2.35	0.325	1.25	2.15	0.05	0.375	1.15	0.4	0.225	0.9	0.35	1.7	3	1.425	1.975	0.25	0.3
CRC_HIS28	6.679	12.57	2.425	7.47	1.025	0.9	1.5	9.675	2.023	0.675	0.075	2.825	20.975	0.1	0.3	5.7	71.675	11.325	12.125	1.55	0.275	0.25	0.525	0.925	28.835	0.175	0.1	0.1	0.75	3.5	0.525	0.175	3.125	0.725	1.825	6.275	0.325	0.6	0.825	0.225	0.075	0.675	0.125	0.225	0.975	0.9	3.075	0.325	0.525
CRC_HIS29	6.852	14.921	1.475	9.14	0.75	0.9	1.075	9.675	1.041	0.975	0.075	2.825	23.025	0.175	0.1	4.875	71.675	13.15	10.75	0.975	0.375	0.15	0.675	0.925	28.834	0.175	0.05	0.3	0.6	2.3	0.4	0.25	3.825	0.725	1.5	3.75	0.325	0.6	0.8	0.225	0	0.9	0.075	0.225	0.975	0.675	3.075	0.45	0.9
CRC_HIS30	6.676	17.388	2.425	7.47	1.375	0.9	1.075	13.075	3.83	0.975	0.15	3.45	23.025	0.175	0.175	6.725	66.975	9.8	10.75	1.55	0.5	0.6	0.675	0.725	33.478	0.175	0.15	0.175	0.75	3.5	0.525	0.325	3.125	0.725	1.825	6.275	0.2	0.375	1.15	0.4	0.05	0.675	0.125	0.4	1.3	0.9	3.075	0.25	0.525
CRC_HIS31	12.488	19.657	2.425	16.098	1.025	2.1	3.575	13.075	3.825	0.975	0.15	6.05	25.5	0.625	0.3	6.725	53.45	9.8	9.1	2.1	1	0.25	0.85	0.925	47.794	0.3	0.225	0.175	1.6	4.275	0.65	0.725	3.1	0.325	1	2.15	0.05	0.375	1.15	0.4	0.075	0.9	0.35	0.65	3	1.4	2.2	0.25	0.2
CRC_HIS32	8.385	19.652	5.8	16.051	2.55	1.3	3.575	13.05	10.864	2.55	0.15	4.075	33.55	0.625	0.525	9.65	63.025	9.8	4.6	3.375	0.625	0.25	1.525	1.25	47.751	0.7	0.225	0.95	0.925	7.1	1.125	0.325	2.35	0	1	1.4	0.05	0.225	1.15	0.4	0.2	1.65	0.825	0.65	2.975	1.4	1.975	0.25	0.125
CRC_HIS33	2.864	9.283	0.45	5.087	0.175	0.225	0.225	7.825	0.406	0.175	0	2.2	13.3	0.05	0.025	3.45	76.575	21.15	20.55	0.55	0.15	0	0.275	0.225	19.612	0	0	0	0.3	1.325	0.175	0.075	5.525	3.1	2.775	11.1	0.725	1.55	0.2	0.05	0	0	0	0.025	0.475	0.1	5.975	0.95	0.9
CRC_HIS34	4.871	14.919	0.85	7.469	0.75	0.9	1.5	9.675	2.021	0.45	0.075	3.45	20.95	0.1	0.1	5.7	67	13.125	12.15	1.55	0.275	0.075	0.675	0.925	28.834	0.175	0.1	0.175	0.6	2.85	0.4	0.175	3.825	0.75	1.825	6.275	0.325	0.6	0.45	0.225	0.05	0.5	0.125	0.4	1.3	0.675	4.05	0.45	0.4
CRC_HIS35	4.76	14.906	0.85	5.07	0.55	0.525	1.075	9.65	0.405	0.325	0	2.825	16.525	0.175	0.1	4.2	71.675	14.925	16.55	0.975	0.275	0.025	0.675	0.55	24.688	0.175	0.05	0.05	0.6	2.3	0.275	0.125	3.8	0.75	2.775	11.075	0.475	1.55	0.45	0.15	0	0.325	0.125	0.225	0.675	0.375	5.95	0.55	0.525
CRC_HIS36	12.488	26.522	5.8	16.042	2.525	2.1	3.575	17.525	10.843	2.55	0.425	6.025	33.525	0.625	1.75	9.625	53.625	7.675	4.65	3.375	0.975	0.6	1.525	2.15	47.585	0.675	0.5	0.95	1.6	7.1	1.125	0.725	1.675	0	1	1.4	0.05	0	1.975	0.8	0.2	1.65	0.825	1.7	2.95	2.7	1.375	0.075	0.075
CRC_HIS37	2.862	9.281	0.2	2.724	0.175	0.225	0.45	3.925	0	0.175	0	0.875	16.525	0	0	2.625	92.375	21.025	16.55	0.55	0	0	0.4	0.375	19.608	0	0	0	0.45	1.325	0.075	0.075	5.525	3.1	2.75	11.075	0.725	1.55	0.2	0.05	0	0.2	0	0	0.475	0.1	5.95	0.925	0.9
CRC_HIS38	8.377	17.388	1.475	5.49	1.375	0.9	1.5	13.05	3.824	0.975	0.15	4.05	23.025	0.175	0.3	5.7	63.025	11.3	10.775	1.55	0.5	0.075	0.85	1.25	37.517	0.275	0.225	0.175	0.925	2.85	0.625	0.25	2.5	0.325	1.25	3.725	0.15	0.6	1.15	0.3	0	1.65	0.225	0.65	1.65	0.9	3.05	0.325	0.3
CRC_HIS39	8.374	26.374	2.425	16.016	2.5	2.1	3.55	13.05	10.809	1.35	0.15	4.05	33.525	0.625	0.525	9.575	63.025	9.8	4.65	2.1	0.975	0.15	1.525	2.125	47.576	0.675	0.225	0.175	1.6	7.075	1.125	0.725	2.35	0	0.75	2.15	0.05	0.225	1.15	0.8	0.075	1.65	0.825	0.625	2.95	1.4	1.975	0.25	0.125
CRC_HIS40	6.673	14.906	2.425	16.004	0.75	0.9	1.5	13.05	2.02	0.675	0.075	3.45	23.025	0.25	0.175	6.725	67.025	9.8	10.775	2.1	0.5	0.075	0.85	0.925	33.475	0.175	0.15	0.3	0.75	3.5	0.525	0.25	3.1	0.75	1.25	3.725	0.2	0.6	1.15	0.3	0.05	0.9	0.125	0.4	1.3	0.9	3.05	0.325	0.4
CRC_HIS41	12.455	26.366	5.775	16.004	2.5	2.1	3.55	17.45	10.792	2.55	0.425	6.025	33.475	0.625	1.725	9.55	53.925	7.675	4.65	3.375	0.975	0.6	1.525	2.125	47.575	0.675	0.475	0.95	1.6	7.075	1.125	0.725	1.675	0	0.55	0.6	0.05	0.125	1.95	0.8	0.2	1.65	0.825	1.7	2.95	2.7	1.375	0.075	0.075
CRC_HIS42	6.672	17.385	1.475	9.136	0.75	0.9	1.075	11.2	2.015	0.975	0.075	2.825	23.025	0.175	0.3	4.875	71.7	13.125	10.775	1.55	0.375	0.075	0.85	0.55	33.475	0.175	0.05	0.3	0.925	2.85	0.4	0.175	3.1	0.75	1.825	6.275	0.206	0.6	0.8	0.225	0.05	0.5	0.225	0.4	0.975	0.675	3.05	0.45	0.4
CRC_HIS43	6.67	12.57	0.45	3.528	0.55	0.9	0.775	7.825	0.405	0.675	0	2.2	23.025	0.1	0.025	4.875	76.6	14.925	10.775	0.975	0.375	0.075	0.525	0.55	28.831	0.05	0.1	0.05	0.6	2.85	0.4	0.175	3.8	2.15	2.75	11.025	0.325	0.85	0.45	0.225	0	0.675	0.075	0.1	0.975	0.375	4.05	0.45	0.9
CRC_HIS44	8.366	26.364	2.4	9.135	2.475	1.3	1.875	13.05	10.792	2.525	0.15	4.05	33.475	0.25	1.725	6.725	63.025	9.8	4.675	2.075	0.625	0.6	1.525	1.25	37.508	0.275	0.475	0.95	1.575	3.475	1.125	0.325	2.5	0.325	1	2.15	0.15	0.225	1.15	0.3	0.075	1.65	0.8	1.7	2.95	0.9	1.975	0.25	0.3
CRC_HIS45	5.212	17.378	2.4	7.464	0.75	0.6	1.075	11.2	2.011	0.975	0.075	3.45	20.95	0.1	0.175	5.7	67.05	13.125	12.15	1.55	0.5	0.075	0.525	0.725	33.463	0.175	0.05	0.3	0.6	3.475	0.525	0.175	3.8	0.75	1.25	3.725	0.211	0.6	0.8	0.3	0	0.675	0.125	0.4	0.975	0.675	3.05	0.25	0.525
CRC_HIS46	6.667	12.559	0.45	5.065	0.55	0.525	0.45	9.65	1.04	0.45	0	2.825	16.525	0.05	0.15	4.875	71.725	21.025	16.575	0.975	0.15	0.075	0.675	0.375	28.831	0.05	0.1	0.05	0.75	1.775	0.275	0.175	3.8	2.15	2.75	11.025	0.325	0.85	0.45	0.225	0	0.5	0.075	0.1	0.975	0.375	5.925	0.55	0.4
CRC_HIS47	8.36	26.358	2.4	15.943	2.45	2.1	3.525	13.05	10.762	1.35	0.425	4.05	33.475	0.6	0.525	6.725	63.05	11.3	4.7	2.075	0.975	0.25	1.525	2.1	37.508	0.65	0.225	0.925	1.575	4.275	0.625	0.725	2.35	0	1	1.4	0.15	0.225	1.15	0.8	0.2	1.65	0.35	0.625	2.925	1.4	1.5	0.25	0.2
CRC_HIS48	8.359	17.375	5.75	15.943	1.025	0.9	1.5	13.05	10.733	1.35	0.15	4.05	23	0.6	0.3	6.725	63.05	11.3	10.775	2.075	0.5	0.6	0.85	0.925	37.501	0.275	0.225	0.3	0.925	3.475	0.625	0.325	3.1	0.325	1.5	2.15	0.15	0.375	0.8	0.3	0.2	0.9	0.35	0.625	1.65	0.9	1.975	0.325	0.3
CRC_HIS49	4.755	9.277	0.175	3.922	0.55	0.325	0.45	7.825	0.404	0.175	0	1.45	19.125	0.05	0	3.45	85.125	14.925	14.1	0.975	0.375	0	0.4	0.375	19.597	0.05	0	0	0.6	1.775	0.275	0.125	5.525	2.15	1.825	11.025	0.725	1.55	0.425	0.15	0	0.5	0.075	0.225	0.675	0.375	4.05	0.925	0.9
CRC_HIS50	8.359	26.358	5.725	15.934	2.45	2.1	3.525	17.425	10.723	1.35	0.15	4.05	33.45	0.6	1.725	9.55	63.05	7.675	4.75	3.375	0.6	0.6	1.5	1.25	47.329	0.65	0.475	0.3	1.575	4.275	1.1	0.725	2.35	0	1	1.4	0.05	0.125	1.15	0.8	0.2	1.625	0.35	1.675	2.9	1.4	1.975	0.15	0.125
CRC_HIS51	6.419	9.277	0.45	3.91	0.55	0.325	0.775	7.825	0.402	0.325	0	2.2	19.1	0.05	0.025	3.425	76.65	14.925	14.1	0.975	0.275	0	0.4	0.375	19.566	0	0.05	0.1	0.45	1.325	0.175	0.125	5.475	3.125	2.75	11	0.725	1.55	0.425	0.15	0	0.2	0	0.1	0.475	0.25	5.9	0.55	0.9
CRC_HIS52	8.358	19.645	5.725	9.116	1.375	1.3	1.5	17.4	10.702	1.35	0.425	4.05	23	0.25	1.7	6.725	63.05	9.775	10.8	2.075	0.975	0.25	1.5	0.925	37.501	0.275	0.15	0.925	0.925	4.275	0.625	0.7	3.1	0.325	1	3.725	0.15	0.375	1.15	0.4	0.2	1.625	0.225	0.625	1.65	1.4	3.05	0.25	0.2
CRC_HIS53	5.207	17.363	0.85	9.114	0.55	0.9	0.775	13.05	1.04	0.675	0	2.825	20.95	0.25	0.15	4.875	71.725	13.125	12.175	1.55	0.375	0.025	0.675	0.725	33.43	0.175	0.05	0.3	0.6	2.85	0.525	0.175	3.8	0.75	1.25	3.725	0.225	0.85	0.8	0.15	0	0.875	0.125	0.4	0.975	0.675	3.05	0.45	0.4
CRC_HIS54	2.862	12.558	0.85	6.227	0.375	0.325	0.775	7.825	0	0.45	0	1.45	19.1	0.05	0.025	4.2	85.125	20.975	14.1	0.975	0.15	0.025	0.275	0.55	19.53	0	0.05	0.05	0.6	1.775	0.175	0.075	5.475	3.125	1.825	11	0.725	1.525	0.25	0.15	0	0.325	0.075	0.025	0.675	0.25	5.875	0.925	0.9
CRC_HIS55	6.664	14.898	2.375	7.46	0.75	0.9	0.775	13.05	1.04	0.975	0	2.8	23	0.175	0.3	4.875	71.75	13.125	10.8	1.55	0.275	0.15	0.85	0.55	33.417	0.175	0.1	0.05	0.925	2.85	0.525	0.25	3.8	0.75	1.825	3.7	0.225	0.6	0.8	0.15	0	0.875	0.225	0.4	0.975	0.675	3.05	0.325	0.525
CRC_HIS56	2.842	9.274	0.05	5.06	0.375	0.225	0.45	5.45	0	0.175	0	0.875	13.3	0	0.025	3.425	92.375	20.975	20.575	0.55	0	0.025	0.275	0.225	19.496	0	0	0	0.3	1.325	0.175	0.075	5.475	3.125	2.725	11	0.725	1.525	0.2	0.05	0	0.325	0	0	0.475	0.1	5.875	0.925	0.9
CRC_HIS57	6.66	17.361	2.375	9.113	0.75	0.6	1.475	13.05	3.82	0.675	0.075	2.2	25.5	0.25	0.525	5.7	76.675	13.1	9.125	1.55	0.5	0.075	0.85	0.925	37.497	0.175	0.1	0.175	0.9	4.275	0.625	0.25	3.1	0.75	1.825	3.7	0.15	0.6	1.15	0.3	0	0.875	0.225	0.625	1.3	0.9	4.05	0.45	0.3
CRC_HIS58	2.837	6.664	0.05	2.687	0.175	0.225	0.225	3.9	0	0.175	0	0.875	13.25	0	0	2.625	92.475	20.925	20.6	0.65	0.15	0	0.275	0.225	14.114	0	0.05	0	0.3	1.775	0.05	0	5.475	3.15	2.725	10.975	1.375	1.525	0.2	0.05	0	0.325	0	0	0.475	0.1	5.875	0.925	0.9
CRC_HIS59	6.654	14.895	2.375	9.099	1.025	0.9	1.075	11.2	3.82	0.975	0.075	3.45	23	0.6	0.15	5.7	67.05	9.775	10.8	1.55	0.375	0.15	0.85	0.925	37.497	0.175	0.1	0.3	0.9	2.85	0.625	0.325	3.1	0.75	1.5	2.125	0.15	0.6	0.8	0.3	0.075	0.675	0.225	0.625	1.3	0.9	3.05	0.325	0.4
CRC_HIS60	8.346	19.642	5.7	15.929	1.025	1.3	1.475	17.375	3.816	2.5	0.15	4.05	25.475	0.6	0.3	9.55	63.05	9.775	9.125	2.075	0.6	0.25	1.5	0.925	47.249	0.275	0.225	0.925	0.9	4.25	0.625	0.325	2.5	0.325	1.25	3.7	0.05	0.375	1.15	0.4	0.075	0.875	0.8	0.625	1.65	1.4	1.975	0.25	0.4
CRC_HIS61	5.206	14.89	1.475	7.456	0.75	0.9	0.775	13.025	1.035	0.675	0.075	2.8	19.075	0.175	0.3	4.875	71.75	13.1	14.125	1.55	0.275	0.075	0.675	0.925	28.827	0.175	0.05	0.1	0.75	2.85	0.525	0.25	2.5	0.75	1.825	10.975	0.325	0.6	0.8	0.15	0.075	0.675	0.075	0.4	0.975	0.675	4.025	0.45	0.4
CRC_HIS62	6.653	17.344	0.85	6.217	0.75	0.525	1.075	11.2	3.804	0.675	0	2.8	23	0.175	0.3	4.875	71.8	13.1	10.8	1.55	0.275	0.25	0.525	0.55	33.401	0.05	0.1	0.175	0.9	2.3	0.525	0.25	3.1	2.175	1.825	10.975	0.225	0.6	0.425	0.225	0.05	0.675	0.225	0.4	0.975	0.675	3.05	0.325	0.525
CRC_HIS63	8.343	17.34	1.45	15.924	0.75	0.9	1.075	13.025	3.788	0.975	0.075	3.45	25.425	0.175	0.15	6.725	67.075	11.3	9.125	2.075	0.5	0.075	0.85	0.925	33.401	0.175	0.15	0.925	0.75	2.85	0.625	0.25	2.35	0.75	1.5	6.275	0.225	0.375	0.8	0.3	0.075	0.675	0.125	0.625	1.65	0.9	3.05	0.325	0.4
CRC_HIS64	4.752	9.268	0.45	5.056	0.175	0.525	0.775	5.45	0.402	0.175	0	2.2	16.475	0.05	0.025	3.425	76.7	14.925	16.575	0.975	0.15	0	0.525	0.375	24.674	0	0	0.05	0.6	1.775	0.275	0.075	5.475	3.15	2.725	10.95	0.475	1.525	0.425	0.05	0	0.325	0	0.025	0.475	0.25	5.875	0.525	0.9
CRC_HIS65	2.833	12.558	0.05	5.048	0.375	0.3	0.225	5.45	0.4	0.175	0	1.45	19.075	0	0.025	3.425	85.175	20.925	14.125	0.525	0	0.025	0.25	0.225	19.484	0	0.05	0	0.15	1.325	0.175	0.075	5.475	3.175	2.7	10.925	0.725	1.525	0.2	0.05	0	0.2	0	0.025	0.475	0.1	5.85	0.925	0.9
CRC_HIS66	2.82	12.546	0.45	3.909	0.55	0.225	0.775	9.65	0	0.325	0	1.45	16.45	0.1	0	4.2	85.175	14.925	16.575	0.975	0.15	0	0.4	0.55	24.674	0.05	0	0.05	0.45	1.775	0.175	0.075	5.475	2.175	1.825	10.925	0.475	1.525	0.425	0.05	0	0.5	0	0.025	0.675	0.25	5.85	0.925	0.9
CRC_HIS67	12.384	26.342	5.675	15.924	1.375	2.1	1.875	17.275	10.645	2.5	0.425	6.025	25.425	0.25	1.7	9.525	54.05	9.75	9.15	3.35	0.975	0.6	1.5	1.25	37.494	0.275	0.475	0.925	1.575	4.25	1.1	0.7	1.675	0.325	1	2.125	0.15	0.225	1.95	0.4	0.2	1.625	0.35	1.65	2.9	1.4	1.475	0.15	0.2
CRC_HIS68	6.652	17.337	0.85	10.546	1.025	0.9	1.075	9.65	3.783	0.675	0	2.8	23	0.175	0.3	5.7	71.8	13.1	10.8	1.55	0.5	0.075	0.525	0.725	33.401	0.175	0.05	0.3	0.6	2.85	0.5	0.25	3.1	0.75	1.5	3.7	0.225	0.6	0.8	0.225	0	0.5	0.225	0.4	1.3	0.675	2.2	0.45	0.4
CRC_HIS69	6.647	14.883	2.375	9.092	1.35	0.9	1.075	13	3.781	0.975	0.075	2.8	23	0.25	0.3	6.7	71.8	11.3	10.8	1.525	0.5	0.15	0.85	0.925	33.39	0.175	0.15	0.1	0.9	3.475	0.625	0.325	3.1	0.75	1.5	2.125	0.225	0.6	1.15	0.4	0.05	0.675	0.125	0.4	1.65	0.9	2.2	0.325	0.525
CRC_HIS70	6.634	12.543	0.825	9.092	1.025	0.9	0.775	9.65	2.008	0.975	0	2.8	20.95	0.175	0.3	5.7	71.8	13.1	12.175	1.525	0.275	0.075	0.85	0.725	28.826	0.05	0.05	0.175	0.75	3.475	0.5	0.25	3.775	2.175	1.5	6.275	0.325	0.85	0.8	0.15	0.075	0.5	0.075	0.4	1.3	0.675	3.05	0.45	0.9
CRC_HIS71	3.5	6.638	0.05	5.045	0.175	0.225	0.775	3.9	0	0.175	0	0.875	16.45	0	0	3.425	92.525	20.925	16.575	0.525	0.15	0	0.4	0.225	14.103	0	0	0	0.3	1.325	0.175	0.075	5.475	3.175	2.7	10.875	1.375	1.5	0.2	0.05	0	0.325	0	0.025	0.225	0.1	5.85	0.925	0.875
CRC_HIS72	4.746	9.265	0.175	3.909	0.175	0.225	0.2	7.825	0	0.325	0	2.2	13.2	0.05	0.025	3.425	76.7	20.875	20.6	0.525	0.15	0	0.25	0.375	14.103	0	0	0	0.3	1.3	0.175	0.075	5.45	3.175	2.7	10.875	1.383	1.5	0.175	0.15	0	0.2	0	0.025	0.2	0.1	5.8	0.925	0.875
CRC_HIS73	8.338	26.342	1.45	9.081	2.425	2.1	1.875	11.2	10.645	1.35	0.15	3.45	33.45	0.6	0.525	6.7	67.075	11.3	4.85	2.075	0.975	0.25	1.5	0.925	37.452	0.275	0.15	0.925	1.575	3.475	0.625	0.7	3.1	0.325	1	3.675	0.15	0.375	1.15	0.3	0.075	1.625	0.8	0.625	1.65	0.9	1.975	0.325	0.2
CRC_HIS74	4.744	12.536	1.45	7.452	1.025	0.6	0.775	11.2	1.035	0.975	0	2.8	22.975	0.25	0.1	4.875	71.825	13.1	10.8	1.525	0.275	0.075	0.525	0.725	33.39	0.175	0.05	0.175	0.6	3.475	0.4	0.175	3.775	0.75	1.825	3.675	0.225	0.85	0.8	0.15	0.075	0.5	0.125	0.225	0.95	0.675	3.05	0.45	0.875
CRC_HIS75	6.634	17.336	0.825	6.215	0.55	0.9	1.075	7.825	1.033	0.975	0.075	2.8	20.95	0.175	0.1	4.875	71.825	13.1	12.175	1.525	0.375	0.075	0.525	0.725	28.824	0.15	0.05	0.1	0.6	3.475	0.5	0.175	3.1	0.8	1.825	10.875	0.325	0.85	0.8	0.15	0.05	0.5	0.225	0.225	0.95	0.675	4.025	0.525	0.4
CRC_HIS76	12.329	26.337	5.65	15.9	2.425	2.075	3.5	17.25	10.645	2.5	0.425	6.025	33.35	0.6	1.7	9.525	54.075	5.575	4.875	3.35	0.975	0.6	1.5	2.1	47.216	0.65	0.475	0.925	1.575	7.05	1.1	0.7	1.675	0	0.75	0.6	0.05	0.125	1.95	0.8	0.2	1.625	0.8	1.65	2.9	2.675	1.375	0.25	0.075
CRC_HIS77	6.63	17.323	0.825	7.452	1.025	0.9	1.475	9.625	2.006	0.675	0.075	2.8	20.925	0.175	0.15	5.7	71.85	13.1	12.175	1.525	0.375	0.15	0.525	0.725	33.381	0.15	0.1	0.1	0.75	3.475	0.4	0.25	3.1	0.8	1.5	10.85	0.225	0.6	0.8	0.3	0	0.5	0.225	0.225	1.3	0.65	2.2	0.45	0.525
CRC_HIS78	5.202	14.881	2.375	6.215	1.025	0.6	0.775	11.2	3.766	0.675	0.075	2.2	20.925	0.175	0.15	5.7	76.7	13.075	12.175	1.525	0.375	0.075	0.525	0.925	28.821	0.05	0.1	0.175	0.75	3.475	0.4	0.25	2.5	2.175	1.825	10.825	0.325	0.85	0.8	0.225	0	0.875	0.075	0.225	1.3	0.65	3.05	0.45	0.525
CRC_HIS79	12.301	26.227	5.65	15.756	2.4	2.075	3.45	17.125	10.645	2.5	0.425	6.025	33.25	0.6	1.7	9.525	54.1	5.5	4.875	3.325	0.975	0.575	1.5	2.1	47.155	0.65	0.475	0.9	1.575	7.025	1.1	0.7	1.675	0	0.75	1.4	0.05	0.125	1.95	0.775	0.2	1.625	0.8	1.65	2.9	2.675	1.375	0.25	0.125
CRC_HIS80	6.624	17.323	5.55	15.756	1.025	1.275	1.875	11.2	3.762	0.975	0.15	3.45	20.925	0.6	0.3	6.7	67.075	11.3	12.2	2.075	0.5	0.15	1.5	1.25	37.452	0.15	0.15	0.3	1.575	4.25	0.625	0.325	3.1	0.8	1	3.675	0.15	0.375	1.15	0.3	0.2	0.875	0.225	0.625	1.65	1.4	3.05	0.25	0.4
CRC_HIS81	8.336	9.616	5.525	15.688	2.375	1.275	3.425	13	3.761	2.5	0.425	4.05	25.425	0.6	0.525	6.7	63.1	11.3	9.15	2.075	0.6	0.575	1.5	1.25	37.451	0.65	0.225	0.9	1.575	3.475	1.1	0.325	2.35	0	1.25	1.4	0.15	0.375	1.95	0.4	0.075	1.625	0.8	0.625	1.65	1.4	1.975	0.25	0.2
CRC_HIS82	5.2	8.783	0.175	7.448	0.55	0.525	1.075	7.825	1.031	0.325	0	2.8	19.05	0.05	0.15	4.2	71.85	14.925	14.125	0.975	0.25	0.025	0.525	0.55	28.82	0.05	0.1	0	0.425	2.85	0.4	0.175	3.775	2.175	2.7	6.275	0.325	0.85	0.425	0.225	0	0.5	0.125	0.225	0.675	0.375	5.8	0.525	0.4
CRC_HIS83	12.291	26.217	5.5	15.619	1.35	2.05	1.875	17.1	10.618	2.5	0.425	6	33.25	0.6	0.525	9.5	54.125	7.675	4.95	3.3	0.975	0.575	1.5	1.25	47.1	0.65	0.475	0.9	1.575	4.25	1.1	0.7	2.35	0	1	0.95	0.05	0.225	1.95	0.775	0.2	1.625	0.35	1.625	2.875	2.675	1.975	0.15	0.075
CRC_HIS84	3.434	17.317	2.375	9.077	0.75	0.6	1.475	12.975	3.752	0.675	0.075	2.8	25.425	0.25	0.3	5.7	71.85	11.3	9.15	1.525	0.5	0.25	0.675	0.925	33.379	0.15	0.15	0.9	0.75	2.85	0.625	0.25	2.5	0.8	1.5	2.125	0.225	0.6	1.15	0.3	0	1.625	0.125	0.625	1.3	0.9	3.05	0.325	0.3
CRC_HIS85	8.33	17.314	1.45	7.443	0.75	0.9	1.075	12.975	0.356	0.675	0.075	2.2	25.425	0.175	0.3	4.875	76.725	13.075	9.15	1.525	0.5	0.075	0.675	0.725	28.814	0.15	0.15	0.175	0.75	2.85	0.4	0.175	3.775	0.825	1.5	3.675	0.325	0.6	0.8	0.3	0	0.675	0.075	0.4	1.3	0.65	3.05	0.45	0.4
CRC_HIS86	8.319	17.3	2.375	9.077	0.75	0.9	0.775	12.975	3.748	1.35	0.075	2.8	25.425	0.6	0.15	5.7	71.875	9.75	9.15	1.525	0.5	0.15	0.85	0.725	37.448	0.15	0.1	0.175	0.9	4.25	0.625	0.25	3.1	0.825	1.25	3.675	0.15	0.6	0.8	0.3	0.05	1.625	0.125	0.4	1.65	0.9	3.05	0.325	0.4
CRC_HIS87	8.315	17.3	1.45	9.077	1.35	1.275	1.875	11.175	2.001	0.95	0.075	3.45	25.4	0.175	0.3	6.7	67.075	11.3	9.15	1.525	0.375	0.25	0.85	1.25	33.377	0.275	0.225	0.175	0.75	4.225	0.5	0.25	3.1	0.325	1.825	2.125	0.225	0.6	0.8	0.3	0.2	0.675	0.35	0.4	1.65	0.9	3.05	0.45	0.3
CRC_HIS88	12.276	19.612	1.45	15.569	1.35	1.275	1.875	17.075	10.559	0.95	0.15	3.45	33.2	0.575	0.3	9.475	67.1	9.75	4.95	2.075	0.5	0.25	1.5	2.075	37.445	0.65	0.225	0.175	1.575	3.45	0.625	0.7	3.1	0	1	2.125	0.15	0.375	1.15	0.4	0.2	0.875	0.225	1.625	1.65	1.4	2.2	0.325	0.2
CRC_HIS89	6.624	17.296	1.45	9.075	1.35	0.9	1.075	12.975	0.119	0.95	0.075	3.45	33.15	0.175	0.15	5.7	67.1	11.3	4.975	1.525	0.5	0.15	0.675	1.25	33.372	0.15	0.15	0.9	0.9	2.85	0.5	0.25	3.1	0.825	1.25	6.275	0.225	0.6	0.8	0.225	0.075	0.875	0.225	0.4	1.625	0.9	3.025	0.325	0.2
CRC_HIS90	4.994	26.117	5.5	15.555	2.375	2.05	1.875	17.05	10.558	2.475	0.4	5.95	33	0.575	0.525	9.425	54.25	9.75	5	3.3	0.95	0.575	1.5	1.225	47.088	0.275	0.475	0.875	1.575	7	1.1	0.7	2.35	0.325	0.75	0.95	0.05	0.225	1.925	0.775	0.075	1.625	0.8	1.625	2.85	1.4	1.95	0.15	0.075
CRC_HIS91	8.31	17.291	1.45	7.438	1.35	1.275	1.475	11.175	1.995	0.95	0.075	2.2	25.375	0.25	0.525	5.675	76.725	13.075	9.15	1.525	0.375	0.25	1.475	0.725	33.366	0.15	0.1	0.3	0.9	2.85	0.625	0.325	3.1	0.825	1.25	6.275	0.225	0.375	0.8	0.225	0.075	0.875	0.35	0.4	1.3	0.9	3.025	0.45	0.3
CRC_HIS92	6.619	12.531	0.45	6.215	0.55	0.6	0.775	9.625	1.027	0.325	0	2.2	22.975	0.05	0.15	4.2	76.75	13.075	10.8	0.975	0.25	0.075	0.675	0.725	24.652	0.05	0.05	0.175	0.425	2.85	0.4	0.175	3.775	2.2	1.5	10.8	0.475	1.5	0.425	0.15	0	0.5	0.125	0.225	0.95	0.375	4.025	0.525	0.875
CRC_HIS93	6.616	17.29	5.5	9.071	0.75	1.275	1.475	9.625	10.558	0.675	0.075	2.8	25.375	0.25	0.3	5.675	71.9	11.3	9.15	1.525	0.5	0.15	0.85	0.925	33.363	0.15	0.15	0.875	0.75	2.825	0.5	0.325	3.1	0.825	1	6.25	0.225	0.6	0.8	0.225	0.075	1.625	0.125	0.625	1.3	0.9	3.025	0.25	0.3
CRC_HIS94	2.819	12.531	0.175	3.909	0.175	0.225	0.45	3.875	0.398	0.175	0	1.45	13.1	0	0	2.625	85.225	20.85	20.6	0.65	0	0	0.4	0.375	14.056	0	0	0	0.3	1.3	0.05	0.075	5.45	3.175	2.7	10.775	1.403	1.5	0.175	0.05	0	0.325	0	0.025	0.475	0.1	5.8	0.925	0.875
CRC_HIS95	4.743	14.881	0.45	9.848	0.55	0.225	0.775	9.625	1.027	0.675	0	2.2	16.425	0.1	0.15	4.85	76.75	20.825	16.6	0.975	0.375	0.075	0.4	0.55	24.639	0	0.05	0.1	0.6	2.825	0.4	0.175	3.775	3.175	1.825	10.775	0.475	1.5	0.425	0.05	0	0.475	0.125	0.225	0.675	0.375	4.025	0.525	0.525
CRC_HIS96	4.737	12.53	0.425	5.04	0.55	0.525	1.075	7.825	0.397	0.325	0	1.45	20.9	0.175	0.025	4.175	85.225	20.825	12.2	0.975	0.375	0.025	0.4	0.55	28.806	0.15	0.05	0.05	0.6	2.3	0.275	0.125	3.775	0.825	1.825	10.775	0.325	1.5	0.525	0.15	0	0.675	0.075	0.1	0.95	0.375	4.025	0.925	0.525
CRC_HIS97	6.613	12.259	0.825	7.438	0.55	0.6	1.075	9.625	1.025	0.95	0.075	2.2	20.9	0.1	0.15	5.675	76.775	14.925	12.2	1.525	0.375	0.025	0.675	0.7	28.793	0.075	0.15	0.05	0.6	3.45	0.4	0.25	3.775	1.625	1.5	3.675	0.325	0.6	0.8	0.225	0	0.475	0.125	0.225	1.3	0.65	4.025	0.45	0.4
CRC_HIS98	2.809	12.53	0.425	6.212	0.55	0.225	0.775	7.825	0.396	0.45	0	1.45	19.05	0.1	0.1	4.175	85.25	20.725	14.125	0.975	0.15	0	0.525	0.375	24.629	0	0.05	0.05	0.3	2.3	0.275	0.075	3.775	3.2	2.7	10.75	0.475	1.5	0.175	0.15	0	0.475	0	0.1	0.675	0.25	5.8	0.9	0.525
CRC_HIS99	4.735	12.489	0.825	6.212	0.55	0.525	0.775	7.8	0.396	0.675	0	2.2	20.9	0.1	0.15	4.175	76.825	14.925	12.2	1.525	0.25	0.025	0.525	0.375	24.629	0.15	0.05	0.05	0.425	2.825	0.275	0.125	3.775	0.825	1.5	10.75	0.475	0.85	0.8	0.15	0	0.325	0.075	0.225	0.675	0.375	5.775	0.525	0.4
CRC_HIS100	4.732	12.481	1.45	6.21	0.55	0.525	1.075	9.625	0.394	0.45	0	2.2	22.975	0.05	0.15	4.175	76.85	20.65	10.8	0.975	0.375	0.075	0.675	0.55	24.586	0.05	0.1	0	0.75	2.825	0.4	0.175	5.45	2.2	1.5	10.75	0.475	0.85	0.425	0.225	0	0.325	0.125	0.225	0.95	0.375	5.775	0.525	0.4
CRC_LAW01	6.611	12.48	1.45	7.436	0.55	0.6	1.475	7.8	1.024	0.95	0.075	2.2	20.9	0.175	0.1	5.675	76.875	13.05	12.2	1.525	0.25	0.15	0.675	0.55	28.779	0.075	0.15	0.1	0.6	2.825	0.4	0.25	3.775	1.625	1.475	3.675	0.325	0.85	0.8	0.3	0	0.475	0.125	0.225	0.95	0.65	4.025	0.45	0.3
CRC_LAW02	5.196	17.284	0.825	9.07	0.55	0.6	1.075	12.975	1.989	0.45	0.075	2.2	20.9	0.25	0.1	5.675	76.875	13.05	12.2	1.525	0.375	0.025	0.525	0.925	33.344	0.15	0.05	0.1	0.75	2.825	0.5	0.25	3.075	0.825	1.475	6.25	0.225	0.85	0.8	0.225	0	0.65	0.225	0.225	1.3	0.65	3.025	0.45	0.525
CRC_LAW03	8.306	17.274	2.375	15.555	1.35	1.275	1.475	11.175	10.54	1.35	0.075	3.425	32.8	0.25	0.525	6.7	67.125	9.75	5.175	1.525	0.5	0.575	0.675	1.225	37.365	0.15	0.1	0.3	1.575	4.225	0.625	0.25	3.075	0.825	1.25	6.25	0.15	0.6	0.8	0.3	0.075	0.875	0.35	0.625	1.3	0.9	3.025	0.325	0.3
CRC_LAW04	6.608	14.861	0.425	7.433	0.55	0.525	1.075	9.625	1.023	0.675	0	2.8	19.05	0.175	0.15	4.175	71.9	14.925	14.125	0.975	0.25	0.025	0.675	0.7	28.772	0.15	0.05	0.05	0.6	2.825	0.4	0.125	3.75	0.825	1.825	10.75	0.325	0.85	0.425	0.225	0	0.325	0.125	0.225	0.95	0.375	4.025	0.9	0.4
CRC_LAW05	6.607	14.881	0.825	6.199	0.55	0.9	0.775	7.8	1.984	0.45	0.075	2.175	20.9	0.1	0.1	4.175	76.9	14.9	12.225	1.525	0.25	0.025	0.525	0.7	24.566	0.05	0.05	0.175	0.6	2.825	0.275	0.175	5.425	2.2	1.475	10.75	0.475	0.85	0.525	0.15	0	0.65	0.125	0.1	0.95	0.375	4.025	0.9	0.4
CRC_LAW06	4.732	14.824	1.45	9.07	1.025	0.525	1.075	11.175	3.74	0.675	0.075	2.175	19.05	0.175	0.3	5.675	76.925	13.025	14.125	1.075	0.5	0.075	0.525	0.7	33.344	0.075	0.1	0.175	0.9	2.825	0.4	0.175	2.5	1.625	1.825	6.25	0.225	0.6	0.525	0.15	0.05	0.65	0.225	0.225	1.3	0.65	2.2	0.45	0.525
CRC_LAW07	4.728	9.265	0.425	6.199	0.75	0.6	0.775	9.6	0.394	0.325	0	2.8	20.9	0.05	0.1	4.175	71.9	14.9	12.225	0.975	0.25	0.075	0.525	0.375	28.758	0.05	0	0.05	0.6	2.825	0.4	0.175	3.75	2.2	2.7	10.7	0.325	1.5	0.8	0.15	0	0.475	0	0.1	0.95	0.375	4	0.9	0.525
CRC_LAW08	6.607	14.824	2.375	9.069	1.35	0.9	1.475	11.175	3.74	0.95	0.075	3.425	22.975	0.25	0.3	5.675	67.125	13.025	10.825	1.525	0.5	0.15	0.85	0.925	33.343	0.15	0.1	0.3	0.75	4.225	0.625	0.25	2.5	0.825	1.475	3.675	0.225	0.375	0.8	0.225	0.05	0.875	0.35	0.625	1.3	0.65	3.025	0.25	0.4
CRC_LAW09	6.152	9.257	0.05	5.04	0.375	0.225	0.45	5.45	0.393	0.325	0	0.875	19.025	0.05	0.1	3.425	92.525	14.9	14.125	0.95	0.15	0	0.4	0.55	24.566	0	0	0.1	0.3	1.775	0.175	0.125	5.425	3.2	1.825	10.7	0.475	1.5	0.425	0.05	0	0.2	0	0.025	0.675	0.25	5.75	0.9	0.525
CRC_LAW10	2.809	6.634	0.425	5.037	0.175	0.3	0.45	3.875	0	0.175	0	0.85	19.025	0	0.025	2.625	92.525	20.625	14.15	0.525	0.125	0	0.4	0.375	14.056	0	0	0	0.15	1.3	0.175	0.075	5.425	3.2	2.675	10.7	1.409	1.5	0.175	0.15	0	0.2	0	0	0.475	0.25	5.75	0.875	0.875
CRC_LAW11	5.114	14.816	2.375	15.555	0.75	0.9	1.075	11.175	3.739	0.95	0.15	3.425	25.375	0.175	0.15	5.675	67.125	11.3	9.15	1.525	0.375	0.25	0.85	0.7	37.319	0.15	0.15	0.175	0.9	2.825	0.625	0.325	3.075	0.825	1.825	3.65	0.15	0.6	1.15	0.3	0.05	0.65	0.35	0.4	1.3	0.9	3.025	0.25	0.4
CRC_LAW12	2.804	13.02	0.05	2.66	0.175	0.225	0.2	3.85	0	0.325	0	0.85	13.1	0.05	0	2.625	92.55	20.6	20.6	0.525	0.125	0	0.4	0.375	14.05	0	0	0.05	0.3	1.3	0.175	0	5.425	3.2	2.675	10.675	1.414	1.5	0.175	0.05	0	0.2	0	0.025	0.475	0.1	5.75	0.875	0.875
CRC_LAW13	2.804	12.47	0.175	3.906	0.375	0.3	0.75	3.85	0	0.175	0	2.175	13.05	0.05	0.025	3.425	76.925	20.6	20.625	0.95	0.125	0	0.25	0.225	13.97	0	0	0	0.3	1.775	0.175	0	5.425	3.225	2.675	10.675	1.435	1.5	0.425	0.05	0	0.2	0	0	0.475	0.25	5.75	0.875	0.875
CRC_LAW14	12.272	26.107	5.425	15.555	2.375	2.05	3.425	17	10.54	2.45	0.4	5.925	32.8	0.575	1.675	9.425	54.3	5.5	5.2	3.3	0.95	0.575	1.475	2.075	47.006	0.625	0.475	0.875	1.55	7	1.1	0.675	1.675	0	1	0.95	0.05	0	1.925	0.775	0.2	1.625	0.8	1.625	2.85	2.675	1.35	0.25	0.05
CRC_LAW15	6.602	12.47	2.375	6.199	0.75	0.9	0.75	11.175	3.731	0.45	0	2.8	20.9	0.175	0.3	5.675	71.9	13.025	12.225	1.525	0.375	0.075	0.525	0.925	28.741	0.15	0.05	0.05	0.75	3.45	0.5	0.25	3.075	0.825	1.25	6.225	0.325	0.85	0.8	0.225	0.05	0.65	0.125	0.225	0.95	0.65	4	0.45	0.525
CRC_LAW16	5.187	14.812	0.825	9.068	1.025	0.525	1.075	11.175	1.974	0.95	0	2.8	25.375	0.1	0.15	4.85	71.925	13.025	9.175	1.525	0.375	0.075	0.675	0.55	33.333	0.075	0.15	0.1	0.9	2.3	0.4	0.25	3.75	1.625	1.475	10.675	0.225	0.6	0.425	0.225	0.05	0.875	0.075	0.4	1.3	0.65	4	0.425	0.4
CRC_LAW17	8.305	26.078	5.425	15.497	2.375	2.05	1.875	17	10.511	2.425	0.4	4.05	32.725	0.575	1.675	9.375	63.1	9.75	5.3	2.075	0.95	0.575	1.475	1.225	46.98	0.625	0.225	0.875	1.55	4.225	1.1	0.675	2.35	0	1	1.4	0.05	0.125	1.925	0.775	0.075	1.625	0.775	1.625	1.625	1.4	1.95	0.15	0.05
CRC_LAW18	8.299	19.611	5.425	9.068	1.025	0.9	1.475	12.95	10.508	1.35	0.075	3.425	32.725	0.25	0.525	6.7	67.125	11.275	5.3	2.075	0.5	0.25	0.85	1.225	33.32	0.15	0.15	0.175	1.55	3.45	0.625	0.325	2.35	0.825	1.475	2.125	0.225	0.575	1.15	0.775	0.05	0.875	0.225	0.4	1.3	1.4	3.025	0.325	0.4
CRC_LAW19	4.728	12.465	0.425	6.198	0.375	0.525	0.75	7.775	1.022	0.3	0	2.775	16.425	0.05	0.1	4.85	71.925	14.875	16.625	0.95	0.25	0.15	0.525	0.375	24.559	0.05	0.1	0	0.6	2.825	0.275	0.175	3.75	2.2	1.825	10.65	0.475	1.475	0.425	0.15	0.05	0.475	0	0.1	0.95	0.375	4	0.525	0.875
CRC_LAW20	8.292	17.274	2.35	9.061	1.025	1.275	1.475	12.95	1.973	1.35	0.075	2.775	25.35	0.575	0.3	6.7	71.95	9.75	9.2	2.05	0.5	0.15	1.475	1.225	33.313	0.15	0.15	0.875	0.75	4.225	0.625	0.25	3.075	0.825	1.475	3.625	0.225	0.375	0.8	0.3	0.2	0.875	0.35	0.4	1.3	0.9	1.95	0.325	0.4
CRC_LAW21	6.601	12.43	0.425	5.036	0.75	0.6	0.75	7.775	0.393	0.675	0	2.775	19.025	0.1	0.15	4.175	71.975	20.6	14.15	0.95	0.25	0.025	0.675	0.7	28.741	0.15	0.05	0.05	0.6	2.825	0.4	0.125	3.75	0.825	1.825	10.65	0.325	0.85	0.8	0.15	0	0.65	0.075	0.1	0.95	0.375	3.025	0.425	0.875
CRC_LAW22	6.6	17.273	0.825	9.061	1.025	1.275	1.475	9.6	1.973	0.675	0.075	2.775	22.975	0.1	0.3	5.675	71.975	13.025	10.825	1.525	0.375	0.15	0.675	0.7	28.741	0.15	0.1	0.1	0.75	3.45	0.4	0.25	3.075	0.825	1.475	6.225	0.325	0.575	0.8	0.15	0.05	0.65	0.225	0.4	0.95	0.65	3.025	0.425	0.4
CRC_LAW23	5.169	12.427	0.825	6.197	0.375	0.525	0.75	11.175	0.389	0.3	0	2.175	16.425	0.175	0.1	4.175	76.925	14.875	16.625	1.525	0.25	0.025	0.4	0.375	28.741	0.05	0.1	0.025	0.6	2.275	0.4	0.125	5.4	2.2	1.825	10.65	0.339	1.475	0.425	0.15	0	0.475	0.075	0.1	0.95	0.375	4	0.525	0.525
CRC_LAW24	4.728	12.427	0.175	5.035	0.55	0.3	0.75	7.775	0	0.45	0	2.775	16.4	0.05	0.025	3.425	72	20.6	16.65	0.525	0.25	0.025	0.525	0.225	24.542	0.05	0	0	0.6	1.775	0.275	0.075	5.4	2.2	1.825	10.65	0.475	1.475	0.175	0.15	0	0.2	0.075	0.025	0.675	0.25	5.75	0.875	0.875
CRC_LAW25	2.801	6.614	0.05	2.626	0.175	0.225	0.2	3.825	0	0.175	0	0.85	12.975	0	0	2.625	92.55	20.575	20.65	0.525	0.125	0.025	0.25	0.225	13.96	0	0	0	0.275	1.3	0.175	0.075	5.4	3.225	2.675	10.65	1.438	1.475	0.175	0.05	0	0.2	0	0.025	0.475	0.1	5.725	0.875	0.875
CRC_LAW26	4.728	9.252	0.825	5.035	0.55	0.225	0.75	9.6	1.02	0.45	0	1.425	20.9	0.1	0.025	4.85	85.25	14.875	12.225	0.95	0.125	0.075	0.525	0.7	24.527	0.05	0.1	0	0.75	2.825	0.275	0.125	3.75	2.2	2.625	10.65	0.475	1.475	0.425	0.225	0	0.65	0.125	0.1	0.675	0.375	5.7	0.525	0.525
CRC_LAW27	6.594	12.421	1.45	7.428	0.75	0.9	1.475	9.6	1.968	0.45	0.075	2.775	20.875	0.175	0.15	4.85	72.025	13	12.225	1.525	0.25	0.075	0.525	0.925	33.312	0.15	0.05	0.3	0.75	2.825	0.4	0.175	3.075	0.825	1.475	6.2	0.225	0.85	0.525	0.3	0	0.875	0.075	0.225	1.3	0.65	3.025	0.425	0.875
CRC_LAW28	12.255	26.069	5.425	15.478	1.35	1.275	3.425	16.975	10.485	2.425	0.4	5.9	32.725	0.575	0.5	9.35	54.4	7.65	5.325	2.05	0.95	0.575	1.475	1.225	46.956	0.625	0.475	0.3	1.55	4.225	1.1	0.675	2.325	0	0.75	2.125	0.05	0.225	1.925	0.775	0.075	1.6	0.775	0.625	2.85	1.4	1.95	0.25	0.125
CRC_LAW29	6.588	14.81	0.825	6.192	0.55	0.525	1.05	7.75	1.968	0.675	0.075	2.175	19	0.1	0.15	4.175	76.925	14.875	14.175	1.525	0.25	0.025	0.525	0.7	24.505	0.05	0.05	0.175	0.75	2.275	0.275	0.175	5.375	2.2	1.475	10.65	0.478	1.475	0.425	0.225	0	0.65	0.125	0.1	0.95	0.375	4	0.875	0.875
CRC_LAW30	8.292	26.049	5.4	15.469	1.35	2.05	3.4	12.95	10.37	1.35	0.15	4.05	32.725	0.575	0.5	9.35	63.1	11.275	5.35	2.05	0.95	0.25	1.475	1.225	46.833	0.275	0.475	0.3	1.55	4.225	1.1	0.675	2.325	0.325	1	2.125	0.05	0.225	1.925	0.775	0.075	1.6	0.35	0.625	2.85	1.4	1.35	0.25	0.2
CRC_LAW31	8.289	25.864	5.375	15.446	2.375	1.275	3.4	16.975	10.367	2.425	0.15	5.9	32.575	0.575	1.675	9.325	54.525	9.75	5.4	3.3	0.95	0.25	1.475	1.225	46.822	0.275	0.225	0.875	1.55	6.975	1.075	0.675	2.475	0.325	0.75	1.4	0.05	0.125	1.925	0.75	0.075	1.6	0.775	0.625	2.85	1.4	1.95	0.15	0.125
CRC_LAW32	8.285	25.859	5.35	15.439	2.375	2.025	3.375	16.975	10.357	1.35	0.4	5.9	32.3	0.575	0.5	9.325	54.525	7.65	5.4	3.275	0.95	0.25	1.475	1.225	46.789	0.275	0.225	0.875	1.55	6.975	1.075	0.675	2.325	0.325	0.75	2.125	0.05	0.225	1.15	0.4	0.2	1.6	0.775	1.6	2.85	1.4	1.35	0.25	0.3
CRC_LAW33	12.171	25.78	5.325	15.428	2.35	2.025	3.375	16.95	10.316	2.425	0.4	5.9	32.275	0.575	1.65	9.325	54.525	7.625	5.4	3.275	0.95	0.575	1.475	2.075	46.754	0.625	0.475	0.875	1.55	6.975	1.075	0.675	1.675	0	1	0.95	0.05	0	1.9	0.75	0.2	1.6	0.75	1.6	2.85	2.675	1.35	0.075	0.125
CRC_LAW34	12.089	25.78	5.325	15.417	2.35	2.025	3.35	16.9	10.305	2.425	0.4	5.9	32.25	0.575	1.625	9.275	54.525	9.725	5.425	3.275	0.95	0.55	1.45	2.075	46.749	0.625	0.45	0.875	1.525	6.975	1.075	0.675	1.675	0	1	0.6	0.05	0.125	1.9	0.75	0.2	1.6	0.75	1.6	2.825	2.65	1.35	0.075	0.2
CRC_LAW35	6.586	14.807	2.35	15.415	1.025	1.275	1.475	9.6	3.72	0.95	0.075	2.775	25.35	0.25	0.3	5.675	72.05	9.725	9.2	1.525	0.5	0.55	0.675	0.7	33.311	0.15	0.05	0.3	0.9	4.225	0.5	0.325	3.075	0.825	1.475	2.1	0.225	0.375	0.8	0.3	0.2	0.65	0.225	0.4	1.3	0.9	3.025	0.325	0.275
CRC_LAW36	6.579	14.801	0.8	9.058	0.75	0.9	0.75	12.95	1.02	0.675	0.075	2.175	22.975	0.175	0.15	4.85	76.925	13	10.825	1.075	0.5	0.025	0.675	0.7	33.311	0.15	0.1	0.175	0.6	2.825	0.5	0.175	3.75	0.825	1.475	6.2	0.225	0.575	0.8	0.225	0	0.65	0.075	0.4	1.3	0.65	4	0.425	0.275
CRC_LAW37	12.069	19.611	5.3	15.413	2.35	2	3.35	16.85	10.254	1.35	0.4	5.9	25.35	0.575	1.625	9.225	54.55	9.725	9.2	3.275	0.6	0.25	1.45	2.075	46.746	0.625	0.45	0.3	1.525	4.225	1.075	0.675	1.65	0	0.75	2.1	0.05	0.225	1.125	0.75	0.2	1.6	0.35	1.6	2.825	1.375	1.475	0.15	0.125
CRC_LAW38	6.579	14.799	0.425	6.189	0.75	0.9	0.75	7.75	1.019	0.65	0.075	2.175	20.85	0.1	0.1	4.175	76.95	20.55	12.225	0.95	0.375	0.025	0.675	0.55	28.741	0.15	0.05	0.025	0.6	2.825	0.4	0.1	3.75	0.825	1.475	10.6	0.35	0.85	0.425	0.15	0.05	0.65	0.075	0.1	0.95	0.375	5.7	0.525	0.4
CRC_LAW39	4.725	14.798	1.45	9.055	0.55	0.525	1.05	9.6	1.967	0.95	0.075	2.175	22.95	0.1	0.15	4.85	76.975	13	10.825	0.95	0.25	0.15	0.675	0.7	33.309	0.075	0.05	0.175	0.9	2.275	0.5	0.175	3.75	1.625	1.475	6.2	0.225	0.575	0.8	0.225	0	0.875	0.075	0.225	0.95	0.65	3.025	0.425	0.875
CRC_LAW40	5.166	17.273	0.425	9.207	0.75	0.9	1.05	7.725	1.227	0.95	0.075	2.175	20.85	0.1	0.3	4.85	76.975	14.875	12.25	1.525	0.25	0.075	0.525	0.925	28.738	0.15	0.1	0.1	0.6	2.275	0.5	0.25	3.075	0.825	1.825	6.2	0.35	0.575	0.8	0.225	0	0.875	0.05	0.225	1.3	0.65	4	0.425	0.4
CRC_LAW41	3.496	9.242	0.8	5.02	0.175	0.225	0.75	7.7	0	0.45	0	2.175	16.375	0.05	0.025	3.425	77	20.525	16.65	0.95	0.125	0.025	0.25	0.55	19.462	0.05	0.05	0	0.425	1.775	0.175	0.075	5.375	2.2	2.625	10.575	0.725	1.45	0.425	0.05	0	0.475	0.05	0.025	0.475	0.225	5.675	0.875	0.525
CRC_LAW42	8.28	17.271	0.8	15.409	0.75	0.9	1.475	11.175	3.717	0.65	0.075	3.425	22.95	0.175	0.5	5.675	67.15	9.725	10.825	1.525	0.5	0.25	0.85	0.7	33.309	0.15	0.1	0.3	1.525	2.825	0.5	0.325	3.075	0.825	1.475	2.1	0.225	0.375	0.8	0.225	0.075	0.875	0.225	0.625	1.275	0.9	3.025	0.25	0.275
CRC_LAW43	4.714	12.408	0.175	6.189	0.55	0.525	1.05	7.675	0.389	0.3	0	2.175	20.85	0.05	0.1	4.175	77	14.875	12.25	1.525	0.25	0.025	0.4	0.375	28.703	0.075	0.05	0	0.75	2.275	0.275	0.175	3.075	1.65	2.625	10.575	0.35	1.45	0.425	0.225	0	0.475	0	0.1	0.95	0.375	5.65	0.525	0.525
CRC_LAW44	4.714	9.242	0.05	3.902	0.55	0.225	0.2	7.675	0.388	0.3	0	0.85	19	0.05	0.1	3.4	92.65	14.875	14.175	0.95	0.125	0	0.4	0.55	24.48	0.05	0.05	0	0.275	1.775	0.175	0.1	5.375	2.2	1.825	10.575	0.48	1.45	0.425	0.15	0	0.2	0.05	0.025	0.475	0.225	4	0.875	0.875
CRC_LAW45	6.57	17.264	0.8	4.991	1.025	0.6	1.05	9.575	3.717	0.65	0	2.775	20.85	0.175	0.15	5.675	72.05	13	12.25	1.525	0.375	0.075	0.85	0.55	28.686	0.15	0.15	0.1	0.6	3.45	0.4	0.175	3.075	0.825	1.825	3.625	0.35	0.85	0.8	0.15	0.05	0.65	0.125	0.4	0.95	0.65	3.025	0.425	0.875
CRC_LAW46	6.562	12.406	1.45	7.428	0.75	0.6	1.05	9.575	1.967	0.95	0.075	2.175	20.85	0.1	0.3	5.675	77	13	12.25	1.525	0.5	0.075	0.525	0.55	33.297	0.15	0.1	0.175	0.6	2.825	0.5	0.175	3.75	0.85	1.825	6.175	0.225	0.575	0.8	0.225	0	0.475	0.125	0.4	1.275	0.65	3.025	0.425	0.525
CRC_LAW47	12.063	19.605	5.3	15.409	2.35	2	3.325	16.825	10.232	1.35	0.375	5.875	25.35	0.575	1.6	9.225	54.55	9.725	9.2	2.05	0.6	0.55	1.45	2.075	46.706	0.275	0.225	0.875	1.525	6.9	1.075	0.675	2.325	0.325	0.75	1.4	0.05	0.225	1.9	0.75	0.075	1.6	0.35	1.575	2.825	1.375	1.35	0.25	0.2
CRC_LAW48	4.713	12.401	0.425	5.017	0.375	0.225	0.75	5.45	1.019	0.45	0	2.175	19	0.1	0.1	3.4	77	20.5	14.175	0.95	0.25	0	0.25	0.55	19.445	0.05	0	0	0.275	2.275	0.275	0.1	3.75	2.2	2.625	10.575	0.725	1.45	0.175	0.15	0	0.2	0.05	0.025	0.675	0.225	3.975	0.875	0.85
CRC_LAW49	12.02	19.602	2.35	15.397	1.35	2	1.875	16.775	10.22	0.95	0.15	5.85	32.225	0.575	0.3	6.7	54.7	11.275	5.425	3.275	0.6	0.15	1.45	2.05	37.319	0.275	0.15	0.875	1.525	6.875	1.075	0.325	2.325	0.325	1	1.4	0.15	0.375	1.125	0.4	0.075	1.6	0.35	1.575	2.825	1.375	1.95	0.25	0.275
CRC_LAW50	8.277	19.599	5.3	9.047	2.35	1.975	1.875	12.925	10.212	1.35	0.375	4.05	22.95	0.25	1.575	9.225	63.1	9.7	10.825	2.05	0.6	0.25	1.45	0.925	46.551	0.275	0.225	0.85	1.525	3.45	0.625	0.325	2.325	0.325	1.25	3.625	0.05	0.375	1.9	0.4	0.05	0.875	0.35	1.575	1.625	1.375	3.025	0.325	0.2
CRC_LAW51	6.554	12.39	0.425	5.013	0.75	0.525	0.75	9.575	1.019	0.45	0	2.175	19	0.1	0.15	4.85	77.025	12.975	14.175	1.525	0.25	0.075	0.525	0.55	24.467	0.15	0.05	0.025	0.75	2.275	0.4	0.1	3.75	0.85	1.475	10.55	0.492	0.825	0.425	0.15	0.05	0.325	0.125	0.225	0.95	0.375	5.65	0.525	0.4
CRC_LAW52	8.276	25.776	2.35	15.386	1.025	1.275	1.85	12.925	3.713	2.425	0.15	4.025	25.35	0.575	0.5	6.7	63.1	11.275	9.2	3.25	0.6	0.15	1.45	0.925	46.49	0.275	0.45	0.175	1.525	4.225	0.625	0.325	3.075	0.325	1.225	2.1	0.05	0.375	1.125	0.4	0.2	0.875	0.225	0.625	2.825	1.375	2.2	0.25	0.2
CRC_LAW53	11.994	25.741	5.275	15.339	1.35	1.275	3.325	16.75	10.205	2.425	0.375	5.85	25.35	0.575	1.575	9.175	54.8	7.625	9.2	2.05	0.925	0.25	1.45	2.05	46.44	0.275	0.45	0.85	1.525	4.2	1.075	0.675	1.65	0.325	1.225	1.4	0.05	0.225	1.125	0.75	0.2	1.6	0.35	1.575	2.825	1.375	1.95	0.15	0.125
CRC_LAW54	5.165	17.257	1.45	7.426	1.025	0.9	1.05	7.65	3.711	0.95	0.075	2.175	22.95	0.1	0.3	5.675	77.05	12.975	10.825	1.525	0.25	0.075	0.85	0.7	33.279	0.15	0.05	0.175	0.75	3.45	0.5	0.175	3.75	0.85	1.225	6.175	0.225	0.825	0.8	0.15	0.05	0.65	0.225	0.4	0.95	0.65	3.975	0.425	0.525
CRC_LAW55	8.274	25.737	5.275	6.115	1.025	1.275	1.85	12.925	1.166	2.375	0.375	4.025	22.95	0.575	0.5	6.7	63.1	11.275	10.825	3.25	0.6	0.55	0.85	0.925	37.31	0.625	0.225	0.175	1.525	3.45	0.625	0.675	2.475	0	1.225	3.625	0.15	0.375	1.125	0.75	0.075	1.6	0.225	0.625	1.625	1.375	1.95	0.25	0.275
CRC_LAW56	8.274	17.257	2.35	15.33	2.325	1.275	3.325	16.7	3.701	0.95	0.15	5.8	22.925	0.55	0.5	6.675	54.875	9.7	10.85	2.05	0.925	0.25	1.45	0.925	37.271	0.275	0.225	0.3	1.525	4.2	0.625	0.325	3.075	0.35	1.225	3.625	0.15	0.375	1.9	0.4	0.075	0.875	0.225	0.625	2.825	1.375	3.025	0.25	0.275
CRC_LAW57	4.711	14.798	0.8	5.011	0.55	0.525	1.05	7.65	1.019	0.3	0	2.175	18.975	0.1	0.15	4.175	77.05	14.875	14.175	1.525	0.25	0.025	0.525	0.375	24.463	0.15	0.05	0.025	0.6	2.275	0.275	0.1	5.325	0.85	2.625	6.175	0.498	1.45	0.425	0.15	0	0.65	0	0.225	0.675	0.375	5.65	0.525	0.525
CRC_LAW58	5.163	12.386	0.175	6.183	0.75	0.525	1.05	7.65	0.388	0.45	0	2.775	18.975	0.1	0.1	4.175	72.075	20.5	14.175	0.95	0.375	0	0.4	0.7	28.683	0.05	0.05	0.025	0.6	2.275	0.4	0.175	3.75	2.2	1.825	10.55	0.35	1.45	0.425	0.15	0	0.65	0	0.1	0.95	0.375	3.975	0.425	0.85
CRC_LAW59	8.269	25.737	1.45	15.33	2.325	1.975	1.85	16.7	2.02	0.95	0.15	3.425	32.225	0.55	1.575	6.675	67.15	11.275	5.5	2.05	0.5	0.55	0.85	1.225	46.414	0.15	0.15	0.85	1.525	4.2	1.075	0.325	3.075	0.85	1.225	2.1	0.05	0.375	1.9	0.4	0.05	0.875	0.75	0.625	1.625	1.375	1.95	0.325	0.275
CRC_LAW60	11.9	25.695	5.25	15.296	2.325	1.975	3.325	16.7	10.205	2.375	0.375	5.8	32.2	0.55	1.55	9.15	54.9	7.625	5.5	3.25	0.925	0.55	1.45	2.05	46.414	0.625	0.45	0.85	1.5	6.875	1.075	0.65	1.85	0	0.55	1.375	0.05	0.125	1.875	0.75	0.2	1.6	0.75	1.575	2.825	2.65	1.325	0.15	0.125
CRC_LAW61	11.893	25.644	5.25	15.296	2.275	1.975	3.3	16.65	10.117	2.375	0.375	5.775	32.15	0.55	1.55	9.15	54.925	9.7	5.575	3.25	0.925	0.55	1.45	2.025	46.397	0.6	0.45	0.85	1.5	6.8	1.075	0.65	1.65	0.025	1	0.925	0.05	0.125	1.85	0.725	0.2	1.6	0.75	1.575	2.825	2.65	1.325	0.075	0.2
CRC_LAW62	11.87	25.624	5.225	15.291	2.275	1.975	3.3	16.65	10.06	2.375	0.375	5.775	32.15	0.55	1.55	9.15	54.975	7.625	5.575	3.225	0.925	0.55	1.45	2.025	46.394	0.6	0.45	0.825	1.5	6.8	1.075	0.65	2.325	0.025	0.55	0.925	0.05	0	1.85	0.725	0.2	1.6	0.75	1.575	2.8	2.65	1.325	0.075	0.05
CRC_LAW63	11.818	19.589	5.225	9.046	2.275	1.975	3.275	12.925	10.058	1.35	0.15	4.025	32.15	0.25	1.55	9.15	63.125	9.7	5.575	2.05	0.6	0.55	1.45	1.225	46.355	0.6	0.225	0.3	1.5	6.775	1.075	0.325	2.475	0.025	0.75	1.375	0.05	0.225	1.125	0.725	0.075	1.6	0.75	0.625	2.8	1.35	1.325	0.25	0.275
CRC_LAW64	4.706	12.377	0.8	6.189	0.75	0.9	0.75	7.65	1.018	0.3	0	1.425	20.825	0.1	0.15	4.85	85.3	20.5	12.275	1.075	0.375	0.025	0.4	0.7	28.683	0.075	0.05	0.025	0.75	2.825	0.4	0.1	3.75	1.65	1.475	10.525	0.35	1.45	0.425	0.225	0	0.475	0.125	0.1	0.95	0.375	5.65	0.525	0.4
CRC_LAW65	5.161	14.783	0.8	6.17	0.55	0.525	0.75	11.175	1.018	0.45	0	2.175	16.325	0.1	0.15	4.85	77.05	20.45	16.65	1.525	0.25	0.025	0.4	0.7	28.683	0.15	0.05	0.025	0.425	2.825	0.4	0.175	3.75	0.85	1.825	6.175	0.35	1.45	0.8	0.15	0	0.65	0.05	0.1	0.95	0.375	3	0.425	0.85
CRC_LAW66	2.792	6.613	0.05	5.011	0.175	0.225	0.45	3.825	0	0.175	0	1.425	16.3	0	0	2.6	85.325	20.4	16.65	0.525	0.25	0	0.25	0.375	13.955	0	0	0	0.425	1.3	0.175	0	5.325	3.225	2.625	10.525	1.45	1.45	0.175	0	0	0.2	0	0.025	0.475	0.1	5.625	0.85	0.85
CRC_LAW67	3.48	6.603	0.175	2.625	0.175	0.225	0.2	5.425	0	0.175	0	1.425	12.975	0	0	2.6	85.325	20.375	20.725	0.525	0.125	0	0.1	0.375	19.4	0	0.05	0	0.275	1.3	0.175	0	5.3	3.225	2.625	10.525	0.725	1.45	0.25	0.05	0	0.2	0	0	0.45	0.225	5.625	0.85	0.85
CRC_LAW68	2.782	6.579	0.425	3.902	0.375	0.225	0.2	3.825	0	0.3	0	1.425	12.975	0.05	0	3.4	85.35	20.275	20.825	0.525	0.125	0	0.4	0.225	13.943	0	0	0.025	0.275	1.3	0.175	0	5.3	3.225	2.625	10.5	1.46	1.45	0.25	0.05	0	0.2	0	0	0.2	0.225	5.625	0.85	0.85
CRC_LAW69	4.704	14.783	0.8	7.421	0.55	0.525	0.75	11.175	1.018	0.45	0	2.175	22.925	0.1	0.1	4.175	77.075	20.2	10.85	1.525	0.25	0.025	0.525	0.7	24.463	0.05	0.1	0.1	0.75	2.275	0.275	0.175	3.725	2.2	2.625	10.475	0.5	0.825	0.425	0.15	0	0.65	0.125	0.225	0.95	0.375	3.975	0.525	0.4
CRC_LAW70	6.553	14.773	0.8	7.421	1.025	0.6	1.475	9.575	1.961	0.65	0.075	2.775	22.925	0.1	0.075	5.675	72.1	12.975	10.85	1.525	0.25	0.075	0.675	0.925	28.669	0.075	0.15	0.025	0.75	3.45	0.5	0.175	3.075	1.65	1.8	10.45	0.35	0.575	0.525	0.225	0	0.65	0.225	0.225	1.275	0.65	3	0.425	0.525
CRC_LAW71	2.777	9.221	0.425	5.008	0.175	0.225	0.75	3.825	0.385	0.175	0	1.425	12.975	0	0.025	3.4	85.35	20.05	20.825	0.525	0.125	0	0.4	0.375	13.859	0	0.05	0	0.275	1.3	0.05	0.075	5.275	3.225	2.6	10.45	1.466	1.45	0.175	0.05	0	0.2	0	0	0.2	0.1	5.625	0.85	0.85
CRC_LAW72	8.261	17.255	0.8	15.288	1.35	1.275	1.85	11.175	1.954	1.35	0.15	3.425	20.825	0.55	0.3	6.675	67.15	11.275	12.275	1.525	0.5	0.25	1.45	0.925	37.266	0.275	0.15	0.3	0.75	4.2	0.625	0.25	3.075	0.35	1	3.625	0.15	0.575	1.125	0.725	0.05	0.875	0.225	0.4	1.275	1.35	3	0.325	0.2
CRC_LAW73	6.552	12.374	0.8	7.42	0.75	0.9	1.05	9.575	1.015	0.65	0.075	2.175	22.925	0.1	0.075	5.65	77.125	12.975	10.85	1.525	0.25	0.075	0.525	0.925	28.658	0.075	0.15	0.025	0.75	2.825	0.5	0.175	3.05	1.65	2.6	3.6	0.35	0.825	0.425	0.225	0	0.65	0.125	0.4	1.275	0.375	3.975	0.525	0.4
CRC_LAW74	4.704	9.216	0.175	3.9	0.375	0.225	0.75	7.65	0.382	0.175	0	2.175	16.25	0	0.025	3.4	77.125	20	16.675	0.525	0.25	0	0.4	0.55	24.451	0.05	0.05	0	0.425	1.775	0.175	0.05	5.25	2.2	1.8	10.45	0.5	1.425	0.425	0.05	0	0.2	0	0.1	0.45	0.225	5.625	0.85	0.525
CRC_LAW75	2.773	9.216	0.175	3.885	0.375	0.2	0.2	5.425	0.382	0.15	0	0.85	12.875	0	0.025	3.375	92.8	19.975	20.85	0.525	0.125	0.025	0.25	0.225	13.859	0	0	0	0.275	1.3	0.175	0.05	5.25	3.225	2.6	10.425	1.475	1.425	0.175	0.05	0	0.325	0	0	0.45	0.1	5.625	0.85	0.85
CRC_LAW76	8.258	19.564	2.35	15.271	1.025	1.275	3.275	11.175	3.699	0.95	0.15	4.025	25.3	0.25	0.3	6.675	63.15	11.275	9.2	3.225	0.6	0.15	0.85	0.925	33.277	0.275	0.15	0.175	1.5	2.8	0.625	0.325	3.05	0.35	1.225	2.1	0.225	0.575	0.8	0.3	0.2	0.875	0.35	0.4	1.275	0.9	3	0.425	0.275
CRC_LAW77	6.552	17.251	5.225	7.418	0.75	0.6	1.475	12.925	3.694	0.65	0.075	3.425	20.825	0.25	0.5	5.65	67.175	9.7	12.275	2.05	0.5	0.15	0.675	0.7	37.253	0.15	0.15	0.175	0.9	3.45	0.625	0.25	3.05	0.85	1.475	3.6	0.15	0.575	1.125	0.3	0	0.65	0.35	0.625	1.275	0.9	3	0.25	0.4
CRC_LAW78	8.257	25.567	1.425	4.95	2.275	1.975	1.85	16.65	3.688	0.95	0.15	3.425	32.1	0.25	1.525	6.675	67.175	9.7	5.575	2.05	0.6	0.25	0.85	1.225	46.341	0.275	0.225	0.825	0.9	4.2	0.625	0.325	3.05	0.35	1.475	2.1	0.05	0.375	1.825	0.4	0.075	1.575	0.225	0.625	1.625	1.35	3	0.325	0.2
CRC_LAW79	8.255	25.567	5.2	15.255	2.275	1.975	3.275	16.65	10.047	1.325	0.375	4.025	32.1	0.55	1.525	9.15	63.2	7.6	5.6	3.225	0.925	0.25	1.45	1.225	46.324	0.275	0.45	0.825	1.475	6.775	1.075	0.325	2.325	0.35	0.975	1.375	0.05	0.125	1.125	0.725	0.075	1.575	0.75	1.55	2.8	1.35	1.95	0.15	0.125
CRC_LAW80	11.818	25.516	5.2	15.166	2.25	1.975	3.25	16.6	10.035	2.375	0.375	5.75	32.075	0.55	1.525	9.15	54.975	9.675	5.675	3.225	0.925	0.55	1.425	2.025	46.264	0.6	0.45	0.825	1.475	6.775	1.075	0.65	1.65	0.05	0.55	1.375	0.05	0.125	1.825	0.725	0.2	1.575	0.75	1.55	2.8	2.65	1.325	0.25	0.05
CRC_LAW81	11.805	25.42	5.2	15.166	1.35	1.275	3.25	16.6	10.021	2.375	0.15	5.75	32	0.55	1.525	9.15	55	9.675	5.675	3.225	0.925	0.25	1.425	1.225	46.236	0.6	0.45	0.3	1.475	4.2	1.075	0.65	2.325	0.05	0.975	0.925	0.05	0.225	1.125	0.725	0.2	1.575	0.35	1.55	2.775	1.35	1.475	0.15	0.2
CRC_LAW82	11.755	25.416	2.35	9.046	1.35	1.275	1.475	16.6	10.005	2.375	0.15	5.75	25.3	0.55	0.5	6.65	55	11.275	9.2	3.225	0.6	0.25	0.85	1.225	37.248	0.6	0.225	0.175	0.9	4.2	1.05	0.325	2.325	0.05	1.475	2.1	0.15	0.375	1.825	0.4	0.075	0.875	0.225	1.525	1.625	1.35	2.2	0.325	0.275
CRC_LAW83	5.587	19.542	2.35	15.147	1.025	0.9	1.45	12.925	10.005	1.325	0.15	3.425	25.275	0.25	0.5	6.65	67.175	9.675	9.2	2.05	0.5	0.25	0.85	0.925	37.248	0.275	0.225	0.175	1.475	3.45	0.5	0.25	2.325	0.35	1.225	3.6	0.15	0.575	0.8	0.3	0.05	1.575	0.35	0.4	1.625	0.9	3	0.325	0.275
CRC_LAW84	8.253	25.391	5.15	15.145	2.25	1.275	3.225	16.575	9.965	2.35	0.35	4.025	32	0.55	1.525	9.1	63.2	7.6	5.675	2.05	0.925	0.55	0.85	2	46.236	0.275	0.45	0.8	1.475	6.725	1.05	0.65	1.85	0.35	1.225	1.375	0.05	0.225	1.825	0.725	0.2	1.575	0.35	1.525	2.775	2.6	1.325	0.25	0.2
CRC_LAW85	4.701	9.204	0.175	5	0.175	0.2	0.75	5.425	0	0.45	0	1.425	18.975	0.05	0.025	4.175	85.35	19.975	14.175	0.95	0.125	0	0.4	0.375	24.446	0.05	0	0	0.6	2.275	0.175	0.05	5.25	2.2	2.6	10.425	0.5	1.425	0.175	0.15	0	0.2	0.05	0	0.45	0.225	5.625	0.525	0.85
CRC_LAW86	8.25	19.535	5.15	15.115	1.025	1.275	3.225	16.575	3.682	0.95	0.15	5.75	22.925	0.55	0.3	9.1	55.075	11.275	10.85	2.05	0.6	0.55	0.85	1.225	37.245	0.275	0.45	0.175	1.475	3.425	0.625	0.65	2.475	0.35	1.475	3.6	0.15	0.375	1.825	0.4	0.05	0.875	0.35	1.525	1.625	1.35	1.95	0.325	0.4
CRC_LAW87	6.552	14.773	2.35	9.032	0.75	0.9	1.05	11.175	1.949	0.95	0.075	3.425	22.925	0.175	0.15	4.85	67.2	11.25	10.85	1.5	0.5	0.075	0.675	0.55	33.248	0.15	0.1	0.1	0.9	2.8	0.4	0.25	3.05	0.85	1.475	6.175	0.225	0.825	0.525	0.225	0.075	0.475	0.125	0.375	1.275	0.65	3	0.425	0.4
CRC_LAW88	5.137	17.245	0.425	7.417	0.75	0.6	1.05	11.15	1.008	0.65	0	2.775	18.95	0.175	0.275	4.85	72.1	12.975	14.2	0.95	0.375	0.15	0.675	0.7	28.651	0.15	0.1	0.175	0.75	2.275	0.4	0.175	3.05	0.85	1.475	10.4	0.35	0.825	0.525	0.3	0	0.875	0.05	0.225	1.275	0.65	3.975	0.425	0.525
CRC_LAW89	8.249	17.241	1.425	15.087	0.75	0.9	1.45	11.15	9.943	0.65	0.075	2.175	25.275	0.25	0.275	6.65	77.175	12.975	9.225	1.5	0.375	0.25	0.675	1.225	33.244	0.15	0.15	0.3	1.45	2.8	0.5	0.25	3.05	0.85	0.975	6.15	0.225	0.575	0.8	0.3	0.075	0.65	0.125	0.625	1.625	0.9	1.95	0.325	0.375
CRC_LAW90	8.243	25.37	5.15	14.993	2.25	1.275	3.225	16.575	9.913	2.35	0.15	5.725	32	0.55	1.5	9.075	55.075	7.6	5.675	3.2	0.6	0.55	1.425	1.225	46.233	0.275	0.45	0.8	1.45	6.725	1.05	0.65	2.325	0.35	0.975	1.375	0.05	0.125	1.825	0.725	0.075	1.575	0.75	1.525	2.75	1.35	1.95	0.15	0.125
CRC_LAW91	5.134	12.361	1.425	6.168	0.55	0.5	1.05	9.575	1.008	0.45	0	1.425	20.825	0.1	0.15	4.85	85.375	14.875	12.275	1.5	0.25	0.025	0.525	0.7	24.444	0.075	0.15	0.025	0.6	2.25	0.4	0.1	3.725	1.65	1.8	10.4	0.5	0.825	0.425	0.05	0	0.65	0.125	0.225	0.95	0.375	3.975	0.85	0.375
CRC_LAW92	3.478	6.577	0.425	3.881	0.175	0.2	0.45	5.425	0	0.15	0	0.85	16.25	0	0	3.375	92.95	19.95	16.675	0.5	0	0.025	0.25	0.225	19.346	0	0	0	0.425	1.775	0.05	0	5.25	3.25	2.6	10.375	0.725	1.425	0.25	0	0	0.2	0	0	0.45	0.1	5.625	0.85	0.85
CRC_LAW93	6.552	12.358	0.425	7.397	0.55	0.5	1.05	5.4	1.948	0.65	0	2.15	20.825	0.1	0.075	4.825	77.175	19.925	12.3	0.95	0.25	0.075	0.525	0.7	28.649	0.15	0.1	0.025	0.6	2.25	0.275	0.175	3.725	0.85	2.575	6.15	0.35	0.825	0.8	0.15	0	0.475	0.125	0.1	0.95	0.375	3.975	0.525	0.525
CRC_LAW94	6.547	12.353	0.8	9.027	1.025	0.9	1.05	11.15	1.947	0.45	0	3.425	18.95	0.1	0.275	5.65	67.225	12.95	14.2	1.5	0.5	0.075	0.65	0.55	28.642	0.15	0.05	0.3	0.6	2.8	0.5	0.175	3.05	0.85	2.575	3.6	0.35	0.825	0.8	0.3	0	0.65	0.05	0.225	1.275	0.65	3	0.425	0.375
CRC_LAW95	11.731	25.278	2.35	14.975	2.25	1.975	1.85	16.55	9.888	2.35	0.35	5.725	25.275	0.55	1.5	9.05	55.125	7.6	9.225	3.2	0.6	0.55	1.425	1.225	46.23	0.275	0.45	0.8	1.45	6.7	1.05	0.65	2.325	0.35	0.75	1.375	0.05	0.225	1.125	0.725	0.2	1.575	0.75	1.5	2.75	1.35	1.325	0.15	0.2
CRC_LAW96	11.611	19.53	5.15	14.947	2.25	1.975	3.225	16.525	9.888	1.325	0.35	5.7	25.275	0.55	1.5	9.025	55.15	7.6	9.225	3.2	0.6	0.525	1.425	1.225	46.101	0.6	0.225	0.8	1.45	6.7	1.05	0.65	2.325	0.05	0.75	2.1	0.05	0.225	1.825	0.725	0.2	1.575	0.35	1.475	2.75	2.6	1.325	0.15	0.2
CRC_LAW97	11.566	25.274	5.125	14.918	1.325	1.95	3.2	16.525	9.886	1.325	0.35	5.675	31.9	0.525	0.5	9.025	55.25	7.575	5.675	2.05	0.6	0.525	1.425	2	46.083	0.275	0.45	0.8	1.45	6.675	1.05	0.65	2.325	0.35	0.975	0.925	0.05	0.125	1.825	0.725	0.2	1.575	0.35	1.475	2.75	2.575	1.325	0.25	0.275
CRC_LAW98	8.235	19.515	5.125	14.918	1.025	1.95	1.85	11.15	3.678	2.35	0.35	4.025	22.925	0.525	0.275	9.025	63.2	9.675	10.85	2.05	0.5	0.525	1.425	1.225	37.229	0.275	0.225	0.175	1.45	6.65	0.625	0.325	3.05	0.35	0.975	3.6	0.15	0.375	1.125	0.7	0.05	0.875	0.35	1.475	1.625	1.35	3	0.325	0.2
CRC_LAW99	11.537	25.198	5.1	14.913	2.25	1.95	3.175	16.525	9.756	2.325	0.35	5.675	31.85	0.525	1.475	8.975	55.25	7.575	5.7	3.175	0.925	0.525	1.425	2	46.072	0.6	0.425	0.8	1.45	6.65	1.05	0.65	2.325	0.05	0.525	0.925	0.05	0	1.825	0.7	0.2	1.575	0.75	1.475	2.75	2.55	1.325	0.075	0.125
CRC_LAW100	5.133	12.352	0.175	4.999	0.375	0.5	0.45	5.4	0.38	0.45	0	1.425	20.825	0.05	0.025	3.375	85.375	19.9	12.3	0.5	0.25	0.025	0.25	0.55	24.421	0	0	0.025	0.275	2.25	0.275	0.1	5.25	3.25	2.575	10.375	0.5	1.425	0.25	0	0	0.325	0.05	0.1	0.45	0.225	3.95	0.85	0.85
CRC_LIT01	11.519	19.508	2.35	9.013	2.25	1.25	1.85	12.925	9.756	2.325	0.075	3.425	31.8	0.525	1.475	8.975	67.225	11.25	5.725	3.175	0.925	0.25	0.85	0.925	37.212	0.275	0.15	0.8	0.9	4.2	1.05	0.325	3.05	0.35	1.225	3.6	0.15	0.375	1.125	0.3	0.2	0.875	0.35	1.475	1.625	1.35	1.95	0.25	0.375
CRC_LIT02	5.131	12.35	0.175	4.997	0.55	0.5	0.45	9.575	0.377	0.45	0	1.425	18.95	0.1	0.15	4.175	85.45	19.85	14.2	0.95	0.25	0.075	0.525	0.375	28.641	0.15	0.05	0.025	0.425	2.25	0.4	0.1	5.25	0.85	1.475	10.375	0.35	0.825	0.425	0.15	0.05	0.475	0	0.1	0.95	0.375	3.95	0.525	0.375
CRC_LIT03	6.546	14.767	1.425	9.009	0.75	0.9	1.05	9.575	3.672	0.65	0	3.425	20.8	0.175	0.275	4.825	67.225	12.95	12.3	1.5	0.25	0.075	0.65	0.925	33.244	0.15	0.1	0.175	0.9	2.8	0.4	0.175	3.05	0.85	1.475	3.6	0.225	0.825	0.8	0.3	0	0.65	0.125	0.225	1.275	0.65	3	0.325	0.375
CRC_LIT04	4.688	9.195	0.05	14.713	0.175	0.2	0.2	5.4	0.376	0.3	0	2.15	12.85	0	0.025	3.375	77.175	19.85	20.875	0.5	0.25	0	0.1	0.375	19.327	0	0	0	0.275	1.775	0.175	0	5.225	3.25	2.575	10.35	0.725	1.425	0.175	0	0	0.325	0	0	0.45	0.1	5.625	0.85	0.85
CRC_LIT05	11.517	25.189	5.075	14.913	2.25	1.95	3.175	16.525	9.674	2.325	0.35	5.675	31.8	0.525	1.45	8.95	55.35	5.425	5.775	3.175	0.925	0.525	1.425	2	46.059	0.6	0.425	0.8	1.45	6.625	1.05	0.65	1.65	0.05	0.975	0.925	0.05	0.125	1.825	0.7	0.2	1.575	0.75	1.475	2.75	2.525	1.325	0.075	0.05
CRC_LIT06	11.477	19.481	1.425	9.008	1.325	1.25	1.85	11.15	3.667	1.325	0.15	4.025	22.925	0.25	0.5	6.65	63.225	9.675	10.85	2.05	0.6	0.15	0.65	1.225	37.212	0.275	0.15	0.175	1.45	3.425	0.625	0.25	3.05	0.35	1.475	3.6	0.15	0.375	1.125	0.3	0.05	1.575	0.125	0.625	1.625	0.9	3	0.25	0.2
CRC_LIT07	11.451	25.173	5.05	14.904	2.25	1.95	3.175	16.525	9.645	2.325	0.35	5.625	31.775	0.525	1.425	8.95	55.35	5.425	5.8	3.175	0.925	0.525	1.425	2	45.967	0.575	0.425	0.8	1.45	6.625	1.05	0.65	1.65	0.05	0.75	1.375	0.05	0.125	1.8	0.7	0.2	1.575	0.725	1.475	2.725	2.525	1.475	0.075	0.05
CRC_LIT08	6.544	17.239	2.35	14.873	1.025	0.9	1.45	12.9	9.628	0.95	0.075	3.425	31.725	0.175	0.275	6.65	67.225	9.675	5.825	1.5	0.5	0.525	1.425	0.925	33.234	0.275	0.15	0.175	1.45	3.425	0.5	0.325	3.05	0.35	1.225	2.1	0.225	0.375	1.125	0.3	0.05	1.575	0.125	0.625	1.625	0.9	2.975	0.325	0.2
CRC_LIT09	2.772	12.347	0.425	3.876	0.175	0.2	0.45	5.4	0	0.3	0	1.425	16.225	0	0	3.375	85.45	19.725	16.675	0.5	0	0.025	0.25	0.225	19.271	0	0	0	0.275	1.275	0.05	0.05	5.225	3.25	2.575	10.35	0.725	1.425	0.175	0	0	0	0	0	0.45	0.1	5.625	0.85	0.85
CRC_LIT10	6.544	17.239	5.025	8.989	1.025	1.25	1.45	12.9	3.667	0.95	0.075	3.425	25.275	0.525	0.275	5.65	67.25	11.25	9.225	1.5	0.5	0.25	1.4	1.225	33.225	0.15	0.1	0.3	1.45	4.2	0.625	0.25	2.325	0.85	1.475	2.1	0.225	0.575	1.125	0.4	0.05	0.65	0.35	0.625	1.275	0.9	2.975	0.25	0.375
CRC_LIT11	2.772	9.19	0.175	2.56	0.175	0.2	0.2	3.825	0	0.3	0	0.85	16.225	0	0	2.575	93.025	19.575	16.675	0.5	0.125	0	0.4	0.225	13.811	0	0	0	0.425	1.775	0.05	0.05	5.225	3.25	2.55	10.325	1.476	1.4	0.175	0.15	0	0.2	0	0	0.45	0.1	5.6	0.85	0.85
CRC_LIT12	8.223	19.477	5.025	14.828	2.25	1.25	3.175	12.9	9.513	2.3	0.15	5.625	31.725	0.25	0.5	8.95	55.4	7.575	5.825	2.025	0.6	0.525	0.85	1.225	45.964	0.275	0.225	0.3	1.45	4.175	1.025	0.65	2.325	0.35	1.225	1.375	0.05	0.375	1.8	0.4	0.075	0.875	0.725	1.475	1.625	1.35	1.925	0.15	0.275
CRC_LIT13	6.753	12.339	0.8	6.165	0.55	0.9	0.75	7.65	1.007	0.45	0	1.425	20.8	0.175	0.075	4.825	85.525	12.95	12.3	1.075	0.25	0.15	0.525	0.55	24.416	0.15	0.05	0.025	0.6	2.25	0.4	0.175	5.2	0.85	1.475	10.325	0.5	0.825	0.8	0.3	0	0.475	0.05	0.225	0.95	0.65	3.95	0.85	0.525
CRC_LIT14	8.221	25.153	2.325	14.784	1.325	1.25	3.125	12.9	3.66	2.275	0.35	4.025	25.275	0.525	0.5	6.65	63.225	11.25	9.225	2.025	0.5	0.525	1.4	1.2	37.212	0.275	0.15	0.775	1.45	3.425	0.625	0.65	2.475	0.35	1.475	2.1	0.15	0.375	1.125	0.4	0.075	1.575	0.35	0.625	1.625	1.35	2.975	0.25	0.275
CRC_LIT15	4.68	9.188	0.425	6.165	0.375	0.3	0.75	7.625	1.006	0.3	0	2.15	20.8	0.05	0.025	4.15	77.2	19.5	12.325	0.95	0.375	0.025	0.525	0.55	24.386	0.15	0.05	0.025	0.6	1.775	0.275	0.175	3.725	0.85	2.55	6.15	0.5	0.825	0.425	0.15	0	0.325	0.125	0.225	0.95	0.375	5.6	0.85	0.525
CRC_LIT16	6.538	12.332	2.325	8.989	1.325	0.9	1.05	12.9	3.653	0.65	0.15	3.425	20.8	0.25	0.15	6.65	67.275	9.675	12.325	1.5	0.375	0.25	0.85	0.7	37.212	0.275	0.15	0.1	1.45	2.8	0.5	0.325	3.05	0.35	1.225	3.6	0.15	0.575	0.525	0.3	0.075	0.875	0.225	0.625	1.275	0.9	2.975	0.25	0.275
CRC_LIT17	8.216	25.15	5.025	8.982	1.325	1.925	1.85	12.9	9.466	1.325	0.15	3.4	31.7	0.25	1.4	8.95	67.275	9.675	5.9	3.175	0.6	0.25	1.4	0.925	37.207	0.275	0.425	0.175	1.45	3.425	0.625	0.625	2.325	0.35	1.225	3.6	0.15	0.375	1.125	0.4	0.075	1.575	0.225	0.625	2.725	1.35	1.925	0.325	0.275
CRC_LIT18	6.537	14.767	1.425	9.414	1.325	0.9	0.75	12.875	3.632	0.95	0.075	2.775	25.275	0.525	0.15	5.65	72.1	11.25	9.225	1.5	0.25	0.25	0.85	1.2	33.212	0.075	0.15	0.3	1.45	2.8	0.5	0.325	3.05	1.65	1.225	2.1	0.225	0.575	0.8	0.3	0.075	0.875	0.125	0.625	1.275	0.9	2.975	0.325	0.375
CRC_LIT19	4.675	9.159	0.05	4.993	0.175	0.2	0.75	3.825	0	0.3	0	2.15	18.95	0	0	3.375	77.2	19.5	14.2	0.5	0.125	0	0.4	0.225	13.782	0	0	0	0.275	1.275	0.05	0.05	5.2	3.25	2.55	10.325	1.5	1.4	0.175	0.05	0	0.2	0	0	0.45	0.1	5.575	0.85	0.85
CRC_LIT20	8.216	17.23	1.425	14.713	0.75	0.9	1.45	11.15	3.628	1.325	0.075	3.4	31.675	0.175	0.275	5.65	67.275	11.25	5.9	1.5	0.5	0.25	0.65	0.925	37.201	0.15	0.15	0.3	0.9	4.175	0.5	0.25	3.05	0.85	1.475	6.15	0.15	0.375	1.125	0.3	0	1.575	0.225	0.625	1.625	0.9	2.975	0.25	0.375
CRC_LIT21	11.44	25.102	2.325	8.978	1.025	1.25	3.125	12.875	3.62	1.325	0.35	4.025	22.925	0.25	1.375	6.65	63.225	11.25	10.85	2.025	0.6	0.15	1.4	1.975	37.184	0.275	0.425	0.175	0.9	4.175	0.625	0.625	2.325	0.35	0.975	3.575	0.15	0.375	1.125	0.4	0.075	1.575	0.225	1.475	1.625	1.35	2.975	0.25	0.2
CRC_LIT22	6.535	17.23	0.8	7.392	0.75	0.6	1.45	9.575	3.619	0.45	0.075	2.15	20.8	0.1	0.275	5.65	77.225	12.95	12.325	1.5	0.25	0.25	0.525	0.7	28.639	0.075	0.1	0.1	0.9	2.25	0.5	0.25	3.05	1.65	1.8	6.15	0.35	0.575	0.8	0.15	0	0.875	0.225	0.225	0.95	0.65	2.975	0.425	0.525
CRC_LIT23	6.535	12.331	0.8	6.164	0.55	0.875	0.75	7.625	1.004	0.45	0	2.775	18.95	0.1	0.075	4.825	72.1	14.85	14.2	1.5	0.375	0.025	0.525	0.55	24.358	0.15	0.05	0.025	0.75	2.25	0.275	0.175	5.2	0.85	1.8	6.15	0.5	0.825	0.8	0.15	0	0.65	0.05	0.375	0.95	0.65	3.95	0.425	0.85
CRC_LIT24	6.534	17.222	2.325	14.706	0.75	1.25	1.45	11.15	3.619	0.95	0.075	3.4	20.8	0.25	0.5	6.625	67.275	11.225	12.325	1.5	0.5	0.15	0.85	1.2	33.209	0.15	0.15	0.175	0.9	4.175	0.5	0.325	3.05	0.875	1.225	3.55	0.225	0.575	0.8	0.3	0.05	1.55	0.225	0.625	1.625	0.9	2.2	0.25	0.375
CRC_LIT25	11.439	19.435	2.325	14.658	1.025	1.925	1.85	11.125	3.619	2.25	0.15	3.4	31.675	0.525	0.5	6.625	67.3	9.65	5.9	2.025	0.925	0.15	1.4	1.2	37.171	0.575	0.225	0.175	1.45	3.425	0.625	0.625	2.325	0.05	1.225	3.55	0.15	0.375	1.125	0.7	0.05	1.55	0.35	0.625	1.625	1.35	1.925	0.325	0.275
CRC_LIT26	6.534	14.764	0.8	7.391	0.55	0.875	0.75	9.55	1.942	0.65	0.075	2.15	20.8	0.25	0.075	4.825	77.225	12.95	12.325	1.5	0.25	0.075	0.525	0.7	33.185	0.15	0.05	0.175	0.6	2.25	0.5	0.25	3.05	0.875	1.475	6.15	0.225	0.825	0.775	0.225	0.05	0.475	0.05	0.375	0.95	0.65	2.975	0.425	0.825
CRC_LIT27	8.206	25.097	1.425	14.555	1	0.875	1.45	12.875	9.457	1.325	0.075	3.4	31.65	0.25	0.5	6.625	67.3	9.65	5.925	1.5	0.5	0.225	0.85	1.2	37.17	0.15	0.15	0.775	0.75	3.425	0.625	0.325	3.05	0.875	1.225	6.15	0.15	0.575	0.775	0.3	0.075	1.55	0.125	0.625	1.625	0.9	2.975	0.325	0.275
CRC_LIT28	6.528	14.764	0.425	8.978	0.75	0.875	0.75	11.125	1.938	0.65	0.075	3.4	20.775	0.1	0.15	4.825	67.3	12.95	12.325	1.5	0.25	0.15	0.525	0.7	33.184	0.15	0.1	0.025	0.75	2.8	0.5	0.25	3.05	0.875	1.225	6.15	0.225	0.825	0.525	0.3	0.05	0.65	0.125	0.225	0.95	0.65	2.2	0.325	0.525
CRC_LIT29	8.203	19.413	5.025	14.481	1.325	1.925	3.125	12.875	3.619	1.325	0.35	4.025	25.275	0.525	0.275	8.95	63.25	9.65	9.225	3.15	0.6	0.15	1.4	0.925	45.905	0.275	0.425	0.175	1.45	4.175	0.625	0.625	2.325	0.35	0.975	3.55	0.05	0.225	1.125	0.7	0.075	1.55	0.35	0.625	1.625	1.35	1.925	0.325	0.275
CRC_LIT30	5.129	12.328	0.175	7.391	0.55	0.5	0.45	9.55	1.937	0.3	0	2.15	18.95	0.1	0.15	4.15	77.225	14.85	14.2	0.95	0.25	0.025	0.525	0.55	28.636	0.05	0	0.1	0.425	2.8	0.4	0.175	3.725	2.225	2.55	6.125	0.35	0.825	0.425	0.2	0	0.325	0.125	0.1	0.675	0.375	3.95	0.425	0.825
CRC_LIT31	11.429	25.093	5.025	14.481	1.325	1.25	3.125	16.5	9.445	2.25	0.35	5.6	31.6	0.525	0.5	8.95	55.5	9.65	5.95	3.15	0.6	0.525	0.85	1.975	45.768	0.575	0.425	0.775	1.45	4.175	1.025	0.625	1.85	0.05	1.225	1.375	0.05	0.225	1.125	0.675	0.2	1.55	0.725	1.45	2.725	1.35	1.925	0.25	0.125
CRC_LIT32	11.389	19.401	5	14.428	1	1.25	1.85	16.5	9.409	1.325	0.15	5.55	22.9	0.525	1.375	6.625	55.6	11.225	10.875	2.025	0.9	0.225	1.4	0.925	37.14	0.275	0.425	0.3	1.45	4.175	0.625	0.325	2.325	0.35	1.225	1.375	0.15	0.375	1.125	0.4	0.175	1.55	0.225	1.45	1.625	1.35	2.975	0.25	0.275
CRC_LIT33	8.201	25.089	5	14.417	2.25	1.25	3.125	16.5	9.396	2.25	0.35	5.55	31.575	0.525	0.5	8.9	55.65	7.575	5.975	3.125	0.9	0.225	1.4	1.2	45.758	0.275	0.425	0.775	1.45	6.625	1.025	0.625	2.325	0.35	0.75	1.375	0.05	0.125	1.8	0.675	0.175	1.55	0.35	1.45	2.725	2.525	1.925	0.15	0.05
CRC_LIT34	5.126	12.317	0.175	6.153	0.75	0.3	0.45	9.55	1.002	0.65	0	2.15	20.775	0.1	0.025	4.15	77.25	14.85	12.325	0.925	0.125	0.075	0.4	0.7	28.624	0.05	0.1	0	0.75	2.25	0.4	0.1	3.725	2.225	1.8	10.3	0.35	1.4	0.775	0.15	0	0.475	0.05	0.1	0.675	0.375	5.575	0.525	0.825
CRC_LIT35	6.524	14.755	1.425	6.145	1	0.875	1.45	9.55	1.002	0.65	0.075	2.15	25.25	0.1	0.075	5.65	77.25	12.95	9.225	1.5	0.25	0.025	0.65	0.925	33.184	0.075	0.15	0.175	0.6	3.425	0.4	0.175	3.05	1.65	1.8	3.55	0.225	0.825	0.775	0.15	0.075	0.475	0.125	0.225	1.275	0.65	2.975	0.325	0.525
CRC_LIT36	8.201	17.214	0.8	8.978	1.325	0.875	1.45	16.5	1.935	0.95	0.075	3.4	25.25	0.175	0.275	6.625	67.3	9.65	9.225	2.025	0.5	0.075	0.85	1.2	33.165	0.275	0.15	0.3	0.75	4.175	0.5	0.25	3.05	0.35	1.8	2.075	0.225	0.575	1.125	0.4	0.05	0.65	0.35	0.375	1.625	0.9	2.975	0.325	0.375
CRC_LIT37	7.419	14.748	1.425	10.763	0.55	0.875	1.05	7.625	3.618	0.45	0.075	2.15	22.9	0.175	0.075	4.825	77.25	12.95	10.875	1.5	0.25	0.075	0.525	0.925	28.61	0.15	0.05	0.175	0.6	3.425	0.4	0.175	3.05	0.875	2.55	3.55	0.35	0.575	0.775	0.15	0.075	0.475	0.125	0.225	0.95	0.65	3.95	0.85	0.375
CRC_LIT38	11.376	25.026	2.325	8.978	1.325	1.25	3.1	12.875	9.355	1.325	0.15	5.525	25.25	0.525	0.5	6.625	55.675	9.625	9.25	2.025	0.5	0.525	1.4	1.2	37.111	0.275	0.425	0.3	1.425	4.175	0.625	0.325	2.325	0.35	1.225	2.075	0.15	0.375	1.125	0.3	0.175	1.55	0.725	0.625	1.6	1.325	1.925	0.25	0.275
CRC_LIT39	8.199	25.023	1.425	14.377	2.25	1.25	1.85	16.475	9.318	1.325	0.15	4.025	31.575	0.25	0.5	8.9	63.25	9.625	5.975	2.025	0.9	0.525	0.85	0.925	37.064	0.575	0.225	0.3	1.425	3.425	1.025	0.325	2.325	0.05	1.225	2.075	0.15	0.375	1.8	0.4	0.05	1.55	0.35	0.625	2.725	1.325	2.975	0.25	0.2
CRC_LIT40	2.767	6.532	0.175	4.991	0.175	0.2	0.45	3.825	0	0.3	0	1.425	12.725	0	0	3.375	85.55	19.45	20.925	0.5	0.125	0	0.4	0.225	13.772	0	0	0	0.15	1.775	0.05	0.05	5.175	3.25	2.55	10.275	1.5	1.4	0.175	0	0	0.325	0	0	0.45	0.1	5.55	0.85	0.825
CRC_LIT41	8.199	19.398	4.975	14.376	1.325	1.25	3.1	12.85	9.316	1.325	0.35	4.025	25.25	0.25	0.5	8.9	63.25	9.625	9.25	3.125	0.6	0.15	1.4	0.925	45.672	0.275	0.225	0.775	1.425	3.425	0.625	0.625	3.05	0.35	0.975	3.55	0.05	0.225	1.125	0.675	0.05	0.875	0.35	1.45	2.725	1.325	1.925	0.325	0.2
CRC_LIT42	4.674	12.311	0.8	7.387	0.75	0.5	0.75	11.125	0.374	0.65	0	2.15	22.9	0.05	0.15	4.825	77.275	14.825	10.875	1.075	0.25	0.15	0.525	0.55	24.317	0.15	0.05	0.025	0.6	2.8	0.275	0.175	3.725	0.875	1.8	10.25	0.5	0.825	0.775	0.15	0	0.65	0.125	0.225	1.275	0.375	3.925	0.85	0.375
CRC_LIT43	7.126	14.746	0.8	7.383	0.725	0.5	1.05	11.125	1.001	0.45	0.075	2.775	18.925	0.1	0.075	4.15	72.125	19.4	14.2	0.925	0.25	0.15	0.525	0.7	24.317	0.15	0.05	0.025	0.75	2.25	0.4	0.1	3.725	0.875	1.8	10.25	0.5	0.825	0.775	0.2	0	0.475	0.225	0.225	0.95	0.65	3.925	0.525	0.525
CRC_LIT44	6.511	17.212	4.975	8.973	0.725	0.875	1.05	12.85	9.274	0.95	0.075	3.4	25.25	0.175	0.5	5.65	67.325	11.225	9.25	2.025	0.5	0.15	0.85	0.7	37.028	0.15	0.15	0.175	0.75	4.175	0.625	0.325	3.05	0.875	0.975	6.1	0.15	0.375	1.125	0.3	0	1.55	0.35	0.625	1.275	0.9	2.975	0.25	0.525
CRC_LIT45	8.192	17.186	4.975	14.361	2.25	1.25	1.85	16.475	9.204	1.3	0.35	4.025	31.5	0.25	0.5	6.625	63.3	11.225	5.975	2.025	0.6	0.525	0.85	0.925	45.672	0.575	0.425	0.3	1.425	3.425	0.625	0.325	2.325	0.05	1.475	3.55	0.05	0.225	1.125	0.4	0.05	1.55	0.725	0.625	2.7	0.9	2.975	0.25	0.275
CRC_LIT46	4.672	9.145	0.175	6.142	0.175	0.2	0.75	9.55	0	0.3	0	1.4	20.75	0.05	0	4.15	85.575	14.825	12.35	0.925	0.125	0	0.525	0.375	24.315	0.05	0	0	0.425	2.25	0.175	0.1	5.175	2.225	2.55	10.225	0.5	1.4	0.175	0.15	0	0.2	0	0.1	0.675	0.225	5.55	0.85	0.825
CRC_LIT47	5.119	14.734	0.425	6.142	0.375	0.5	0.75	7.625	0.998	0.45	0	2.775	20.75	0.05	0.075	4.15	72.125	19.4	12.35	0.925	0.25	0.15	0.525	0.375	24.301	0.15	0.05	0.025	0.425	1.775	0.4	0.175	3.725	0.875	1.475	6.1	0.5	1.375	0.425	0.15	0	0.475	0.125	0.225	0.95	0.225	3.925	0.525	0.375
CRC_LIT48	2.754	12.306	0.425	6.138	0.375	0.2	0.75	7.6	0.372	0.45	0	2.15	20.75	0.05	0.075	3.375	77.3	19.375	12.35	0.5	0.125	0.025	0.525	0.375	24.249	0	0	0.1	0.425	1.775	0.175	0.05	5.175	3.275	2.55	10.2	0.5	1.375	0.175	0.15	0	0.475	0	0.1	0.45	0.225	3.925	0.85	0.825
CRC_LIT49	5.118	17.185	0.425	7.38	1	0.875	1.05	7.6	3.613	0.65	0.075	2.775	22.9	0.175	0.075	4.825	72.125	12.925	10.875	1.075	0.5	0.15	0.65	0.55	28.606	0.15	0.1	0.1	0.75	3.4	0.4	0.175	3.05	0.875	1.8	3.55	0.35	0.825	0.775	0.15	0	0.65	0.225	0.375	0.95	0.65	2.975	0.425	0.375
CRC_LIT50	8.191	19.396	2.325	8.973	1.325	0.875	1.45	16.45	9.179	0.95	0.15	4.025	22.9	0.525	0.275	6.625	63.3	11.225	10.9	2.025	0.9	0.15	0.85	0.925	33.161	0.15	0.15	0.3	0.9	3.4	0.625	0.325	3.025	0.875	1.225	3.55	0.225	0.575	0.775	0.275	0.05	1.525	0.35	0.6	1.275	0.875	1.925	0.325	0.375
CRC_LIT51	4.672	9.145	0.05	7.42	0.35	0.5	0.425	3.8	0.991	0.3	0	1.4	16.225	0.05	0.075	4.15	85.6	14.825	16.675	0.925	0.125	0.025	0.25	0.525	19.264	0.05	0	0	0.6	2.25	0.175	0.05	5.15	2.225	2.55	10.2	0.73	1.375	0.175	0	0	0.325	0.05	0.1	0.675	0.1	3.925	0.825	0.825
CRC_LIT52	11.293	19.379	2.325	14.346	2.25	1.925	3.1	12.85	9.15	1.3	0.15	3.4	31.475	0.525	1.375	8.9	67.325	9.625	5.975	3.125	0.6	0.15	1.4	1.2	45.671	0.575	0.225	0.3	1.425	3.4	1.025	0.625	2.3	0.05	0.975	1.375	0.05	0.375	1.1	0.4	0.175	1.525	0.35	0.6	2.7	1.325	2.975	0.25	0.2
CRC_LIT53	6.508	14.73	1.4	6.135	1	0.6	1.05	9.55	3.604	0.65	0.075	2.775	20.75	0.25	0.075	4.825	72.15	12.925	12.375	1.5	0.375	0.15	0.525	0.7	28.584	0.15	0.05	0.175	0.75	3.4	0.4	0.175	3.025	0.875	1.8	10.2	0.35	0.575	0.775	0.15	0.075	0.475	0.125	0.225	1.275	0.65	2.975	0.425	0.525
CRC_LIT54	6.506	12.299	2.325	7.375	1	0.875	1.05	11.125	0.988	0.925	0.075	2.15	22.9	0.25	0.075	5.65	77.325	11.225	10.9	1.075	0.5	0.15	0.525	0.925	28.571	0.15	0.05	0.175	0.6	3.4	0.5	0.25	3.025	0.875	1.225	6.1	0.35	0.825	0.775	0.275	0	0.475	0.225	0.375	0.95	0.65	3.925	0.425	0.525
CRC_LIT55	6.504	17.176	0.8	7.367	1	0.875	1.05	11.125	1.934	0.65	0	3.4	25.25	0.175	0.15	4.825	67.35	12.925	9.25	1.5	0.375	0.075	0.65	0.925	28.543	0.15	0.05	0.175	0.9	2.8	0.5	0.175	3.725	0.875	1.225	10.175	0.35	0.575	0.775	0.15	0.075	0.875	0.125	0.225	0.95	0.65	2.95	0.325	0.525
CRC_LIT56	11.291	19.376	4.975	14.346	1.325	1.25	3.1	12.85	9.148	2.225	0.15	5.525	31.475	0.525	0.5	6.625	55.675	9.625	5.975	3.125	0.9	0.225	0.85	1.2	37.028	0.275	0.425	0.3	1.425	6.6	0.625	0.325	2.475	0.35	0.975	2.075	0.15	0.225	1.1	0.675	0.05	0.875	0.725	1.4	2.7	1.325	1.925	0.25	0.375
CRC_LIT57	6.498	17.175	1.4	11.053	0.725	0.875	0.75	12.85	1.933	0.925	0.075	2.775	22.9	0.175	0.275	4.825	72.175	12.9	10.9	1.5	0.375	0.075	0.85	0.525	33.155	0.15	0.05	0.175	0.6	3.4	0.5	0.25	3.725	0.875	1.225	10.175	0.225	0.575	0.775	0.15	0.05	0.65	0.125	0.375	1.275	0.65	3.925	0.425	0.525
CRC_LIT58	5.878	19.371	4.95	8.964	1.325	1.25	1.85	16.45	9.143	0.925	0.15	3.4	31.475	0.25	0.5	8.875	67.35	11.2	6	2.025	0.6	0.525	1.4	0.925	37.028	0.575	0.225	0.275	1.425	3.4	1.025	0.325	2.3	0.05	1.475	2.075	0.15	0.375	1.1	0.4	0.075	1.525	0.35	1.4	1.6	1.325	1.925	0.325	0.275
CRC_LIT59	4.672	12.296	0.8	6.13	0.35	0.5	0.75	7.6	0.364	0.65	0	2.15	22.9	0.05	0.025	4.825	77.325	19.35	10.925	0.925	0.25	0.025	0.4	0.7	28.541	0.05	0.05	0.1	0.425	2.8	0.4	0.1	3.725	2.225	1.475	10.175	0.35	0.825	0.425	0.15	0	0.475	0.05	0.225	0.675	0.375	3.925	0.525	0.525
CRC_LIT60	4.672	12.274	0.175	3.876	0.55	0.2	0.75	7.6	0.364	0.45	0	1.4	18.925	0	0.075	4.15	85.625	14.825	14.2	0.925	0.25	0	0.25	0.525	19.257	0	0.05	0	0.425	1.775	0.275	0.1	5.15	3.275	1.8	10.175	0.74	1.375	0.25	0.15	0	0.325	0	0.1	0.675	0.225	5.55	0.825	0.525
CRC_LIT61	4.672	9.091	0.425	3.868	0.35	0.5	0.425	5.4	0	0.45	0	2.15	18.9	0.1	0	4.15	77.325	14.825	14.2	0.5	0.125	0.025	0.525	0.375	24.246	0	0.05	0.025	0.425	1.775	0.275	0.05	5.125	3.275	2.55	10.15	0.5	1.375	0.25	0.05	0	0.2	0	0.1	0.675	0.225	5.525	0.525	0.825
CRC_LIT62	11.279	25.021	4.9	14.327	2.225	1.925	3.1	16.425	9.107	2.2	0.35	5.5	31.475	0.5	1.375	8.875	55.7	5.4	6	3.125	0.9	0.525	1.375	1.975	45.67	0.575	0.425	0.775	1.425	6.6	1.025	0.625	1.65	0.05	0.525	0.925	0.05	0.125	1.8	0.675	0.175	1.525	0.725	1.4	2.7	2.525	1.3	0.15	0.125
CRC_LIT63	8.987	14.729	0.8	4.97	0.35	0.5	0.75	9.55	0.987	0.3	0.075	2.15	18.875	0.1	0.025	4.15	77.325	19.35	14.225	0.925	0.375	0.025	0.4	0.7	24.217	0.15	0.05	0.025	0.575	1.775	0.4	0.1	3.725	0.875	1.475	6.075	0.5	1.375	0.425	0.05	0	0.325	0.125	0.225	0.95	0.375	5.525	0.525	0.525
CRC_LIT64	8.19	17.175	2.325	14.317	1.325	1.25	1.85	11.1	9.107	0.925	0.15	4.025	25.225	0.25	0.275	6.625	63.325	9.6	9.25	1.5	0.5	0.225	1.375	1.2	33.146	0.275	0.225	0.175	1.425	3.4	0.625	0.25	2.475	0.35	0.975	2.075	0.225	0.375	1.1	0.4	0.075	0.875	0.225	0.6	1.6	1.325	2.175	0.25	0.275
CRC_LIT65	6.497	17.173	1.4	14.282	1.325	0.875	1.45	16.425	3.6	0.925	0.05	3.4	31.425	0.175	0.275	6.625	67.35	11.2	6	2.025	0.5	0.225	0.85	1.2	33.132	0.275	0.15	0.275	0.75	4.175	0.625	0.325	3.025	0.35	1.225	3.55	0.225	0.375	0.775	0.275	0.075	1.525	0.35	0.6	1.6	0.875	2.95	0.325	0.275
CRC_LIT66	4.659	14.725	0.775	6.122	0.55	0.6	0.75	7.6	0.986	0.45	0	2.775	18.875	0.05	0.15	4.15	72.175	14.8	14.225	0.925	0.375	0.075	0.65	0.525	24.175	0.05	0.1	0.175	0.575	2.25	0.4	0.1	3.725	2.25	2.525	10.15	0.5	0.825	0.5	0.275	0	0.475	0.125	0.225	0.95	0.65	3.9	0.825	0.375
CRC_LIT67	2.724	12.269	0.175	6.121	0.55	0.5	0.425	5.4	0.986	0.3	0	2.15	18.875	0.05	0.025	3.375	77.325	19.275	14.225	0.5	0.25	0.025	0.525	0.375	19.141	0.05	0.05	0	0.425	1.275	0.175	0.1	5.125	2.25	2.525	10.15	0.75	1.375	0.175	0.05	0	0.475	0.05	0.1	0.675	0.225	5.525	0.525	0.825
CRC_LIT68	2.703	6.515	0.05	2.515	0.175	0.2	0.2	3.775	0	0.15	0	0.85	12.725	0	0	2.55	93.075	19.25	20.925	0.5	0	0.025	0.4	0.225	13.492	0	0	0	0.425	1.275	0.175	0	5.125	3.275	2.525	10.15	1.518	1.375	0.175	0.15	0	0.2	0	0	0.2	0.225	5.525	0.825	0.825
CRC_LIT69	2.682	9.087	0.175	4.968	0.175	0.2	0.425	5.4	0	0.15	0	0.825	18.875	0	0.025	3.375	93.175	19.15	14.225	0.5	0.125	0	0.1	0.375	19.073	0	0	0.025	0.275	1.275	0.05	0	5.1	3.3	2.525	10.1	0.75	1.375	0.175	0	0	0.325	0	0	0.45	0.1	5.5	0.825	0.825
CRC_LIT70	6.496	14.712	0.425	8.963	0.55	0.875	1.05	7.6	1.931	0.65	0.05	2.15	18.875	0.175	0.15	5.65	77.35	12.9	14.225	1.5	0.25	0.15	0.525	0.7	28.536	0.15	0.1	0.025	0.9	2.8	0.4	0.175	3.025	0.875	1.475	6.075	0.35	0.825	0.5	0.2	0.05	0.875	0.05	0.225	0.95	0.65	3.9	0.425	0.375
CRC_LIT71	8.19	19.362	4.875	14.268	1	1.25	1.85	16.35	3.598	1.3	0.35	4	22.875	0.5	0.5	6.625	63.325	9.6	10.925	2.025	0.9	0.15	0.85	1.975	37.021	0.275	0.15	0.775	0.9	6.575	1.025	0.325	3.025	0.35	1.225	2.075	0.15	0.225	1.1	0.4	0.075	1.525	0.35	1.4	1.6	1.325	2.95	0.25	0.2
CRC_LIT72	4.659	14.694	0.425	7.36	0.55	0.5	1.05	7.6	1.931	0.3	0.05	2.15	18.85	0.05	0.15	4.15	77.4	14.8	14.25	0.925	0.25	0.075	0.65	0.525	28.495	0.05	0.05	0.175	0.75	2.25	0.275	0.175	3.725	2.25	1.8	6.075	0.35	0.825	0.5	0.275	0	0.65	0.05	0.225	0.925	0.65	5.5	0.525	0.525
CRC_LIT73	4.652	9.086	0.425	3.86	0.55	0.2	0.425	7.575	0.983	0.45	0	1.4	12.6	0.1	0.075	4.15	85.65	14.8	20.925	0.475	0.25	0	0.525	0.525	19.073	0	0.05	0	0.575	2.25	0.175	0.05	3.725	3.3	2.525	10.1	0.75	1.375	0.425	0.15	0	0.325	0.05	0.1	0.45	0.225	5.5	0.825	0.525
CRC_LIT74	2.68	6.509	0.175	3.859	0.15	0.2	0.2	3.775	0	0.15	0	1.4	12.55	0	0	3.375	85.65	19.15	20.975	0.475	0	0	0.4	0.375	19.068	0	0.05	0	0.15	1.75	0.05	0.05	5.1	3.3	2.525	10.075	0.75	1.375	0.175	0	0	0.2	0	0	0.45	0.1	5.45	0.825	0.825
CRC_LIT75	3.467	9.085	0.425	3.846	0.35	0.5	0.425	3.775	0.364	0.3	0	1.4	18.85	0.1	0	4.15	85.65	19.125	14.25	0.65	0.25	0.025	0.4	0.375	19.068	0	0.05	0	0.425	2.225	0.175	0.1	5.1	3.3	2.5	10.05	0.75	1.375	0.425	0.15	0	0.475	0	0	0.675	0.225	3.9	0.825	0.525
CRC_LIT76	11.269	24.908	4.85	14.235	2.2	1.925	3.075	16.35	9.082	2.2	0.35	5.475	31.425	0.5	1.35	8.875	55.825	5.4	6	3.125	0.9	0.525	1.375	1.95	45.662	0.575	0.425	0.775	1.425	6.575	1.025	0.625	1.65	0.05	0.525	0.925	0.05	0.125	1.8	0.675	0.175	1.525	0.725	1.4	2.675	2.525	1.3	0.15	0.125
CRC_LIT77	8.188	24.882	2.3	8.939	1	1.25	3.075	11.1	3.598	0.925	0.15	3.4	25.2	0.5	0.275	6.6	67.35	11.2	9.275	1.5	0.5	0.525	1.375	0.925	33.132	0.15	0.15	0.775	0.75	4.175	0.625	0.325	3.025	0.875	0.975	3.525	0.225	0.375	1.1	0.275	0.075	1.525	0.225	0.6	1.6	0.875	1.925	0.325	0.375
CRC_LIT78	4.646	9.072	0.05	6.115	0.35	0.5	0.425	5.375	0.982	0.15	0	2.15	18.85	0.1	0	4.125	77.4	14.8	14.275	0.925	0.125	0.025	0.4	0.225	24.175	0	0.05	0	0.575	2.225	0.175	0.05	5.1	3.3	1.8	10.05	0.5	1.375	0.4	0.05	0	0.325	0.05	0.1	0.45	0.225	3.9	0.825	0.525
CRC_LIT79	11.261	19.361	1.4	8.932	2.2	1.25	3.075	11.1	9.077	1.3	0.35	4	25.2	0.25	0.475	6.6	63.325	9.6	9.275	2.025	0.6	0.525	0.85	0.925	45.659	0.275	0.425	0.275	1.425	3.4	0.625	0.625	2.3	0.35	0.975	2.075	0.05	0.375	1.1	0.4	0.075	1.525	0.35	1.4	1.6	1.325	1.925	0.325	0.275
CRC_LIT80	4.646	9.055	0.05	6.112	0.35	0.5	0.75	5.35	0.362	0.15	0	2.15	16.225	0.05	0.025	3.35	77.425	14.8	16.7	0.65	0.125	0.075	0.25	0.525	19.027	0.05	0	0	0.425	1.75	0.275	0.05	3.725	2.25	2.5	10.05	0.75	0.825	0.15	0.15	0	0.325	0.05	0.1	0.45	0.225	3.9	0.825	0.825
CRC_LIT81	11.24	24.864	4.85	14.226	2.2	1.925	3.05	16.35	9.057	2.2	0.35	5.45	31.4	0.5	1.35	8.875	55.85	7.55	6	3.125	0.9	0.5	1.375	1.95	45.642	0.575	0.425	0.775	1.425	6.575	1.025	0.625	1.65	0.05	0.75	1.375	0.05	0	1.8	0.675	0.175	1.525	0.725	1.375	2.675	2.5	1.3	0.075	0.2
CRC_LIT82	2.662	9.048	0.05	2.513	0.35	0.2	0.2	3.775	0	0.3	0	1.4	12.525	0	0	3.35	85.675	19.05	20.975	0.475	0	0	0.4	0.225	18.994	0	0.05	0	0.125	1.75	0.05	0.05	5.075	3.3	2.5	10.05	0.75	1.375	0.25	0.05	0	0.175	0	0	0.2	0.075	5.45	0.825	0.825
CRC_LIT83	8.179	19.357	2.3	8.932	1.325	0.875	1.45	16.3	9.048	0.925	0.15	4	25.2	0.25	0.275	6.6	63.325	11.2	9.275	1.5	0.5	0.225	1.375	0.925	37.014	0.275	0.15	0.175	1.425	3.4	0.625	0.325	2.475	0.35	0.975	3.525	0.15	0.375	0.4	0.15	0.025	0.475	0.125	0.1	0.675	0.375	5.45	0.525	0.375
CRC_LIT84	8.173	19.349	2.3	14.206	1.3	1.9	1.85	12.85	9.045	0.925	0.15	3.4	25.2	0.5	0.475	8.875	67.375	11.2	9.275	3.1	0.6	0.225	0.85	1.2	37.014	0.275	0.225	0.275	1.425	3.4	1.025	0.625	3.025	0.35	0.975	2.075	0.15	0.225	0.4	0.2	0	0.65	0.2	0.225	0.925	0.375	3.9	0.425	0.825
CRC_LIT85	8.164	24.839	4.85	14.175	1.3	1.25	3.05	12.85	9.044	2.2	0.35	4	31.4	0.5	0.475	6.6	63.325	9.6	6.025	2.025	0.5	0.5	1.375	1.2	45.584	0.55	0.225	0.775	0.9	4.175	0.625	0.625	2.3	0.05	1.225	2.075	0.05	0.225	0.15	0	0	0	0	0	0.45	0.075	5.45	0.825	0.825
CRC_LIT86	6.495	12.266	0.425	4.999	0.725	0.5	1.05	9.525	1.925	0.45	0	2.775	18.85	0.1	0.15	4.825	72.175	19.025	14.275	0.925	0.375	0.075	0.525	0.525	28.429	0.15	0.05	0.025	0.75	2.225	0.4	0.1	3.7	0.875	1.475	10.05	0.35	0.825	1.1	0.4	0.075	1.525	0.35	1.375	1.6	1.325	1.925	0.25	0.375
CRC_LIT87	11.233	24.816	2.3	8.927	2.2	1.25	3.05	12.85	9.035	2.2	0.15	4	31.375	0.5	1.35	6.6	63.35	7.55	6.05	2.025	0.9	0.225	0.85	1.2	45.579	0.275	0.425	0.275	1.425	4.175	0.625	0.625	2.475	0.35	0.75	2.075	0.05	0.225	1.775	0.675	0.075	1.525	0.725	1.375	2.675	1.325	1.3	0.25	0.2
CRC_LIT88	11.232	24.797	4.85	14.147	1.3	1.9	3.05	12.85	8.985	2.2	0.15	5.45	31.3	0.5	1.35	8.875	55.85	9.6	6.05	2.025	0.9	0.5	1.375	1.2	45.575	0.55	0.425	0.75	1.425	4.15	1.025	0.625	1.85	0.05	0.975	2.075	0.05	0.1	0.4	0.05	0	0.65	0.125	0.225	0.925	0.375	2.95	0.425	0.825
CRC_LIT89	4.646	12.264	0.175	4.967	0.35	0.3	0.2	7.575	0.972	0.45	0	0.825	18.825	0.1	0.075	4.125	93.25	19	14.3	0.925	0.25	0	0.25	0.525	18.993	0	0.05	0	0.425	1.275	0.275	0.1	5.075	3.3	2.5	10.05	0.75	0.825	1.775	0.675	0.075	1.525	0.725	1.375	2.675	1.325	1.925	0.15	0.05
CRC_LIT90	6.493	17.172	4.85	7.359	0.725	1.25	1.45	9.525	1.925	0.925	0.15	3.4	20.725	0.25	0.275	5.65	67.375	9.6	12.375	1.5	0.5	0.225	1.375	0.7	33.132	0.275	0.15	0.175	0.9	3.4	0.625	0.25	2.3	0.35	1.225	3.525	0.225	0.575	0.775	0.275	0.025	0.65	0.125	0.375	0.925	0.875	2.95	0.425	0.375
CRC_LIT91	4.64	12.261	0.425	6.112	0.55	0.5	0.725	9.525	0.971	0.3	0	2.15	18.825	0.1	0.15	4.125	77.425	19	14.3	0.925	0.375	0.025	0.4	0.525	28.423	0.05	0.05	0.1	0.75	1.75	0.375	0.1	3.7	2.25	2.5	10.05	0.35	0.825	1.775	0.675	0.175	1.525	0.7	1.375	2.675	2.5	1.475	0.075	0.125
CRC_LIT92	11.229	19.327	4.825	14.1	2.2	1.9	1.825	16.275	8.962	2.175	0.35	4	31.275	0.5	1.325	8.875	63.375	7.55	6.05	2.025	0.6	0.5	1.375	1.95	45.425	0.55	0.225	0.75	1.425	6.525	1	0.625	1.85	0.05	0.75	2.075	0.05	0.225	1.1	0.275	0.025	0.875	0.2	0.6	1.275	0.875	2.95	0.325	0.375
CRC_LIT93	8.161	17.17	0.775	8.926	1.3	1.25	1.45	11.075	1.922	1.3	0.05	3.375	31.275	0.175	0.275	5.65	67.4	11.2	6.05	2	0.5	0.075	0.85	0.925	37.012	0.15	0.15	0.75	0.9	3.4	0.5	0.25	3.025	0.9	0.975	3.525	0.15	0.375	1.1	0.275	0.025	0.65	0.125	0.6	1.275	0.875	2.95	0.325	0.375
CRC_LIT94	5.118	14.694	0.775	7.356	1	0.875	1.45	9.525	0.966	0.65	0	3.375	20.725	0.175	0.15	4.8	67.4	12.9	12.375	1.5	0.25	0.075	0.65	0.925	28.409	0.15	0.05	0.275	0.75	2.225	0.5	0.175	3.025	0.9	1.475	10.025	0.35	0.8	0.15	0	0	0.175	0	0	0.45	0.075	5.45	0.825	0.825
CRC_LIT95	6.493	12.259	0.775	6.11	0.725	0.5	1.05	9.525	0.965	0.65	0.05	2.15	20.725	0.1	0.075	4.125	77.475	18.975	12.375	1.5	0.25	0.025	0.525	0.7	24.157	0.15	0.05	0.025	0.75	2.225	0.375	0.1	3.7	0.9	2.5	10.025	0.5	0.8	1.1	0.375	0.175	0.875	0.2	1.35	1.6	1.325	1.925	0.25	0.275
CRC_LIT96	3.467	12.244	0.775	6.108	0.725	0.5	0.425	7.575	0.959	0.65	0	2.125	20.725	0.05	0.15	4.8	77.5	14.8	12.375	1.075	0.25	0.025	0.4	0.375	28.408	0.05	0	0.1	0.75	1.75	0.275	0.1	5.05	2.25	2.475	6.075	0.35	0.8	0.775	0.2	0.075	1.525	0.125	0.375	1.6	0.875	2.95	0.325	0.275
CRC_LIT97	11.229	24.752	4.825	14.088	2.2	1.9	3.05	16.25	8.941	2.175	0.35	5.45	31.275	0.5	1.325	8.875	55.85	9.6	6.075	3.1	0.9	0.5	1.375	1.925	45.425	0.55	0.425	0.75	1.425	6.5	1	0.625	1.65	0.05	0.525	1.375	0.05	0.1	1.1	0.275	0.075	1.525	0.7	0.6	1.6	0.875	2.95	0.25	0.275
CRC_LIT98	8.159	24.747	2.3	14.068	1	1.875	1.825	11.075	8.941	1.3	0.325	3.975	22.875	0.5	0.275	8.875	63.375	11.2	10.925	2	0.6	0.225	1.35	1.2	37.01	0.55	0.225	0.175	0.9	6.475	0.625	0.625	2.3	0.075	1.225	1.35	0.15	0.375	0.775	0.15	0	0.875	0.125	0.225	0.925	0.65	2.95	0.425	0.375
CRC_LIT99	2.66	9.024	0.05	3.842	0.15	0.2	0.175	3.775	0	0.3	0	0.825	16.2	0	0	2.55	93.325	18.975	16.7	0.475	0	0.025	0.25	0.225	18.966	0	0	0.025	0.125	1.75	0.05	0.05	5.05	3.3	2.475	10.025	0.75	1.35	0.775	0.15	0.075	0.65	0.05	0.375	1.275	0.65	2.95	0.425	0.825
CRC_LIT100	6.492	12.241	2.3	6.107	1	0.875	0.725	11.075	3.596	0.45	0.05	2.775	18.825	0.25	0.075	5.65	72.2	12.9	14.3	1.075	0.5	0.025	0.85	0.7	28.393	0.15	0.05	0.175	0.575	3.375	0.375	0.225	3.025	0.9	2.475	3.525	0.35	0.575	0.4	0.15	0	0.65	0.125	0.225	0.925	0.375	3.9	0.525	0.825
CRC_MAN01	8.154	17.169	2.3	8.926	0.725	0.875	1.45	12.825	1.921	1.3	0.15	3.375	22.875	0.175	0.475	5.65	67.4	11.2	10.925	2	0.5	0.225	0.65	0.7	37.008	0.15	0.15	0.175	0.75	4.15	0.625	0.325	3.025	0.9	0.975	6.075	0.15	0.375	0.5	0.275	0.075	1.5	0.125	0.375	1.6	0.875	2.95	0.325	0.375
CRC_MAN02	8.149	19.324	4.825	14.054	2.2	1.875	1.825	12.825	8.93	2.175	0.325	5.45	25.2	0.5	0.475	6.575	55.95	9.6	9.275	2	0.6	0.5	1.35	1.2	36.974	0.275	0.425	0.275	1.425	4.15	0.625	0.625	2.3	0.35	1.225	3.525	0.15	0.225	0.775	0.15	0.075	0.65	0.05	0.225	0.925	0.65	2.95	0.325	0.525
CRC_MAN03	4.638	12.235	1.4	4.955	0.35	0.5	0.425	7.575	0.957	0.65	0.05	2.125	18.8	0.05	0.025	4.8	77.5	14.8	14.325	0.925	0.25	0.025	0.525	0.525	24.157	0.15	0.05	0.025	0.425	1.75	0.275	0.1	3.7	0.9	2.475	10	0.5	0.8	1.1	0.275	0	1.5	0.2	0.6	1.6	0.875	1.925	0.325	0.275
CRC_MAN04	6.489	14.691	1.4	4.35	1	0.875	0.725	11.075	0.954	0.925	0.05	2.775	20.7	0.175	0.075	5.65	72.2	12.875	12.375	1.5	0.25	0.075	0.65	0.7	33.114	0.15	0.1	0.025	0.75	2.8	0.5	0.225	3.025	0.9	1.8	6.075	0.225	0.8	1.1	0.675	0.175	1.5	0.35	1.35	2.65	1.325	1.925	0.15	0.2
CRC_MAN05	6.485	17.167	2.3	8.916	1.3	0.875	1.45	16.25	3.593	0.925	0.15	3.975	22.875	0.25	0.15	6.575	63.425	9.575	10.925	2	0.5	0.15	1.35	0.9	36.961	0.15	0.15	0.275	1.425	4.15	0.5	0.325	3.025	0.9	1.475	2.075	0.15	0.375	0.775	0.15	0.025	0.475	0.05	0.375	1.275	0.65	3.9	0.825	0.375
CRC_MAN06	6.485	14.667	0.425	8.915	0.725	0.875	0.725	11.075	1.92	0.65	0	2.775	20.7	0.175	0.275	5.65	72.2	12.875	12.4	1.5	0.375	0.15	0.525	0.7	28.393	0.075	0.1	0.175	0.575	3.375	0.5	0.175	2.475	1.65	1.8	3.525	0.35	0.8	0.4	0.05	0	0.175	0.05	0.1	0.675	0.225	5.45	0.825	0.525
CRC_MAN07	6.485	11.091	1.4	8.914	1	1.25	1.45	9.5	3.592	0.65	0.05	3.375	22.875	0.175	0.475	5.65	67.425	9.575	10.925	1.5	0.375	0.225	0.65	1.2	36.957	0.275	0.15	0.175	1.425	3.375	0.5	0.225	3.025	0.35	0.975	3.525	0.15	0.35	0.775	0.275	0	0.475	0.05	0.225	0.925	0.65	3.9	0.425	0.825
CRC_MAN08	4.635	12.221	0.425	7.354	0.55	0.6	0.725	9.5	0.362	0.3	0	2.125	22.85	0.1	0.025	4.125	77.55	14.775	10.925	0.925	0.375	0	0.65	0.375	24.139	0.05	0.1	0	0.725	1.75	0.275	0.1	5.05	2.275	2.475	6.075	0.5	0.8	0.4	0.2	0.025	0.65	0.2	0.225	1.275	0.65	2.175	0.425	0.525
CRC_MAN09	4.634	9.017	0.775	4.951	0.725	0.5	0.425	9.5	0.953	0.45	0	2.775	18.8	0.05	0.15	4.125	72.2	14.775	14.325	1.475	0.25	0.025	0.4	0.375	24.103	0.05	0.1	0.025	0.425	1.75	0.275	0.175	3.7	2.275	2.475	6.05	0.5	1.35	0.775	0.275	0.075	0.65	0.125	0.375	1.6	0.875	2.175	0.325	0.375
CRC_MAN10	11.208	24.746	4.8	14.054	2.2	1.875	3.05	16.25	8.898	2.175	0.325	5.425	31.275	0.5	1.325	8.875	55.95	5.4	6.075	3.1	0.9	0.5	1.35	1.925	45.425	0.55	0.425	0.75	1.425	6.475	1	0.625	1.65	0.075	0.525	0.925	0.05	0.1	0.775	0.15	0.075	0.475	0.05	0.225	1.275	0.625	2.95	0.425	0.525
CRC_MAN11	2.658	8.994	0.05	3.823	0.35	0.3	0.175	3.75	0	0.3	0	0.825	12.525	0	0	3.35	93.5	18.875	21.025	0.475	0	0	0.4	0.225	18.936	0	0	0	0.275	1.275	0.05	0	5.05	3.3	2.475	9.975	0.751	1.35	1.1	0.675	0.175	1.5	0.7	1.35	2.65	1.3	1.3	0.25	0.125
CRC_MAN12	4.621	12.219	0.175	3.813	0.55	0.5	0.425	5.35	0.36	0.45	0	1.4	18.8	0.1	0.025	3.35	85.7	14.775	14.325	0.475	0.25	0.075	0.25	0.375	24.103	0	0	0.025	0.575	2.225	0.175	0.05	3.7	3.3	2.45	9.975	0.5	1.35	1.1	0.375	0.175	1.5	0.7	1.35	2.65	1.3	1.3	0.25	0.2
CRC_MAN13	8.148	19.322	1.4	7.354	1	1.25	1.45	11.05	1.915	1.3	0.15	3.375	20.7	0.5	0.15	6.575	67.45	11.2	12.4	1.475	0.475	0.5	0.85	0.7	33.11	0.15	0.15	0.175	1.4	4.15	0.5	0.225	3.025	0.9	1.475	2.05	0.225	0.575	0.4	0.05	0	0.325	0	0.1	0.45	0.225	5.45	0.825	0.525
CRC_MAN14	8.145	17.157	1.4	7.352	1.3	0.875	1.45	11.05	3.573	1.3	0.05	2.75	25.2	0.25	0.475	5.625	72.225	9.575	9.3	1.475	0.475	0.225	1.35	0.7	33.102	0.275	0.225	0.175	0.9	2.8	0.5	0.325	3.025	0.375	1.225	6.05	0.225	0.575	0.4	0.15	0	0.325	0	0.1	0.675	0.225	5.425	0.825	0.825
CRC_MAN15	5.294	14.667	0.775	8.911	0.725	0.875	1.425	9.475	1.914	0.45	0.05	3.375	20.7	0.175	0.075	4.8	67.475	12.875	12.4	1.475	0.25	0.225	0.65	0.525	28.393	0.15	0.1	0.025	0.725	2.8	0.5	0.225	3.025	0.9	2.45	6.05	0.35	0.575	0.15	0.05	0	0	0	0	0.45	0.075	5.425	0.825	0.825
CRC_MAN16	6.483	12.219	0.775	6.106	0.725	0.875	0.725	7.575	0.949	0.65	0	2.125	20.7	0.175	0.15	4.125	77.575	12.875	12.4	0.925	0.25	0.075	0.65	0.525	28.38	0.075	0.05	0.1	0.725	2.225	0.275	0.175	3.7	1.65	1.475	9.95	0.35	0.8	1.1	0.375	0.025	0.65	0.325	0.6	1.275	0.875	2.95	0.325	0.275
CRC_MAN17	2.656	8.989	0.175	3.813	0.15	0.2	0.175	5.35	0	0.15	0	1.4	16.2	0	0.025	2.525	85.7	18.825	16.7	0.475	0.125	0	0.1	0.375	18.935	0	0	0	0.425	1.75	0.025	0	5.025	3.325	2.45	9.95	0.759	1.35	1.1	0.675	0.175	1.5	0.675	1.35	2.65	1.3	1.3	0.25	0.125
CRC_MAN18	3.76	14.667	0.4	7.351	1	0.875	1.05	7.575	1.913	0.925	0.05	2.125	25.2	0.1	0.15	4.8	77.575	12.875	9.3	0.925	0.375	0.15	0.65	0.7	33.09	0.15	0.05	0.1	0.725	3.375	0.375	0.225	3.7	0.9	1.225	9.95	0.225	0.8	0.15	0.05	0	0.325	0	0	0.45	0.075	5.425	0.825	0.825
CRC_MAN19	6.467	17.15	4.8	14.054	2.2	1.25	1.825	16.225	8.884	0.925	0.15	3.375	31.225	0.25	0.475	8.875	67.475	11.2	6.075	2	0.9	0.225	0.85	0.9	45.425	0.275	0.225	0.75	0.9	4.15	1	0.325	2.3	0.375	1.225	3.5	0.05	0.225	0.15	0.15	0	0.475	0	0.1	0.45	0.225	5.4	0.8	0.525
CRC_MAN20	2.647	12.217	0.4	3.795	0.55	0.5	0.425	3.75	0.36	0.45	0	1.4	16.175	0.1	0	4.125	85.7	18.8	16.725	0.65	0.25	0.025	0.25	0.375	24.045	0	0.05	0.1	0.425	1.275	0.275	0.05	3.7	3.325	2.45	9.9	0.5	1.35	0.4	0.15	0	0.65	0	0.225	0.675	0.375	5.375	0.525	0.825
CRC_MAN21	3.858	24.743	1.4	14.036	1	0.875	1.425	12.825	8.879	1.3	0.05	3.375	31.2	0.5	0.275	6.575	67.5	9.55	6.1	1.475	0.475	0.5	1.35	0.9	28.758	0.15	0.15	0.175	1.4	4.15	0.625	0.325	3.025	0.9	1.225	2.05	0.325	0.35	1.775	0.65	0.175	1.5	0.675	1.35	2.625	2.475	1.3	0.075	0.2
CRC_MAN22	11.197	19.308	4.8	14.034	2.2	1.875	3.05	12.825	8.853	2.175	0.325	5.425	31.175	0.5	0.475	8.85	55.95	7.525	6.125	3.1	0.6	0.5	1.35	1.2	45.368	0.55	0.425	0.75	1.4	4.15	1	0.625	2.3	0.075	0.725	1.35	0.05	0.1	0.775	0.15	0.075	0.875	0.2	0.375	1.6	0.625	2.175	0.325	0.375
CRC_MAN23	5.117	12.217	0.775	4.95	0.35	0.3	0.725	9.475	0.358	0.65	0	2.125	18.775	0.175	0.025	4.8	77.575	14.775	14.35	0.925	0.375	0	0.4	0.525	28.369	0	0.05	0.025	0.575	2.225	0.275	0.175	5.025	3.325	1.8	9.9	0.35	0.8	0.775	0.2	0.025	0.65	0.2	0.375	1.275	0.625	2.175	0.425	0.275
CRC_MAN24	11.133	19.306	4.775	14.023	2.2	1.875	3.05	12.825	8.847	2.175	0.325	5.4	31.125	0.5	0.475	8.85	55.975	7.525	6.15	2	0.9	0.5	1.35	1.2	45.35	0.55	0.4	0.275	1.4	6.475	1	0.625	1.65	0.075	0.975	2.05	0.05	0.225	0.775	0.275	0.075	0.875	0.2	0.375	1.275	0.875	2.175	0.325	0.375
CRC_MAN25	2.645	8.979	0.05	2.501	0.15	0.2	0.175	5.35	0	0.15	0	1.4	16.175	0	0	2.525	85.725	18.8	16.725	0.475	0.25	0	0.075	0.375	18.841	0	0.05	0	0.275	1.275	0.175	0	5.025	3.325	2.45	9.9	0.77	1.35	0.4	0.2	0	0.475	0	0.1	0.925	0.375	3.9	0.525	0.525
CRC_MAN26	6.46	14.667	1.4	8.893	0.725	0.875	1.425	9.475	0.943	0.925	0	2.75	22.85	0.25	0.275	5.625	72.225	12.875	10.925	1.475	0.375	0.025	0.85	0.7	33.082	0.15	0.05	0.275	0.725	2.225	0.5	0.225	2.475	0.9	1.8	6.05	0.225	0.575	1.1	0.65	0.175	1.5	0.675	1.35	2.625	1.3	1.3	0.25	0.125
CRC_MAN27	6.459	12.215	1.4	7.349	0.55	0.875	1.425	9.475	0.943	0.45	0.05	2.75	20.7	0.1	0.15	4.8	72.225	12.85	12.4	1.475	0.375	0.075	0.525	0.525	33.078	0.15	0.05	0.1	0.725	2.8	0.375	0.225	3.025	0.925	1.8	3.5	0.225	0.8	1.775	0.65	0.175	1.5	0.325	1.325	2.6	2.475	1.475	0.15	0.275
CRC_MAN28	8.145	17.149	4.775	8.892	1.3	1.875	1.825	11.05	3.56	1.3	0.15	3.375	31.125	0.5	0.275	6.575	67.525	9.55	6.15	2	0.475	0.5	1.35	1.2	36.95	0.275	0.4	0.275	1.4	4.15	0.625	0.325	2.3	0.375	1.475	2.05	0.15	0.225	0.775	0.15	0.075	0.475	0.05	0.225	0.925	0.625	3.9	0.525	0.525
CRC_MAN29	8.135	19.305	1.4	7.347	0.725	0.875	1.425	11.05	3.555	0.65	0.05	3.375	31.05	0.175	0.15	5.625	67.525	9.55	6.175	1.475	0.475	0.15	0.65	1.2	36.937	0.15	0.1	0.275	0.9	3.375	0.625	0.325	3.025	0.925	1.475	2.05	0.15	0.35	0.5	0.15	0	0.65	0.125	0.225	0.675	0.375	3.9	0.525	0.525
CRC_MAN30	6.448	17.145	4.725	13.975	1.3	1.225	1.425	12.825	8.833	1.3	0.15	5.4	22.85	0.5	0.275	6.55	56.05	9.55	10.925	2	0.6	0.5	0.85	0.9	45.347	0.275	0.15	0.75	1.4	6.475	0.625	0.325	2.3	0.375	1.225	3.5	0.05	0.225	0.15	0.05	0	0.175	0	0	0.45	0.075	5.375	0.8	0.8
CRC_MAN31	4.618	12.207	1.4	4.945	0.55	0.5	0.425	9.475	0.357	0.65	0	2.125	18.775	0.05	0.15	4.125	77.575	14.775	14.35	0.925	0.375	0.025	0.4	0.525	24.031	0.05	0.1	0	0.425	2.225	0.275	0.175	3.675	2.275	2.45	6.05	0.5	1.35	1.1	0.275	0.075	0.65	0.2	0.6	1.275	0.875	2.95	0.325	0.375
CRC_MAN32	2.644	25.102	0.05	4.928	0.15	0.2	0.175	7.55	0	0.3	0	1.375	16.175	0	0.025	2.5	85.775	18.775	16.725	0.475	0	0.025	0.075	0.375	18.765	0	0	0	0.125	1.275	0.175	0.05	5.025	3.35	2.45	9.875	0.775	1.35	1.1	0.375	0.075	1.5	0.325	1.325	1.6	1.3	2.175	0.325	0.2
CRC_MAN33	6.447	14.667	0.4	7.346	0.55	0.875	0.725	9.475	0.939	0.65	0	2.75	22.825	0.175	0.075	4.8	72.25	12.85	10.95	1.475	0.25	0.025	0.65	0.7	33.069	0.15	0.1	0.175	0.725	2.225	0.375	0.175	3.675	0.925	1.2	9.875	0.225	0.8	0.4	0.2	0	0.325	0.125	0.225	0.925	0.35	3.875	0.425	0.8
CRC_MAN34	6.447	12.207	2.3	4.499	1	0.875	1.05	7.55	3.551	0.65	0.05	2.125	20.7	0.175	0.275	4.8	77.575	12.85	12.4	1.475	0.25	0.15	0.65	0.7	28.359	0.15	0.1	0.1	0.725	2.225	0.5	0.225	3.025	0.925	1.8	3.5	0.35	0.8	0.775	0.15	0	0.65	0.05	0.1	0.925	0.35	5.375	0.525	0.375
CRC_MAN35	6.444	12.198	0.4	7.345	0.725	0.875	1.05	7.55	0.939	0.625	0	2.125	22.825	0.175	0.15	4.8	77.575	12.85	10.95	1.475	0.375	0.025	0.65	0.525	33.068	0.15	0.05	0.025	0.725	2.8	0.5	0.225	3.675	0.925	1.475	6.05	0.225	0.575	0.5	0.275	0.025	0.85	0.325	0.6	1.6	0.625	1.9	0.325	0.375
CRC_MAN36	8.133	19.297	4.725	8.891	1	1.875	1.825	11.05	8.833	0.925	0.15	3.375	25.2	0.5	0.475	6.55	67.55	11.175	9.3	2	0.475	0.5	0.85	1.925	36.928	0.275	0.4	0.75	0.9	3.375	1	0.325	1.85	0.375	1.2	3.475	0.15	0.35	1.1	0.275	0.025	0.65	0.125	0.6	1.6	0.875	2.95	0.325	0.275
CRC_MAN37	5.114	14.661	0.775	11.579	0.525	0.875	1.05	7.55	1.909	0.625	0.05	2.125	22.8	0.1	0.075	5.625	77.6	12.85	10.95	1.475	0.25	0.075	0.525	0.9	28.348	0.05	0.1	0.175	0.725	2.8	0.5	0.175	3.675	2.275	1.475	9.875	0.35	0.8	0.775	0.275	0.075	0.65	0.325	0.375	1.275	0.875	2.95	0.25	0.375
CRC_MAN38	6.442	14.659	2.3	8.874	1	0.85	1.425	9.475	3.549	0.925	0.15	3.375	20.7	0.25	0.15	6.55	67.55	11.175	12.4	2	0.475	0.15	0.65	1.2	33.068	0.275	0.15	0.1	0.9	3.375	0.625	0.325	3.025	0.375	1.2	2.05	0.225	0.35	0.775	0.15	0	0.85	0.05	0.375	0.925	0.625	2.95	0.425	0.8
CRC_MAN39	6.439	12.195	0.775	8.874	1	0.85	1.05	7.55	1.908	0.925	0.05	2.125	20.675	0.25	0.075	5.625	77.6	12.85	12.4	1.475	0.25	0.075	0.65	0.7	33.061	0.15	0.05	0.175	0.575	2.8	0.5	0.225	3.025	0.925	2.45	3.45	0.225	0.575	1.1	0.375	0.025	0.65	0.125	0.375	1.25	0.875	2.95	0.25	0.375
CRC_MAN40	6.428	12.191	0.4	15.478	0.725	0.85	0.725	7.55	0.938	0.45	0	2.75	20.675	0.1	0.075	4.8	72.25	12.85	12.425	1.475	0.25	0.025	0.4	0.7	28.337	0.05	0.05	0.175	0.575	2.8	0.275	0.175	3.675	2.275	2.45	9.875	0.35	0.8	0.4	0.05	0	0.175	0	0.1	0.45	0.225	5.375	0.8	0.8
CRC_MAN41	5.112	17.141	0.775	8.871	0.525	0.85	0.725	9.45	3.538	0.625	0.05	3.375	20.675	0.1	0.075	5.625	67.575	12.85	12.425	1.075	0.375	0.075	0.65	0.7	33.047	0.075	0.1	0.275	0.575	2.225	0.5	0.225	3.025	1.65	1.8	6.025	0.225	0.575	0.775	0.2	0.025	0.475	0.125	0.225	0.925	0.625	3.875	0.425	0.525
CRC_MAN42	4.614	14.659	0.175	7.344	0.35	0.5	0.725	9.45	0.933	0.3	0	1.375	20.675	0.175	0.075	4.125	85.825	14.75	12.425	0.925	0.25	0.075	0.375	0.525	24.931	0.05	0.05	0.1	0.425	2.225	0.375	0.1	3.675	2.3	1.475	9.875	0.475	0.8	0.5	0.275	0	0.475	0.125	0.375	0.925	0.625	3.875	0.525	0.375
CRC_MAN43	11.128	19.28	4.725	8.868	1.3	1.225	3.025	12.825	3.532	2.15	0.15	3.975	22.8	0.5	1.325	8.85	63.425	9.525	10.95	2	0.9	0.15	0.85	1.925	36.924	0.275	0.225	0.75	0.9	6.45	0.625	0.325	2.3	0.375	1.475	2.05	0.15	0.225	0.4	0.05	0	0.175	0	0	0.45	0.225	5.35	0.8	0.8
CRC_MAN44	6.428	17.141	2.3	7.342	1.3	0.85	1.025	12.825	3.526	1.3	0.15	3.375	22.8	0.25	0.275	5.625	67.575	11.175	10.975	1.475	0.375	0.225	0.65	1.2	36.923	0.275	0.15	0.1	0.9	4.15	0.625	0.225	3.025	0.375	1.475	3.45	0.15	0.35	0.775	0.2	0	0.85	0.05	0.375	0.925	0.625	2.925	0.425	0.375
CRC_MAN45	4.614	8.979	0.4	5.307	0.35	0.5	0.425	3.725	0.933	0.45	0	2.125	16.1	0.05	0.025	4.125	77.65	18.65	16.725	0.475	0.25	0.075	0.375	0.225	24.03	0	0.05	0.025	0.575	1.75	0.175	0.05	3.675	3.35	2.45	9.85	0.5	1.35	0.4	0.2	0.025	0.65	0.2	0.375	0.925	0.625	3.875	0.525	0.375
CRC_MAN46	4.598	8.949	0.4	6.106	0.525	0.5	0.725	7.55	0.357	0.45	0	2.75	16.075	0.175	0.025	4.125	72.325	14.725	16.725	0.925	0.375	0.075	0.375	0.375	24.013	0.05	0.05	0.1	0.425	2.775	0.275	0.1	5.025	2.3	1.475	9.825	0.5	1.35	0.15	0	0	0.325	0.05	0.1	0.45	0.075	3.875	0.8	0.8
CRC_MAN47	8.13	19.276	4.7	13.973	1.3	1.225	1.825	16.225	8.825	1.3	0.15	3.975	25.175	0.5	0.475	8.85	63.5	11.175	9.3	3.075	0.6	0.15	0.85	1.2	45.343	0.55	0.225	0.175	1.4	3.375	1	0.6	2.475	0.075	0.725	3.45	0.05	0.35	0.5	0.275	0.075	0.85	0.2	0.6	1.25	0.875	2.925	0.425	0.275
CRC_MAN48	4.453	19.269	1.375	8.868	1.3	0.85	1.425	12.825	8.792	0.925	0.15	3.975	22.8	0.25	0.275	5.625	63.525	9.525	10.975	1.475	0.475	0.5	0.825	0.9	36.915	0.275	0.4	0.175	0.9	3.375	0.5	0.325	2.475	0.375	0.975	3.425	0.15	0.575	0.775	0.15	0.025	0.85	0.05	0.375	0.925	0.625	3.875	0.425	0.275
CRC_MAN49	11.01	19.225	2.3	8.866	1	1.225	1.825	11.05	8.791	1.3	0.15	3.375	25.175	0.5	0.475	6.55	67.575	9.525	9.3	2	0.9	0.15	0.825	1.925	36.912	0.275	0.225	0.725	0.9	3.375	1	0.6	2.3	0.375	1.2	3.425	0.15	0.225	0.775	0.15	0	0.85	0.2	0.375	0.925	0.625	2.925	0.325	0.525
CRC_MAN50	10.953	24.737	2.275	13.973	2.175	1.225	3.025	16.225	8.791	2.125	0.325	5.35	25.175	0.5	1.3	8.85	56.1	9.525	9.3	3.075	0.9	0.225	1.35	1.2	45.327	0.55	0.4	0.275	1.4	6.45	1	0.6	1.65	0.075	1.2	1.35	0.05	0.1	1.1	0.65	0.025	0.85	0.2	0.6	1.6	1.3	2.925	0.25	0.2
CRC_MAN51	8.129	24.716	1.375	13.95	1	1.225	1.425	12.8	8.748	1.3	0.15	3.975	31.05	0.25	0.275	6.55	63.55	9.525	6.175	2	0.475	0.225	1.35	1.9	36.897	0.275	0.15	0.275	1.4	6.425	0.625	0.6	2.3	0.375	1.45	2.05	0.15	0.225	1.1	0.375	0.075	0.85	0.675	0.6	1.6	1.3	1.9	0.325	0.375
CRC_MAN52	5.105	12.19	0.775	7.334	0.725	0.5	0.725	11.05	1.907	0.625	0.05	2.125	20.675	0.175	0.075	4.8	77.675	12.85	12.45	1.475	0.25	0.075	0.825	0.525	28.333	0.15	0.05	0.275	0.575	2.225	0.375	0.225	3.025	0.925	1.8	6.025	0.35	0.8	1.775	0.65	0.175	1.5	0.675	1.3	2.6	2.475	1.3	0.075	0.2
CRC_MAN53	2.64	12.189	0.775	3.793	0.15	0.2	0.725	5.35	0.356	0.3	0	1.375	18.775	0.05	0	3.325	85.85	18.575	14.35	0.65	0.25	0	0.25	0.525	24.008	0.05	0	0	0.425	2.225	0.175	0.05	3.675	2.3	2.425	9.825	0.5	1.35	0.775	0.15	0.075	0.85	0.325	0.375	1.6	0.625	2.925	0.25	0.275
CRC_MAN54	4.596	14.635	1.375	7.428	0.525	0.85	1.025	7.525	1.907	0.45	0	2.75	22.8	0.175	0.075	4.8	72.325	14.725	10.975	1.075	0.475	0.025	0.525	0.7	33.036	0.15	0.05	0.1	0.575	2.775	0.5	0.225	3.675	0.925	1.45	6.025	0.225	0.575	0.5	0.2	0.025	0.85	0.2	0.225	0.925	0.625	2.925	0.425	0.375
CRC_MAN55	6.427	14.631	2.275	13.923	0.725	0.85	1.025	11.025	3.522	0.925	0.15	3.975	22.8	0.175	0.15	5.625	63.55	9.525	10.975	2	0.475	0.15	1.35	0.7	33.034	0.15	0.15	0.275	1.4	2.775	0.5	0.325	2.475	0.925	0.975	3.425	0.225	0.575	1.75	0.375	0.175	1.5	0.675	1.3	2.6	1.3	1.3	0.15	0.2
CRC_MAN56	10.946	19.218	1.375	13.881	1	0.85	1.425	16.2	8.748	1.3	0.15	3.975	25.175	0.25	0.475	6.55	63.575	11.175	9.3	2	0.6	0.225	0.825	1.2	45.327	0.275	0.225	0.275	1.4	3.375	1	0.6	2.3	0.375	1.45	1.35	0.05	0.35	0.4	0.05	0	0.65	0.125	0.1	0.675	0.35	3.875	0.8	0.375
CRC_MAN57	8.126	24.704	4.675	13.879	1.3	1.875	3.025	12.8	8.72	1.3	0.15	3.975	31.05	0.25	1.275	8.825	63.575	9.525	6.175	3.075	0.6	0.225	1.35	0.9	45.324	0.275	0.4	0.275	1.4	4.15	0.625	0.6	2.3	0.375	0.975	3.425	0.05	0.225	0.4	0.2	0	0.475	0.125	0.1	0.925	0.35	5.35	0.525	0.525
CRC_MAN58	4.591	8.94	0.175	6.104	0.15	0.2	0.725	5.325	0.931	0.3	0	2.125	16.05	0.05	0.025	3.325	77.675	14.725	16.75	0.65	0.125	0	0.375	0.525	16.847	0.05	0.05	0	0.425	1.75	0.175	0.05	5.025	2.3	1.8	6.025	0.974	1.35	0.4	0.05	0	0.475	0.05	0.225	0.925	0.35	5.35	0.525	0.375
CRC_MAN59	3.465	6.496	0.175	2.388	0.15	0.2	0.175	3.7	0	0.15	0	0.825	16.05	0	0	3.325	93.525	18.575	16.75	0.925	0.125	0	0.25	0.225	13.485	0	0	0	0.275	1.25	0.175	0.05	5.025	3.375	2.425	9.825	1.524	1.35	0.775	0.2	0.025	0.85	0.325	0.6	1.25	0.625	2.925	0.25	0.275
CRC_MAN60	6.419	17.14	1.375	13.863	0.725	1.225	1.425	9.45	1.904	0.925	0.05	2.125	25.175	0.25	0.275	6.525	77.675	11.175	9.325	1.475	0.375	0.15	0.825	1.2	36.888	0.275	0.15	0.175	0.9	4.15	0.5	0.225	3.025	0.375	1.2	2.05	0.15	0.575	1.1	0.65	0.075	1.5	0.675	0.6	2.6	1.3	1.9	0.15	0.2
CRC_MAN61	2.62	8.932	0.4	4.955	0.15	0.2	0.425	5.325	0.353	0.45	0	1.375	16.025	0.05	0.075	4.125	85.85	18.55	16.775	0.925	0.125	0.025	0.25	0.525	18.731	0	0.05	0	0.425	2.225	0.175	0.1	5.025	3.375	1.775	9.8	0.775	1.35	0.775	0.15	0	0.85	0.2	0.375	1.25	0.625	2.925	0.325	0.375
CRC_MAN62	6.417	14.628	0.775	7.33	0.725	0.85	0.725	12.8	0.927	0.625	0.05	2.125	20.65	0.175	0.275	4.775	77.675	12.85	12.45	1.475	0.25	0.225	0.525	0.525	33.031	0.15	0.15	0.1	0.575	2.225	0.5	0.225	3.025	0.925	1.775	6.025	0.225	0.8	0.775	0.275	0.175	0.65	0.2	0.6	1.25	0.875	2.925	0.325	0.275
CRC_MAN63	2.604	12.182	0.4	4.924	0.15	0.175	0.425	7.525	0.924	0.15	0	1.375	18.775	0.05	0.075	3.325	85.85	14.725	14.35	0.45	0.25	0.025	0.375	0.525	18.711	0.05	0	0.025	0.425	1.75	0.175	0.05	5.025	2.3	2.425	9.8	0.775	1.325	0.4	0.15	0	0.325	0.05	0.1	0.925	0.35	5.35	0.525	0.525
CRC_MAN64	6.404	12.182	0.4	7.328	0.725	0.5	1.025	11.025	1.894	0.45	0	2.75	18.775	0.175	0.15	4.775	72.35	12.825	14.375	1.475	0.375	0.025	0.525	0.9	28.328	0.15	0.15	0.1	0.725	2.225	0.375	0.175	3.675	0.925	1.45	3.425	0.35	0.575	1.1	0.375	0.175	1.475	0.2	0.6	1.6	1.3	2.925	0.25	0.2
CRC_MAN65	10.944	24.696	4.675	13.831	2.175	1.875	3.025	16.175	8.716	2.125	0.325	5.35	31.025	0.5	1.275	8.825	56.1	9.5	6.175	2	0.9	0.5	1.35	1.9	45.324	0.55	0.4	0.725	1.4	4.15	1	0.6	1.65	0.075	0.975	1.35	0.05	0.1	0.775	0.15	0	0.65	0.2	0.225	0.925	0.625	3.875	0.425	0.375
CRC_MAN66	4.862	14.622	2.275	7.314	1	0.85	1.025	7.525	3.522	0.925	0.05	2.75	20.65	0.175	0.275	5.625	72.35	11.175	12.45	1.475	0.475	0.075	0.825	1.2	33.03	0.075	0.1	0.275	0.9	3.375	0.625	0.325	3.025	1.65	1.45	6.025	0.225	0.575	0.775	0.275	0.175	0.65	0.325	0.6	1.6	0.875	2.925	0.325	0.2
CRC_MAN67	6.404	14.621	1.375	8.864	0.725	0.85	1.025	9.45	4.389	0.925	0.05	2.125	25.175	0.1	0.275	5.625	77.7	12.825	9.325	2	0.475	0.075	0.65	0.9	36.881	0.275	0.15	0.175	0.725	2.775	0.625	0.325	3.025	0.375	1.2	2.05	0.15	0.35	1.1	0.275	0.175	1.475	0.675	1.3	1.6	1.3	1.9	0.325	0.2
CRC_MAN68	10.941	19.199	1.375	8.857	2.15	1.225	1.825	16.15	3.522	1.3	0.05	3.375	31.025	0.5	1.275	6.525	67.575	9.5	6.2	3.075	0.6	0.15	1.325	0.9	45.299	0.275	0.4	0.175	1.4	3.375	1	0.6	3.025	0.375	1.2	2.05	0.05	0.225	1.1	0.375	0.075	1.475	0.325	1.3	1.6	1.3	2.175	0.25	0.2
CRC_MAN69	2.603	8.927	0.175	3.793	0.15	0.3	0.175	3.7	0.352	0.15	0	2.125	12.525	0	0	2.475	77.7	18.55	21.025	0.65	0.25	0	0.25	0.225	13.485	0	0	0	0.425	1.75	0	0	5.025	3.4	2.425	9.775	1.527	1.325	1.75	0.65	0.175	1.475	0.675	1.3	2.6	2.425	1.3	0.15	0.05
CRC_MAN70	10.918	24.686	4.675	13.831	2.125	1.85	3.025	16.15	8.664	2.125	0.325	5.325	30.975	0.5	1.275	8.825	56.175	9.5	6.2	2	0.9	0.5	1.325	1.9	45.245	0.275	0.4	0.725	1.4	6.425	1	0.6	1.65	0.375	0.725	2.05	0.05	0.225	1.1	0.375	0.025	0.85	0.125	0.6	1.25	0.875	2.925	0.25	0.375
CRC_MAN71	6.399	14.621	2.275	7.31	1	0.85	0.725	12.8	3.517	0.625	0	2.75	22.8	0.25	0.275	5.625	72.375	12.825	11	1.475	0.375	0.15	0.825	0.9	36.875	0.15	0.15	0.275	0.9	3.35	0.5	0.225	2.475	0.925	1.775	2.05	0.15	0.575	0.4	0.05	0	0.475	0	0.1	0.425	0.225	3.875	0.8	0.8
CRC_MAN72	4.59	12.173	0.775	4.924	0.35	0.5	0.725	9.425	0.352	0.3	0	2.725	18.775	0.05	0.075	4.1	72.375	14.725	14.375	0.925	0.25	0.025	0.375	0.7	24.002	0.15	0.05	0.025	0.425	2.2	0.275	0.1	3.675	0.925	2.425	9.775	0.5	0.8	0.775	0.2	0	0.65	0.125	0.225	0.925	0.625	2.925	0.425	0.525
CRC_MAN73	5.103	14.621	0.775	8.857	0.525	0.85	1.425	9.425	0.924	0.45	0.05	2.125	22.775	0.1	0.075	5.625	77.725	12.825	11	1.475	0.375	0.15	0.525	0.525	28.328	0.05	0.1	0.175	0.725	2.775	0.5	0.175	3.675	2.3	1.45	6	0.35	0.575	0.5	0.15	0.025	0.475	0.125	0.375	1.25	0.625	3.875	0.425	0.525
CRC_MAN74	3.083	14.62	1.375	8.853	1	0.85	1.425	9.425	1.893	0.925	0.05	2.125	22.775	0.25	0.275	5.6	77.725	12.825	11	1.075	0.375	0.225	0.825	0.9	32.992	0.275	0.15	0.1	0.9	2.775	0.625	0.225	3.025	0.375	1.2	6	0.225	0.35	0.775	0.15	0	0.65	0.2	0.375	0.925	0.625	3.875	0.425	0.275
CRC_MAN75	10.918	24.682	4.65	13.831	2.125	1.85	3.025	16.1	8.664	2.125	0.325	5.325	30.825	0.475	1.275	8.825	56.225	5.35	6.225	3.05	0.875	0.5	1.325	1.9	45.219	0.55	0.4	0.725	1.4	6.4	1	0.6	1.65	0.075	0.725	1.35	0.05	0	1.1	0.275	0.025	1.475	0.125	0.6	1.575	0.875	2.925	0.325	0.375
CRC_MAN76	6.391	17.125	0.775	6.828	1	0.85	1.025	11.025	0.923	0.625	0.05	2.725	20.625	0.1	0.275	4.775	72.375	12.825	12.45	1.475	0.25	0.075	0.525	0.9	32.984	0.15	0.05	0.1	0.725	2.775	0.5	0.225	3.675	0.925	1.45	3.425	0.225	0.575	0.775	0.15	0	0.475	0.125	0.225	0.925	0.625	3.85	0.525	0.375
CRC_MAN77	6.389	17.124	1.375	9.213	1.3	1.225	1.425	11.025	1.89	1.3	0.05	3.375	30.775	0.175	0.275	5.6	67.6	9.475	6.225	1.475	0.475	0.225	1.325	0.7	32.973	0.15	0.15	0.275	0.725	4.15	0.5	0.325	3.025	0.925	1.775	2.05	0.225	0.35	1.1	0.375	0.025	1.475	0.675	0.6	2.6	0.875	1.9	0.325	0.2
CRC_MAN78	6.381	17.112	0.75	7.309	0.725	0.5	1.025	11.025	3.508	0.625	0.05	2.725	18.75	0.1	0.275	5.6	72.4	12.825	14.375	1.475	0.25	0.075	0.825	0.525	32.955	0.15	0.1	0.175	0.725	2.775	0.375	0.175	3.675	0.925	1.45	6	0.225	0.575	1.1	0.375	0.075	0.85	0.325	0.6	2.6	1.3	2.925	0.25	0.2
CRC_MAN79	2.602	8.92	0.4	6.103	0.15	0.5	0.425	5.325	0.352	0.15	0	2.125	20.625	0	0.025	3.325	77.725	18.525	12.45	0.65	0.125	0.025	0.375	0.375	24.002	0	0.05	0.025	0.425	1.75	0.175	0.05	3.675	3.4	2.425	9.775	0.5	1.325	0.15	0	0	0.175	0	0	0.425	0.075	5.35	0.8	0.8
CRC_MAN80	6.377	12.166	2.275	6.102	0.525	0.85	0.725	9.4	0.919	0.925	0.05	2.125	18.75	0.175	0.15	5.6	77.775	12.8	14.375	1.075	0.475	0.075	0.65	0.525	28.314	0.15	0.05	0.175	0.725	2.2	0.5	0.175	3.025	0.925	2.425	6	0.35	0.575	1.75	0.65	0.175	1.475	0.65	1.3	2.575	2.425	1.3	0.075	0.2
CRC_MAN81	2.602	8.911	0.05	2.386	0.35	0.175	0.425	3.7	0	0.15	0	0.825	16.025	0	0	3.325	93.625	18.5	16.775	0.45	0	0	0.375	0.375	18.703	0	0	0	0.275	1.25	0	0.05	5.025	3.4	2.425	9.775	0.775	1.325	1.1	0.275	0.075	0.65	0.2	0.375	1.25	0.875	2.175	0.25	0.375
CRC_MAN82	3.46	12.158	0.025	4.922	0.15	0.5	0.425	3.675	0.348	0.15	0	1.375	12.45	0.1	0	3.325	85.875	18.5	21.15	0.925	0.25	0	0.375	0.225	23.949	0	0.05	0.025	0.425	1.725	0.175	0.1	5	3.4	1.775	9.775	0.5	1.325	0.15	0	0	0.325	0	0	0.2	0.075	5.35	0.8	0.8
CRC_MAN83	10.88	19.188	4.65	13.831	1.3	1.225	1.825	16.1	8.658	2.125	0.325	5.3	25.175	0.475	0.275	8.8	56.375	9.475	9.325	3.05	0.6	0.225	1.325	0.9	45.198	0.55	0.4	0.275	1.375	4.15	0.625	0.325	3.025	0.075	0.975	1.35	0.05	0.35	1.75	0.65	0.175	1.475	0.325	1.275	2.575	2.4	1.9	0.15	0.05
CRC_MAN84	8.126	24.647	2.275	13.802	1	1.225	3.025	11.025	3.504	2.125	0.15	3.975	25.15	0.475	0.275	8.8	63.6	9.475	9.325	1.975	0.475	0.5	1.325	1.2	36.872	0.275	0.225	0.725	1.375	4.15	0.625	0.325	2.3	0.375	1.2	2.05	0.15	0.35	0.4	0.15	0.025	0.325	0.125	0.225	0.925	0.35	3.85	0.8	0.375
CRC_MAN85	8.12	17.099	4.65	13.773	1.3	1.225	3.025	16.05	3.504	0.925	0.325	3.975	25.125	0.475	0.275	6.525	63.6	9.475	9.325	1.975	0.875	0.225	0.825	0.9	45.164	0.55	0.225	0.275	1.375	3.35	0.625	0.6	3.025	0.075	0.975	2.025	0.05	0.225	1.75	0.375	0.175	1.475	0.325	0.6	1.575	1.3	2.925	0.25	0.2
CRC_MAN86	2.601	6.446	0.025	4.922	0.15	0.175	0.175	3.675	0	0.3	0	0.8	12.45	0.05	0	2.475	93.725	18.45	21.275	0.65	0	0	0.075	0.375	18.673	0	0	0	0.125	1.25	0.175	0.05	5	3.425	2.425	9.75	0.775	1.325	0.4	0.15	0.025	0.475	0.125	0.225	0.925	0.35	3.85	0.425	0.525
CRC_MAN87	10.856	24.625	4.65	13.717	1.3	1.85	3	16.05	8.658	1.275	0.325	3.975	30.75	0.475	1.275	8.775	63.625	7.525	6.225	1.975	0.875	0.475	1.325	1.2	45.126	0.275	0.4	0.725	1.375	6.35	0.975	0.6	1.65	0.375	0.725	2.025	0.05	0.1	1.75	0.65	0.075	0.85	0.325	1.275	1.575	1.3	2.9	0.25	0.2
CRC_MAN88	10.818	24.619	4.625	13.717	1.275	1.85	3	16.05	8.629	1.275	0.325	3.975	30.75	0.475	1.275	8.775	63.625	9.475	6.225	1.975	0.6	0.475	1.325	1.9	45.12	0.275	0.4	0.725	1.375	6.325	0.975	0.6	2.3	0.375	0.725	2.025	0.05	0.1	1.1	0.375	0.175	0.85	0.2	0.6	1.575	1.3	1.9	0.325	0.375
CRC_MAN89	6.375	17.088	1.375	13.688	1.275	1.225	1.425	11.025	8.59	0.925	0.05	2.725	25.125	0.475	0.275	6.525	72.425	9.475	9.325	1.475	0.475	0.475	0.65	1.175	36.863	0.275	0.15	0.725	0.9	3.35	0.5	0.325	2.3	0.375	1.45	3.425	0.15	0.575	0.775	0.15	0	0.325	0	0.1	0.675	0.35	3.85	0.8	0.525
CRC_MAN90	6.373	12.158	0.4	7.305	1	0.5	1.025	11.025	1.885	0.625	0.05	2.725	20.625	0.1	0.075	5.6	72.475	12.8	12.45	1.475	0.375	0.075	0.525	0.675	28.302	0.15	0.1	0.025	0.725	2.775	0.375	0.225	3.675	0.925	1.775	5.975	0.35	0.8	1.1	0.65	0.175	0.85	0.65	0.6	2.575	1.3	1.9	0.25	0.125
CRC_MAN91	10.049	19.156	4.625	13.671	1.275	1.225	1.825	16.05	8.582	1.275	0.15	3.375	30.7	0.475	0.475	8.75	67.6	9.45	6.25	1.975	0.875	0.225	1.325	0.9	36.85	0.275	0.225	0.275	1.375	3.35	0.975	0.6	2.3	0.375	1.2	2.025	0.15	0.35	0.775	0.275	0.025	1.475	0.125	0.6	1.575	0.875	2.9	0.25	0.525
CRC_MAN92	4.586	8.907	0.025	4.918	0.525	0.5	0.425	5.325	0.348	0.3	0	1.375	12.425	0.1	0.075	3.325	85.95	18.375	21.3	0.925	0.125	0.025	0.25	0.375	23.948	0	0.05	0	0.575	1.725	0.275	0.05	5	3.425	2.425	9.75	0.5	1.325	1.1	0.625	0.025	0.85	0.325	1.275	2.575	1.3	1.9	0.225	0.375
CRC_MAN93	4.582	8.89	0.175	6.101	0.525	0.175	0.725	7.525	0.917	0.45	0	2.125	20.625	0.05	0.075	4.1	77.775	14.725	12.45	0.925	0.25	0.15	0.375	0.375	23.946	0.05	0	0.1	0.575	2.2	0.275	0.175	3.675	2.3	1.775	5.975	0.5	1.325	0.4	0.15	0	0.325	0	0.1	0.675	0.35	3.85	0.525	0.8
CRC_MAN94	3.439	19.155	4.6	13.643	2.125	1.225	1.825	16.05	8.577	2.1	0.15	5.3	22.775	0.475	1.275	8.75	56.425	9.45	11	1.975	0.875	0.225	0.825	1.175	45.12	0.55	0.225	0.275	1.375	4.125	0.625	0.575	2.3	0.075	1.2	2.025	0.05	0.225	1.75	0.625	0.075	1.475	0.65	1.275	2.575	1.3	1.3	0.225	0.2
CRC_MAN95	5.103	17.08	1.375	6.097	0.525	0.85	1.025	11	0.915	0.45	0.05	2.725	18.75	0.1	0.15	5.6	72.475	12.8	14.375	1.475	0.375	0.025	0.65	0.525	32.954	0.05	0.1	0.175	0.725	2.775	0.375	0.225	3.65	2.325	1.2	9.75	0.225	0.575	1.1	0.275	0.025	1.475	0.125	0.6	1.575	0.875	2.9	0.225	0.2
CRC_MAN96	4.573	12.152	0.4	4.907	0.35	0.175	0.725	7.525	0.914	0.45	0	2.125	20.625	0.05	0	4.1	77.775	14.725	12.45	0.925	0.125	0.025	0.525	0.675	23.932	0.075	0.05	0	0.575	2.2	0.275	0.175	3.65	1.65	2.425	9.75	0.5	0.8	0.5	0.275	0.025	0.65	0.125	0.375	1.25	0.625	2.9	0.425	0.375
CRC_MAN97	2.599	8.865	0.175	4.895	0.525	0.5	0.425	3.65	0.911	0.15	0	1.375	18.725	0.05	0.075	3.325	85.975	14.725	14.4	0.925	0.25	0	0.25	0.375	23.929	0.05	0	0	0.425	2.2	0.175	0.05	3.65	2.325	2.4	9.75	0.5	1.325	0.15	0.125	0	0.175	0	0.1	0.675	0.225	5.35	0.8	0.525
CRC_MAN98	6.372	17.073	0.75	6.097	0.525	0.575	0.725	9.4	1.878	0.925	0	2.125	22.75	0.1	0.15	5.6	77.775	12.8	11	1.475	0.25	0.15	0.5	0.525	32.946	0.15	0.1	0.025	0.575	3.35	0.375	0.225	3.65	0.925	1.2	9.7	0.225	0.8	0.4	0.125	0	0.175	0	0	0.675	0.225	3.825	0.8	0.8
CRC_MAN99	4.569	14.619	1.375	7.304	1	0.85	1.425	9.4	1.878	0.45	0.05	2.725	20.625	0.175	0.075	5.6	72.475	12.8	12.45	1.075	0.375	0.15	0.5	0.675	32.934	0.15	0.1	0.025	0.575	3.35	0.5	0.225	3.65	0.925	1.45	3.4	0.225	0.575	0.5	0.275	0	0.65	0.05	0.225	1.25	0.625	3.825	0.425	0.8
CRC_MAN100	4.566	12.151	0.175	6.096	0.35	0.5	0.425	9.4	0.347	0.3	0	2.125	20.625	0.1	0.075	4.1	77.775	18.375	12.45	0.925	0.375	0.025	0.375	0.525	23.929	0.05	0.1	0	0.725	1.725	0.275	0.175	3.65	2.325	1.775	9.7	0.5	1.3	0.775	0.275	0.025	0.85	0.325	0.375	1.25	0.875	2.9	0.225	0.275
CRC_MED01	4.552	8.856	0.025	4.873	0.525	0.175	0.425	7.525	0.91	0.3	0	2.125	20.625	0.05	0	3.325	77.8	18.35	12.475	0.65	0.25	0.025	0.25	0.375	23.923	0	0	0.025	0.425	1.725	0.275	0.05	3.65	3.425	2.4	9.675	0.5	1.3	1.725	0.625	0.175	1.475	0.65	1.275	2.55	2.375	1.3	0.075	0.2
CRC_MED02	6.372	17.065	2.275	7.301	1	1.225	1.425	9.4	3.503	0.625	0.05	2.1	25.125	0.25	0.475	5.6	77.825	9.45	9.325	1.475	0.475	0.15	0.65	1.175	36.843	0.15	0.15	0.175	1.375	3.35	0.625	0.225	3.025	0.95	1.775	2.025	0.15	0.575	0.775	0.125	0.075	0.85	0.2	0.6	1.575	0.625	2.9	0.225	0.375
CRC_MED03	8.118	24.584	2.275	13.635	2.125	1.85	1.825	12.8	8.552	2.1	0.325	3.95	30.675	0.25	1.275	6.525	63.65	9.45	6.275	1.975	0.6	0.475	1.325	1.175	36.825	0.275	0.15	0.725	1.375	4.125	0.975	0.575	2.3	0.375	1.2	3.4	0.15	0.225	0.15	0.05	0	0.175	0	0	0.425	0.075	5.325	0.8	0.8
CRC_MED04	4.548	8.85	0.4	6.09	0.525	0.5	0.725	5.325	0.909	0.45	0	2.725	18.725	0.05	0.075	4.1	72.525	14.7	14.4	1.075	0.25	0	0.375	0.525	28.296	0.05	0	0.1	0.575	2.775	0.275	0.1	3.65	2.325	1.775	9.675	0.35	1.3	1.725	0.625	0.175	1.475	0.65	1.275	2.55	2.375	1.9	0.15	0.05
CRC_MED05	10.816	24.573	4.575	13.635	2.1	1.85	3	16.025	8.544	2.075	0.325	5.3	30.675	0.475	1.25	8.75	56.5	7.525	6.3	3.05	0.875	0.475	1.325	1.9	45.119	0.55	0.4	0.725	1.375	6.3	0.975	0.575	1.65	0.075	0.725	0.9	0.05	0	0.4	0.05	0	0.175	0	0	0.425	0.225	5.325	0.8	0.8
CRC_MED06	6.371	12.142	2.275	8.851	0.725	0.85	0.725	12.775	1.877	0.625	0.05	2.725	22.75	0.175	0.275	4.775	72.525	12.8	11	1.975	0.475	0.075	0.65	0.9	32.922	0.15	0.15	0.725	0.725	2.775	0.5	0.225	2.475	0.95	1.2	5.95	0.225	0.575	0.4	0.05	0	0.325	0	0.1	0.425	0.225	5.325	0.525	0.8
CRC_MED07	6.37	12.142	1.375	6.088	1	0.85	1.4	9.375	1.871	0.45	0.05	2.1	18.725	0.175	0.275	5.575	77.825	12.775	14.4	1.075	0.375	0.225	0.65	0.525	28.284	0.15	0.05	0.175	0.575	3.35	0.5	0.175	3.65	0.95	1.775	3.4	0.35	0.575	0.775	0.2	0.025	0.85	0.125	0.225	0.925	0.625	2.9	0.425	0.275
CRC_MED08	2.599	8.846	0.15	4.868	0.35	0.175	0.425	5.3	0.346	0.3	0	2.1	12.4	0.05	0	3.3	77.85	14.7	21.325	0.925	0.125	0.025	0.25	0.525	18.667	0	0	0	0.575	1.725	0.275	0.05	5	3.425	1.775	9.675	0.775	1.3	0.5	0.2	0	0.475	0.05	0.1	0.675	0.625	3.825	0.525	0.525
CRC_MED09	2.597	6.438	0.15	3.764	0.35	0.175	0.425	3.65	0	0.3	0	2.1	16	0	0	2.475	77.9	18.35	16.8	0.45	0.125	0	0.25	0.375	13.44	0	0	0.025	0.275	1.725	0.175	0	5	3.425	2.4	9.675	1.541	1.3	0.15	0.05	0	0.175	0	0	0.2	0.075	5.325	0.8	0.8
CRC_MED10	6.368	10.602	0.4	6.079	0.525	0.575	1.025	7.5	1.871	0.45	0	2.725	20.625	0.175	0.075	4.1	72.55	12.775	12.475	1.475	0.25	0.025	0.375	0.675	28.281	0.15	0.1	0.025	0.575	2.2	0.275	0.175	3.65	0.95	1.775	5.95	0.35	0.8	0.25	0	0	0.475	0	0.1	0.425	0.225	5.3	0.8	0.525
CRC_MED11	10.807	24.533	4.575	13.574	2.1	1.85	3	16	8.538	2.075	0.325	5.3	30.675	0.475	1.25	8.725	56.5	7.525	6.325	3.05	0.875	0.475	1.325	1.9	45.061	0.525	0.4	0.725	1.375	6.275	0.975	0.575	1.65	0.075	0.975	0.9	0.05	0	1.725	0.375	0.025	1.475	0.325	0.6	2.55	1.3	1.9	0.325	0.125
CRC_MED12	10.807	24.527	2.275	13.54	1.275	1.225	3	16	3.501	2.075	0.15	5.275	30.65	0.25	1.25	6.525	56.5	11.175	6.325	1.975	0.875	0.15	0.825	1.9	45.009	0.275	0.225	0.7	0.9	6.25	0.975	0.325	2.475	0.375	0.725	2.025	0.05	0.225	0.15	0.05	0	0.175	0	0	0.2	0.075	5.3	0.8	0.8
CRC_MED13	8.118	19.154	4.55	8.851	1.275	1.225	3	12.775	8.511	0.9	0.15	3.95	30.625	0.25	0.275	8.725	63.675	9.45	6.325	1.975	0.6	0.225	1.3	0.9	44.977	0.275	0.225	0.7	1.375	4.125	0.625	0.325	3	0.375	0.975	1.35	0.05	0.35	1.725	0.625	0.175	1.475	0.65	1.275	2.55	2.35	1.3	0.15	0.125
CRC_MED14	2.597	8.831	0.025	4.863	0.35	0.175	0.175	5.3	0.342	0.15	0	0.8	16	0	0	2.475	93.95	18.35	16.8	0.45	0	0	0.25	0.35	18.655	0	0	0.025	0.275	1.725	0.175	0	4.975	3.425	2.4	9.65	0.783	1.3	0.4	0.125	0.025	0.65	0.05	0.1	0.925	0.35	2.9	0.425	0.8
CRC_MED15	4.548	14.616	0.75	6.078	0.725	0.85	0.725	7.5	1.869	0.45	0.05	2.1	20.6	0.1	0.075	4.775	77.9	14.7	12.475	1.45	0.25	0.15	0.5	0.525	32.912	0.15	0.1	0.025	0.725	2.75	0.5	0.175	3	0.95	1.45	9.65	0.225	0.8	0.75	0.2	0	0.85	0.125	0.225	0.925	0.625	2.9	0.425	0.525
CRC_MED16	10.802	24.477	4.55	13.54	2.1	1.85	3	16	8.471	2.075	0.325	5.25	30.6	0.475	1.225	8.7	56.5	5.325	6.325	3.05	0.875	0.475	1.3	1.9	44.942	0.525	0.4	0.7	1.375	6.25	0.975	0.575	1.65	0.075	0.975	0.9	0.05	0	0.75	0.2	0.025	0.85	0.2	0.375	1.575	0.625	2.175	0.425	0.275
CRC_MED17	10.799	24.439	4.55	13.483	2.1	1.825	3	16	8.446	2.075	0.325	5.25	30.6	0.475	1.225	8.7	56.5	7.525	6.35	3.05	0.875	0.475	1.3	1.875	44.844	0.525	0.4	0.7	1.375	6.225	0.975	0.575	1.65	0.075	0.725	1.35	0.05	0.1	1.1	0.375	0.175	1.475	0.325	1.275	2.55	1.275	1.9	0.15	0.2
CRC_MED18	2.58	6.399	0.025	3.763	0.35	0.175	0.425	5.275	0	0.15	0	0.8	12.4	0.05	0	2.45	94.075	18.325	21.35	0.45	0.125	0	0.375	0.35	13.428	0	0.05	0	0.275	1.725	0	0.05	4.975	3.425	2.4	9.65	1.544	1.3	0.15	0.125	0	0.475	0	0	0.425	0.225	3.825	0.8	0.8
CRC_MED19	8.112	17.065	0.75	7.299	1.275	0.85	1.4	9.375	3.498	0.9	0.05	3.375	30.575	0.175	0.15	5.575	67.6	12.775	6.375	1.975	0.475	0.075	0.825	0.9	36.825	0.15	0.15	0.7	0.725	2.75	0.625	0.325	3	0.95	1.2	2.025	0.15	0.35	1.725	0.625	0.075	1.475	0.65	0.6	2.525	1.275	1.3	0.225	0.275
CRC_MED20	10.798	24.432	2.25	13.411	1.275	1.225	3	12.75	8.446	2.05	0.15	3.35	30.55	0.475	1.225	8.7	67.625	9.425	6.375	3.05	0.6	0.15	1.3	1.175	44.836	0.525	0.4	0.275	0.9	3.35	0.975	0.575	2.3	0.075	0.725	2.025	0.05	0.225	0.25	0	0	0.175	0.05	0.1	0.425	0.225	3.825	0.775	0.8
CRC_MED21	6.367	17.063	1.375	8.85	1.275	0.85	1.4	11	3.49	1.275	0.05	2.725	25.125	0.475	0.275	5.575	72.55	9.425	9.35	1.975	0.475	0.15	0.825	0.9	32.891	0.275	0.15	0.275	0.725	3.35	0.5	0.325	3	0.375	1.45	2.025	0.225	0.35	1.725	0.625	0.175	1.475	0.65	1.275	2.525	2.35	1.3	0.075	0.05
CRC_MED22	4.545	14.609	1.35	3.55	0.525	0.5	0.725	11	1.868	0.45	0	2.725	20.6	0.1	0.15	4.775	72.575	12.775	12.475	0.925	0.375	0.075	0.65	0.675	32.888	0.15	0.05	0.275	0.725	2.2	0.375	0.175	3	0.95	1.775	9.65	0.225	0.8	0.15	0.125	0	0.475	0	0	0.675	0.225	5.3	0.775	0.525
CRC_MED23	4.541	12.127	0.75	7.295	0.725	0.5	1.025	7.475	1.868	0.625	0	2.1	22.75	0.175	0.075	4.775	77.9	12.75	11	1.45	0.375	0.075	0.5	0.525	28.227	0.15	0.05	0.175	0.575	2.2	0.375	0.225	3.65	0.95	2.4	5.95	0.35	0.575	0.5	0.2	0	0.475	0.05	0.1	0.675	0.35	3.825	0.425	0.8
CRC_MED24	6.366	14.603	2.25	13.406	1	0.85	1.025	12.75	3.49	1.275	0.05	3.35	22.75	0.475	0.275	5.575	67.625	9.425	11	1.45	0.475	0.225	0.825	0.675	36.825	0.15	0.15	0.275	0.9	2.75	0.625	0.325	3	0.95	1.2	3.4	0.15	0.35	0.15	0.125	0	0.325	0.05	0.1	0.675	0.2	5.3	0.775	0.8
CRC_MED25	3.056	17.062	1.35	5.344	0.525	0.85	1.025	7.475	1.866	0.9	0.05	2.725	18.725	0.175	0.275	4.775	72.575	12.75	14.425	1.45	0.375	0.025	0.825	0.675	28.221	0.15	0.05	0.1	0.9	2.75	0.5	0.15	3	0.95	2.4	5.95	0.35	0.575	0.75	0.275	0.175	0.65	0.325	0.375	1.25	0.875	2.175	0.325	0.375
CRC_MED26	6.365	12.121	1.35	7.281	1	0.85	1.4	9.375	1.864	0.45	0	2.725	20.6	0.175	0.15	5.575	72.575	12.75	12.475	0.9	0.35	0.15	0.825	0.525	32.886	0.15	0.1	0.1	0.9	2.2	0.375	0.225	2.475	0.95	1.775	9.625	0.225	0.8	1.075	0.375	0.175	1.45	0.2	0.6	1.575	1.275	2.175	0.325	0.275
CRC_MED27	6.364	12.102	0.4	6.067	0.525	0.575	0.725	7.475	1.861	0.3	0	2.1	22.75	0.05	0.15	4.1	77.925	12.725	11	1.45	0.25	0.025	0.5	0.675	23.917	0.05	0.05	0.175	0.725	2.2	0.275	0.15	4.975	2.325	1.775	5.95	0.5	0.8	1.075	0.275	0.175	1.45	0.65	0.6	1.575	1.275	2.9	0.225	0.2
CRC_MED28	6.363	14.602	0.75	8.839	0.725	0.575	1.025	9.375	3.49	0.625	0.05	2.725	22.75	0.1	0.075	5.575	72.575	12.725	11	1.45	0.25	0.075	0.65	0.675	32.855	0.15	0.05	0.1	0.9	2.75	0.375	0.225	3	0.95	2.4	3.4	0.225	0.575	1.075	0.375	0.175	1.45	0.2	1.275	1.575	1.275	1.875	0.225	0.375
CRC_MED29	10.798	19.152	4.525	13.406	1.275	1.825	1.825	16	8.427	1.275	0.15	3.35	30.55	0.475	1.225	8.675	67.625	9.425	6.375	1.45	0.475	0.475	1.3	1.875	44.824	0.275	0.4	0.7	0.9	3.35	0.975	0.575	2.275	0.375	0.725	3.375	0.05	0.225	1.725	0.375	0.075	1.45	0.65	0.6	1.575	1.275	1.875	0.225	0.275
CRC_MED30	10.782	19.147	4.525	13.401	2.1	1.825	3	15.975	8.417	1.275	0.15	5.25	30.5	0.475	1.225	8.65	56.5	7.525	6.4	3.05	0.6	0.475	0.825	1.875	44.824	0.525	0.225	0.7	1.375	6.2	0.975	0.575	1.825	0.075	1.2	1.35	0.05	0.1	0.4	0.2	0	0.65	0.125	0.1	0.925	0.35	3.825	0.525	0.525
CRC_MED31	8.105	24.398	1.35	8.838	1	0.85	1.4	11	8.395	1.275	0.15	3.95	22.7	0.25	0.15	6.525	63.675	11.175	11	1.975	0.6	0.15	1.3	0.9	32.765	0.25	0.15	0.275	0.9	4.125	0.5	0.325	2.475	0.375	1.2	5.95	0.225	0.35	1.075	0.275	0.025	0.625	0.125	0.6	1.25	0.875	2.9	0.225	0.275
CRC_MED32	6.357	14.602	1.35	8.838	1.275	0.85	0.725	12.725	3.473	0.9	0.05	2.7	22.7	0.25	0.275	6.525	72.6	9.425	11.025	1.45	0.475	0.225	1.3	0.675	32.749	0.15	0.1	0.275	1.375	3.35	0.5	0.325	3	0.95	1.2	3.375	0.225	0.35	1.725	0.375	0.025	0.85	0.2	0.6	1.575	1.275	2.9	0.325	0.375
CRC_MED33	8.103	14.602	4.525	13.394	2.075	1.225	3	15.975	8.376	1.275	0.325	3.95	25.125	0.475	1.225	6.525	63.675	11.15	9.35	1.975	0.475	0.475	1.3	1.175	44.824	0.25	0.225	0.7	1.35	4.125	0.625	0.575	2.275	0.375	0.725	2.025	0.05	0.35	0.15	0	0	0.325	0	0	0.425	0.075	5.3	0.775	0.8
CRC_MED34	5.098	14.6	0.4	4.862	0.725	0.575	0.725	7.475	0.336	0.625	0	2.7	18.7	0.05	0.075	4.75	72.6	14.675	14.425	0.9	0.25	0.075	0.65	0.525	28.215	0.05	0.1	0.1	0.725	2.2	0.275	0.15	4.975	2.325	1.45	5.95	0.35	0.8	1.075	0.625	0.075	1.45	0.325	0.6	1.575	1.275	2.9	0.225	0.2
CRC_MED35	4.538	18.673	0.15	6.067	0.35	0.3	0.725	3.65	0.904	0.425	0	2.1	15.9	0.1	0	4.1	77.925	18.3	16.8	0.9	0.25	0	0.25	0.525	18.655	0	0.05	0	0.575	1.25	0.15	0.1	3.65	3.425	2.4	5.925	0.798	1.3	0.15	0.05	0	0.175	0	0	0.2	0.075	5.3	0.775	0.8
CRC_MED36	10.763	19.139	1.35	13.371	2.075	1.225	1.8	15.975	8.376	1.275	0.15	3.95	30.5	0.475	0.475	6.525	63.675	9.4	6.4	1.975	0.875	0.15	1.3	1.175	36.812	0.525	0.2	0.275	0.9	4.125	0.975	0.325	3	0.075	0.975	2.025	0.15	0.225	1.725	0.625	0.075	1.45	0.65	0.6	2.525	1.275	1.875	0.15	0.2
CRC_MED37	3.456	12.099	0.4	3.756	0.525	0.5	0.425	7.45	0.336	0.3	0	2.1	15.9	0.05	0.075	4.1	77.925	18.3	16.875	0.9	0.125	0	0.25	0.525	23.893	0.05	0	0	0.575	1.725	0.275	0.05	3.65	2.35	2.4	9.625	0.5	1.3	0.75	0.125	0	0.625	0.2	0.225	0.925	0.625	2.9	0.425	0.8
CRC_MED38	8.1	19.134	1.35	7.28	0.725	0.85	1.4	9.375	3.473	0.9	0.15	3.35	20.6	0.25	0.275	5.575	67.65	9.4	12.475	1.45	0.475	0.225	0.825	0.9	32.74	0.15	0.1	0.275	1.35	4.1	0.5	0.225	2.275	0.95	1.2	3.35	0.225	0.575	0.15	0.125	0	0.175	0	0	0.425	0.2	5.3	0.775	0.8
CRC_MED39	4.536	12.094	0.15	4.861	0.35	0.3	0.425	9.375	0.333	0.3	0	2.1	15.875	0.05	0.075	4.1	77.925	18.275	16.875	0.9	0.25	0	0.375	0.225	23.891	0.05	0.05	0	0.425	1.725	0.15	0.05	4.975	2.35	1.775	9.6	0.502	1.3	0.75	0.125	0	0.475	0.125	0.375	1.25	0.625	2.875	0.325	0.525
CRC_MED40	8.1	17.058	1.35	8.838	0.975	0.85	1.4	12.725	8.368	0.625	0	2.7	25.125	0.25	0.475	6.525	72.6	12.725	9.35	1.975	0.475	0.225	0.65	0.675	36.78	0.15	0.15	0.15	0.9	4.1	0.625	0.225	3	0.95	1.2	2.025	0.15	0.35	1.725	0.625	0.075	1.45	0.325	0.6	2.525	1.275	1.875	0.15	0.2
CRC_MED41	10.748	24.369	4.525	13.328	2.075	1.825	2.975	15.95	8.365	2.05	0.325	5.25	30.4	0.475	1.2	8.65	56.525	7.5	6.4	3.05	0.875	0.475	1.3	1.85	44.824	0.525	0.4	0.7	1.35	6.2	0.975	0.575	1.65	0.075	0.725	0.9	0.05	0	1.725	0.625	0.175	1.45	0.65	1.275	2.5	2.325	1.3	0.15	0.05
CRC_MED42	6.357	12.879	2.25	13.3	1.275	1.225	1.4	12.725	3.473	0.9	0.05	2.7	25.125	0.475	0.275	6.525	72.6	9.4	9.35	1.975	0.6	0.15	0.65	1.175	36.745	0.15	0.15	0.15	1.35	4.1	0.625	0.325	3	0.95	1.2	2.025	0.15	0.575	0.75	0.125	0.075	0.475	0.2	0.375	1.25	0.625	2.875	0.225	0.525
CRC_MED43	4.533	12.094	0.4	7.28	0.525	0.5	0.725	9.35	0.9	0.3	0	2.7	18.7	0.05	0.075	4.075	72.6	14.675	14.45	0.65	0.125	0.075	0.5	0.675	23.866	0.05	0.1	0	0.575	2.75	0.275	0.1	4.95	2.35	2.4	9.55	0.514	0.8	0.5	0.2	0	0.45	0.125	0.375	1.25	0.625	3.825	0.425	0.525
CRC_MED44	4.529	12.089	0.4	7.28	0.525	0.175	0.725	9.35	0.897	0.625	0	2.1	15.875	0.1	0.075	4.75	77.925	14.675	16.875	0.9	0.125	0.075	0.65	0.35	23.863	0.15	0.05	0.025	0.425	1.725	0.275	0.15	3.65	0.95	2.4	9.55	0.521	0.8	0.75	0.275	0	0.45	0.2	0.375	1.25	0.625	3.825	0.425	0.375
CRC_MED45	5.103	17.046	2.25	7.276	1.275	0.85	1.025	12.725	1.861	0.9	0.05	3.35	22.7	0.475	0.15	5.575	67.65	12.725	11.025	1.45	0.25	0.225	0.825	1.175	36.733	0.25	0.15	0.1	1.35	3.35	0.625	0.225	3	0.375	1.775	3.35	0.15	0.35	1.075	0.275	0.075	1.425	0.325	1.25	2.5	0.875	1.875	0.225	0.275
CRC_MED46	2.57	6.358	0.4	4.861	0.15	0.3	0.175	5.275	0	0.3	0	2.1	15.85	0	0	2.45	77.925	18.2	16.875	0.45	0	0	0.375	0.225	13.383	0	0	0	0.425	1.25	0	0	4.95	3.425	2.4	9.55	1.55	1.3	1.075	0.275	0	0.625	0.125	0.375	1.25	0.875	3.825	0.425	0.275
CRC_MED47	6.356	12.084	1.35	8.838	0.725	0.85	1.4	9.35	1.861	0.425	0	3.35	18.7	0.1	0.275	5.575	67.65	12.725	14.45	1.45	0.35	0.025	0.825	0.675	28.207	0.15	0.1	0.025	0.9	2.75	0.5	0.15	3	0.95	1.775	5.925	0.35	0.8	1.075	0.625	0.175	1.425	0.65	1.25	2.5	1.275	1.3	0.15	0.2
CRC_MED48	2.569	12.072	0.025	4.859	0.35	0.175	0.425	7.45	0	0.3	0	1.375	12.225	0.1	0	3.3	86	14.675	21.4	0.9	0.125	0	0.25	0.525	23.863	0.05	0	0	0.575	1.725	0.275	0.05	3.65	2.35	2.4	9.55	0.525	0.8	0.15	0.05	0	0.175	0	0	0.425	0.075	5.275	0.775	0.8
CRC_MED49	4.528	12.057	0.15	6.058	0.525	0.5	0.425	9.35	0.331	0.425	0	2.1	18.7	0.175	0	4.075	77.925	14.675	14.475	0.9	0.35	0	0.65	0.35	23.829	0.075	0.05	0.025	0.575	2.2	0.275	0.1	3.65	1.65	1.45	9.55	0.525	1.3	1.075	0.375	0.175	1.425	0.65	0.6	2.5	1.275	1.275	0.225	0.275
CRC_MED50	6.354	17.045	2.225	7.273	1.275	1.225	1.4	9.35	8.365	0.9	0.05	3.35	25.1	0.25	0.475	5.575	67.65	11.15	9.35	1.45	0.475	0.475	0.825	0.9	36.711	0.25	0.2	0.15	0.9	4.1	0.6	0.225	3	0.375	1.2	2.025	0.15	0.35	1.075	0.625	0.175	1.425	0.65	1.25	2.5	1.275	1.875	0.15	0.2
CRC_MED51	4.528	8.804	0.025	6.057	0.525	0.3	0.425	7.425	0.33	0.425	0	2.7	15.85	0.05	0	4.075	72.625	18.175	16.9	0.45	0.25	0.025	0.5	0.2	23.809	0.05	0.05	0	0.275	1.25	0.275	0.1	3.65	2.35	2.4	9.55	0.525	1.3	1.075	0.275	0.025	0.625	0.325	0.375	1.25	0.875	2.875	0.225	0.375
CRC_MED52	5.097	12.056	0.75	4.853	0.525	0.5	0.725	5.275	0.897	0.625	0	2.075	20.575	0.1	0	4.75	77.925	14.65	12.475	0.9	0.35	0	0.5	0.525	23.8	0.05	0.1	0	0.425	2.75	0.275	0.15	3.65	2.35	1.775	9.525	0.525	0.8	0.375	0.2	0.025	0.45	0.125	0.375	1.25	0.625	2.875	0.425	0.525
CRC_MED53	10.734	24.362	2.225	13.289	2.075	1.825	2.975	15.95	8.355	1.275	0.325	5.25	30.375	0.475	0.475	8.65	56.525	7.5	6.4	3.05	0.875	0.225	1.3	1.175	44.792	0.525	0.375	0.275	1.35	6.15	0.975	0.575	1.65	0.075	0.975	2.025	0.05	0.225	1.725	0.625	0.175	1.425	0.65	1.25	2.475	2.325	1.275	0.15	0.125
CRC_MED54	6.353	17.043	1.35	8.837	0.725	0.85	0.725	11	3.472	0.9	0.05	2.7	25.1	0.175	0.15	5.575	72.625	11.125	9.375	1.45	0.25	0.225	0.825	0.9	32.74	0.25	0.15	0.15	0.725	3.35	0.5	0.225	3	0.375	1.775	3.35	0.225	0.35	0.75	0.125	0	0.85	0.2	0.375	1.25	0.625	3.825	0.425	0.275
CRC_MED55	6.351	17.033	1.35	8.83	0.725	0.85	1.025	12.725	1.86	0.625	0.05	2.7	20.575	0.25	0.275	5.575	72.625	11.125	12.475	1.45	0.35	0.225	0.65	0.9	32.738	0.15	0.1	0.15	0.9	3.35	0.5	0.325	3.625	0.95	1.2	3.35	0.225	0.35	1.075	0.625	0.175	1.425	0.325	0.575	1.575	1.275	1.875	0.325	0.2
CRC_MED56	8.098	19.129	2.225	13.278	0.975	1.225	1.8	12.725	8.338	0.9	0.15	3.35	30.35	0.475	0.275	6.5	67.65	9.4	6.4	3.025	0.575	0.15	0.825	1.175	44.743	0.25	0.375	0.15	1.35	4.1	0.975	0.325	2.475	0.375	0.975	3.35	0.05	0.225	0.75	0.2	0.025	0.85	0.2	0.575	1.55	0.625	2.875	0.225	0.525
CRC_MED57	3.455	16.408	0.025	6.053	0.15	0.175	0.425	5.275	0	0.425	0	2.075	18.7	0	0	4.075	77.95	18.15	14.475	0.65	0.25	0	0.375	0.525	23.744	0.05	0	0	0.575	1.725	0.15	0.05	3.625	2.35	2.375	9.525	0.525	1.3	1.075	0.625	0.025	1.425	0.325	0.575	1.55	1.275	1.875	0.225	0.275
CRC_MED58	10.713	24.338	4.5	13.253	2.075	1.825	2.975	15.9	8.336	2.05	0.325	5.225	30.325	0.475	1.2	8.625	56.525	5.3	6.45	3.025	0.875	0.475	1.3	1.85	44.724	0.525	0.375	0.7	1.35	6.15	0.975	0.575	1.65	0.075	0.525	0.9	0.05	0.1	0.15	0	0	0.175	0	0	0.175	0.075	5.25	0.775	0.775
CRC_MED59	4.125	14.595	0.75	4.846	0.525	0.5	1.025	5.275	0.89	0.425	0	2.7	18.675	0.1	0	4.75	72.625	14.65	14.5	0.45	0.25	0.075	0.5	0.525	28.205	0.05	0.05	0.1	0.425	2.75	0.275	0.1	4.95	2.375	1.45	9.5	0.35	0.8	0.75	0.275	0.075	0.85	0.125	0.575	1.25	0.875	2.875	0.225	0.525
CRC_MED60	6.345	17.032	1.35	13.241	0.975	0.85	1.4	11	3.469	1.275	0.05	3.35	25.1	0.475	0.15	6.5	67.65	12.725	9.375	1.975	0.475	0.225	0.65	1.175	36.698	0.25	0.2	0.15	0.9	4.1	0.6	0.225	3	0.375	1.2	3.35	0.15	0.35	0.75	0.2	0.025	0.85	0.2	0.575	1.55	0.625	2.875	0.325	0.275
CRC_MED61	8.091	17.323	0.75	13.215	0.975	1.225	1.4	11	3.469	0.9	0.05	3.35	25.075	0.175	0.475	6.5	67.65	11.125	9.375	1.45	0.475	0.225	1.3	0.9	36.696	0.15	0.15	0.275	1.325	4.1	0.5	0.325	2.275	0.95	1.45	2	0.15	0.35	0.75	0.2	0.025	0.45	0.2	0.225	1.25	0.625	2.875	0.325	0.525
CRC_MED62	10.706	24.316	4.5	13.207	2.075	1.825	2.975	15.875	8.328	2.025	0.325	5.2	30.275	0.475	1.2	8.625	56.525	5.3	6.475	3.025	0.85	0.475	1.3	1.85	44.715	0.525	0.375	0.7	1.325	6.15	0.975	0.575	1.65	0.075	0.725	1.325	0.05	0	1.7	0.625	0.175	1.425	0.65	1.25	2.475	2.3	1.275	0.075	0.125
CRC_MED63	7.222	14.587	1.35	7.272	0.975	0.85	1.025	11	0.888	0.9	0.05	2.075	25.075	0.25	0.15	4.75	77.95	12.725	9.375	1.45	0.35	0.15	0.825	0.9	32.736	0.15	0.15	0.275	0.725	3.35	0.5	0.225	2.475	0.95	1.45	3.35	0.225	0.35	0.375	0.125	0	0.325	0.125	0.225	0.925	0.35	3.825	0.525	0.775
CRC_MED64	6.344	12.042	2.225	6.047	0.525	0.85	1.025	10.975	0.878	0.425	0.05	2.7	18.65	0.25	0.075	5.575	72.625	12.725	14.5	1.45	0.35	0.025	0.65	0.675	32.718	0.15	0.1	0.025	0.575	3.35	0.5	0.225	2.475	0.95	1.775	3.35	0.225	0.8	1.7	0.625	0.175	1.425	0.65	1.25	2.475	2.3	1.275	0.15	0.05
CRC_MED65	2.567	6.348	0.4	3.724	0.35	0.175	0.425	3.65	0.329	0.15	0	1.375	15.85	0	0	3.3	86.05	18.15	16.925	0.45	0.25	0	0.075	0.2	18.634	0	0	0	0.125	1.25	0.15	0.05	4.95	3.425	2.375	9.5	0.8	1.3	1.7	0.375	0.175	0.85	0.325	0.575	2.475	1.275	1.875	0.325	0.125
CRC_MED66	6.344	14.583	1.325	8.82	0.975	0.85	1.025	10.975	3.468	0.625	0.05	3.35	22.7	0.175	0.15	5.575	67.675	9.4	11.025	1.45	0.475	0.075	0.825	0.9	32.706	0.15	0.15	0.15	0.725	3.325	0.6	0.225	3	0.975	1.775	5.925	0.225	0.35	1.7	0.6	0.15	1.425	0.625	1.25	2.475	2.3	1.475	0.15	0.05
CRC_MED67	8.083	17.027	2.225	13.2	2.075	1.225	1.8	12.7	8.302	1.275	0.15	5.2	22.7	0.475	0.275	8.625	56.525	9.4	11.025	1.975	0.85	0.15	0.825	1.175	44.675	0.25	0.2	0.7	0.9	4.1	0.6	0.575	2.275	0.375	0.725	3.35	0.05	0.35	1.7	0.6	0.15	1.425	0.325	1.25	2.45	2.3	1.875	0.15	0.125
CRC_MED68	6.344	14.55	0.4	6.029	0.975	0.85	1.025	9.325	1.858	0.425	0.05	2.075	20.575	0.1	0.275	5.575	77.95	12.725	12.475	1.45	0.25	0.075	0.5	0.9	32.697	0.15	0.15	0.1	0.725	2.2	0.375	0.225	3	0.975	2.375	3.325	0.225	0.8	0.75	0.125	0.025	0.85	0.05	0.225	0.925	0.625	3.825	0.525	0.525
CRC_MED69	8.08	17.023	1.325	7.269	0.725	0.85	1.025	12.7	1.857	0.625	0.05	2.075	22.7	0.25	0.275	5.55	77.975	11.125	11.025	1.45	0.25	0.225	0.825	0.9	32.693	0.15	0.1	0.275	0.725	4.1	0.5	0.225	3	0.975	1.45	3.325	0.225	0.575	0.75	0.2	0	0.45	0.2	0.375	0.925	0.625	2.875	0.325	0.525
CRC_MED70	8.078	24.301	4.475	13.196	2.05	1.825	2.95	15.875	8.294	1.275	0.15	5.2	30.225	0.475	1.175	8.625	56.525	9.4	6.475	3.025	0.85	0.225	1.3	1.175	44.639	0.25	0.375	0.7	1.325	6.125	0.975	0.575	2.275	0.375	0.725	1.325	0.05	0.1	1.075	0.275	0.025	0.625	0.325	0.375	1.25	0.875	2.875	0.225	0.275
CRC_MED71	4.521	14.55	0.75	7.267	0.975	0.85	0.725	12.7	0.876	0.425	0.05	2.075	20.575	0.1	0.275	5.55	78	12.725	12.5	1.45	0.25	0.075	0.825	0.525	28.175	0.15	0.1	0.025	0.575	3.325	0.375	0.225	3	0.975	1.775	5.925	0.35	0.575	0.375	0.125	0.025	0.625	0.125	0.375	1.25	0.35	2.875	0.425	0.375
CRC_MED72	10.706	24.266	4.475	13.18	1.275	1.825	2.95	15.85	8.261	1.275	0.325	5.2	25.075	0.45	1.15	8.6	56.575	9.4	9.4	1.975	0.575	0.475	1.3	1.85	44.639	0.525	0.375	0.275	1.325	6.125	0.975	0.575	1.65	0.075	0.725	1.325	0.05	0.225	1.7	0.6	0.15	1.425	0.625	1.25	2.45	2.275	1.275	0.075	0.05
CRC_MED73	6.344	17.337	0.75	6.029	0.525	0.85	0.725	7.425	1.855	0.625	0	2.075	22.7	0.175	0.15	4.75	78	14.65	11.025	1.45	0.35	0.075	0.5	0.525	28.165	0.075	0.15	0.025	0.725	2.2	0.375	0.225	3	1.675	1.775	5.925	0.35	0.8	0.25	0.05	0	0.325	0.05	0.1	0.675	0.2	5.25	0.775	0.525
CRC_MED74	10.706	24.215	2.2	8.82	0.975	1.225	1.8	10.975	8.259	2	0.15	3.35	30.225	0.45	0.475	6.5	67.675	11.1	6.5	1.975	0.85	0.225	0.825	0.9	44.553	0.525	0.2	0.275	1.325	3.325	0.6	0.55	3	0.075	1.2	2	0.05	0.225	0.15	0	0	0.175	0	0	0.175	0.075	5.225	0.775	0.775
CRC_MED75	4.501	14.548	1.325	8.819	0.975	0.825	0.725	10.975	3.464	0.625	0.15	3.35	20.575	0.175	0.15	4.75	67.675	9.4	12.5	1.975	0.475	0.075	0.825	0.675	32.687	0.15	0.15	0.7	0.725	2.75	0.5	0.225	3	0.975	1.45	3.325	0.225	0.35	1.7	0.6	0.15	1.425	0.625	1.25	2.45	2.275	1.275	0.075	0.125
CRC_MED76	6.336	14.548	0.4	7.265	0.975	0.825	1.4	9.325	1.854	0.425	0.05	2.7	20.575	0.25	0.075	4.75	72.625	12.7	12.5	1.075	0.35	0.225	0.5	0.525	28.154	0.15	0.05	0.1	0.725	2.75	0.5	0.15	3.625	0.975	1.45	3.325	0.35	0.8	1.675	0.6	0.15	1.425	0.625	1.225	2.45	2.275	1.25	0.075	0.2
CRC_MED77	3.45	6.33	0.15	4.839	0.15	0.175	0.175	7.425	0	0.3	0	1.35	12.025	0.05	0	3.3	86.1	18.15	21.4	0.65	0.125	0	0.075	0.2	18.617	0	0	0	0.275	1.225	0.15	0	4.95	3.425	2.375	9.475	0.8	1.3	0.5	0.275	0.075	0.625	0.325	0.575	1.55	0.875	2.175	0.325	0.275
CRC_MED78	3.449	6.302	0.4	4.835	0.525	0.175	0.725	7.425	0	0.425	0	1.35	18.65	0.05	0	4.075	86.125	18.075	14.5	0.45	0.25	0.025	0.375	0.35	23.705	0.05	0	0	0.575	1.225	0.275	0.05	4.925	2.375	2.375	9.475	0.525	1.3	1.675	0.375	0.15	1.4	0.625	1.225	2.45	1.275	1.25	0.05	0.2
CRC_MED79	8.077	24.214	2.2	3.876	0.975	1.225	2.925	12.7	3.455	0.9	0.15	3.95	22.7	0.45	0.475	6.5	63.7	9.4	11.025	1.95	0.575	0.15	1.3	1.825	36.677	0.25	0.2	0.7	0.9	6.1	0.6	0.325	3	0.375	0.975	2	0.15	0.35	1.675	0.375	0.075	1.4	0.325	0.575	1.55	1.275	2.175	0.225	0.2
CRC_MED80	6.334	12.03	0.75	8.819	0.725	0.825	1.025	10.975	0.875	0.625	0	3.35	20.575	0.1	0.275	4.75	67.675	12.7	12.5	0.9	0.25	0.15	0.65	0.675	32.685	0.15	0.1	0.1	0.575	2.2	0.5	0.225	3.625	0.975	1.45	3.325	0.225	0.8	0.75	0.125	0	0.625	0.125	0.375	1.25	0.625	3.8	0.425	0.275
CRC_MED81	11.9	14.527	0.75	4.464	0.975	0.825	0.725	9.325	1.853	0.9	0.05	2.075	20.55	0.1	0.275	5.55	78	12.7	12.525	1.45	0.35	0.025	0.5	0.675	32.68	0.075	0.05	0.1	0.725	3.325	0.375	0.225	3.625	1.675	1.2	5.9	0.225	0.8	1.075	0.275	0	1.4	0.325	0.575	1.55	0.875	2.875	0.325	0.275
CRC_MED82	6.325	12.026	1.325	7.264	0.975	0.825	1.025	10.975	1.848	0.625	0.05	2.7	18.65	0.25	0.275	5.55	72.65	9.4	14.5	1.95	0.475	0.075	0.825	0.675	32.672	0.15	0.15	0.1	0.9	3.325	0.5	0.325	3	0.975	1.45	2	0.225	0.575	0.75	0.2	0.025	0.45	0.125	0.225	0.925	0.625	2.875	0.425	0.775
CRC_MED83	10.695	19.122	4.475	13.176	2.05	1.825	1.8	15.85	8.244	2	0.325	5.2	30.175	0.45	0.475	8.6	56.625	7.475	6.5	3	0.575	0.475	1.3	1.175	44.526	0.525	0.2	0.675	1.325	6.1	0.975	0.55	1.625	0.075	0.975	0.9	0.05	0.225	0.75	0.275	0.075	0.625	0.2	0.575	1.55	0.875	2.875	0.225	0.275
CRC_MED84	6.325	12.024	2.2	8.804	0.975	0.825	1.4	9.325	1.845	0.9	0.05	2.7	20.55	0.25	0.275	5.55	72.675	11.1	12.525	1.45	0.35	0.125	0.825	0.9	32.669	0.15	0.1	0.275	0.9	2.75	0.5	0.325	3	0.975	1.2	3.325	0.225	0.575	0.375	0.125	0.025	0.45	0	0.225	0.9	0.35	5.225	0.525	0.775
CRC_MED85	6.321	17.016	0.75	8.803	0.975	0.825	0.725	12.7	3.453	0.625	0	3.35	22.7	0.25	0.15	5.55	67.675	9.4	11.025	1.45	0.475	0.225	0.65	0.675	32.657	0.15	0.05	0.275	0.9	3.325	0.5	0.325	3	0.975	1.2	3.3	0.225	0.575	0.75	0.125	0	0.45	0.2	0.375	1.25	0.625	2.875	0.325	0.5
CRC_MED86	8.076	17.014	2.175	8.792	1.275	1.225	1.4	10.975	3.453	1.275	0.05	3.35	25.075	0.175	0.475	6.5	67.7	11.1	9.4	1.95	0.475	0.125	1.3	1.175	32.65	0.15	0.15	0.675	1.325	3.325	0.6	0.225	3	0.975	0.975	3.3	0.225	0.35	0.375	0.2	0.025	0.625	0.2	0.375	1.25	0.625	2.875	0.325	0.5
CRC_MED87	10.695	24.214	2.175	13.138	2.05	1.825	2.925	15.85	8.222	1.275	0.15	5.175	30.15	0.45	1.15	8.6	56.65	7.475	6.5	3	0.575	0.475	1.3	1.825	44.508	0.525	0.375	0.675	1.325	4.1	0.95	0.55	1.825	0.075	0.725	1.325	0.05	0.2	1.675	0.6	0.075	0.85	0.2	1.225	2.45	1.275	2.875	0.225	0.2
CRC_MED88	8.068	19.121	4.45	13.138	0.975	1.225	1.4	12.7	8.218	2	0.15	3.95	25.075	0.45	0.275	8.6	63.7	9.4	9.4	1.95	0.475	0.225	1.3	1.825	31.743	0.25	0.15	0.675	1.325	4.075	0.95	0.325	2.275	0.375	0.975	3.3	0.25	0.35	1.075	0.6	0.075	1.4	0.325	1.225	1.55	1.275	2.175	0.325	0.2
CRC_MED89	10.694	24.186	2.175	13.125	1.275	1.8	1.8	15.85	8.218	1.275	0.15	5.15	25.05	0.45	0.475	8.6	56.65	9.4	9.4	3	0.575	0.125	1.3	1.175	44.459	0.25	0.375	0.275	1.325	4.075	0.95	0.325	3	0.375	0.975	1.325	0.05	0.35	1.675	0.6	0.15	1.4	0.325	1.225	2.425	2.25	1.25	0.225	0.125
CRC_MED90	6.305	17.005	0.75	6.028	0.525	0.825	0.725	10.975	1.842	0.425	0.05	2.7	20.55	0.175	0.15	4.75	72.675	12.7	12.525	1.45	0.25	0.125	0.65	0.9	28.152	0.15	0.1	0.1	0.9	2.75	0.375	0.225	3.625	0.975	1.45	3.3	0.35	0.575	1.075	0.275	0.025	0.625	0.125	0.375	1.25	0.875	2.875	0.325	0.375
CRC_MED91	6.304	12.023	0.75	8.786	0.525	0.575	1.4	7.425	0.873	0.9	0.05	2.7	18.65	0.1	0.275	5.55	72.675	12.7	14.5	1.45	0.25	0.125	0.825	0.675	28.137	0.075	0.1	0.15	0.725	3.325	0.5	0.15	3	1.675	1.775	3.3	0.35	0.575	0.75	0.2	0.075	0.625	0.2	0.375	1.55	0.875	2.875	0.325	0.375
CRC_MED92	10.653	19.1	1.325	13.095	2.025	1.225	2.925	15.85	8.216	0.9	0.15	5.15	22.675	0.45	1.15	6.5	56.7	11.1	11.025	3	0.575	0.475	0.825	0.9	36.657	0.25	0.15	0.275	1.325	6.1	0.95	0.325	2.275	0.375	1.2	3.275	0.15	0.35	0.75	0.275	0.025	1.4	0.325	0.375	1.55	0.85	2.875	0.325	0.275
CRC_MED93	2.558	12.021	0.15	6.012	0.525	0.5	0.425	5.275	0.872	0.3	0	2.7	15.8	0.05	0	4.075	72.7	18.075	16.925	0.9	0.125	0	0.25	0.525	23.666	0.05	0	0	0.425	1.225	0.275	0.1	3.625	2.375	2.375	9.475	0.525	1.275	1.075	0.375	0.025	0.85	0.2	0.375	1.25	0.85	2.875	0.225	0.275
CRC_MED94	6.304	12.016	0.75	7.261	0.725	0.825	1.025	7.425	1.095	0.9	0	3.35	22.675	0.1	0.15	4.75	67.725	11.1	11.025	1.45	0.35	0.075	0.825	0.675	28.128	0.075	0.15	0.1	0.575	3.325	0.5	0.225	3.625	1.675	1.775	3.275	0.35	0.575	1.675	0.6	0.15	1.4	0.325	1.225	2.425	2.25	1.875	0.15	0.125
CRC_MED95	8.066	24.162	2.175	13.06	2.025	1.225	1.8	15.825	8.214	2	0.325	5.15	25	0.25	0.475	8.6	56.725	9.375	9.4	1.95	0.575	0.45	1.3	0.9	44.459	0.5	0.2	0.275	1.325	4.075	0.6	0.55	2.275	0.075	1.2	1.325	0.05	0.2	1.075	0.6	0.075	1.4	0.325	0.575	1.55	1.25	1.875	0.325	0.275
CRC_MED96	3.445	6.3	0.4	3.709	0.15	0.175	0.4	5.25	0	0.3	0	0.775	15.8	0.05	0	2.45	94.25	18.075	16.925	0.45	0.125	0	0.075	0.35	18.611	0	0	0	0.275	1.2	0.15	0	4.925	3.45	2.375	9.45	0.8	1.275	0.15	0	0	0	0	0	0.175	0.075	5.225	0.775	0.775
CRC_MED97	8.066	24.153	4.45	8.784	0.975	1.225	1.4	12.7	8.211	2	0.15	5.15	22.65	0.25	0.475	8.575	56.825	9.375	11.025	1.95	0.475	0.45	0.825	1.175	44.439	0.5	0.2	0.275	1.325	4.075	0.6	0.325	2.475	0.075	0.725	2	0.05	0.35	0.15	0.125	0	0.175	0	0.1	0.425	0.2	5.225	0.775	0.775
CRC_MED98	4.498	12.016	1.325	5.863	0.35	0.5	1.025	5.25	0.872	0.425	0	2.7	15.8	0.1	0.15	4.075	72.725	14.625	16.925	0.9	0.25	0.025	0.5	0.525	23.66	0.15	0.05	0.025	0.425	1.7	0.375	0.1	4.925	0.975	1.775	9.45	0.525	1.275	0.75	0.2	0.025	0.45	0.125	0.225	1.25	0.625	2.875	0.325	0.5
CRC_MED99	6.303	16.997	0.75	8.782	0.725	0.825	1.4	9.3	0.867	0.9	0.05	2.075	25	0.175	0.15	5.55	78	12.7	9.4	1.95	0.475	0.125	0.65	0.675	32.65	0.075	0.15	0.15	0.9	3.325	0.6	0.225	2.475	1.675	1.2	5.9	0.225	0.575	0.75	0.125	0	0.625	0.05	0.1	0.9	0.35	3.8	0.525	0.775
CRC_MED100	8.064	24.144	1.325	13.06	1.275	1.225	1.8	15.825	3.451	1.275	0.15	3.325	30.15	0.45	0.475	6.475	67.725	9.375	6.525	1.95	0.85	0.125	1.275	1.175	36.657	0.25	0.375	0.15	1.325	3.325	0.95	0.55	2.275	0.375	1.45	1.325	0.15	0.35	0.375	0.2	0.025	0.625	0.125	0.375	1.25	0.625	2.175	0.425	0.5
CRC_NEO01	10.652	24.127	2.175	13.02	2.025	1.225	2.925	15.825	8.209	1.975	0.3	5.125	25	0.45	1.15	8.575	56.875	7.475	9.4	1.95	0.85	0.45	1.275	1.825	44.439	0.5	0.2	0.675	1.325	6.1	0.95	0.55	2.275	0.075	0.525	2	0.05	0.2	0.15	0.125	0	0.325	0	0	0.425	0.2	5.225	0.775	0.775
CRC_NEO02	8.058	16.988	4.425	13.005	2.025	1.8	2.925	12.7	3.445	1.275	0.3	3.95	22.65	0.45	0.475	8.575	63.7	11.075	11.025	1.95	0.575	0.45	1.275	0.9	36.655	0.25	0.15	0.675	1.325	4.075	0.95	0.325	3	0.375	0.975	2	0.15	0.35	1.675	0.6	0.15	1.4	0.625	1.225	2.425	2.25	1.25	0.05	0.05
CRC_NEO03	4.725	24.086	1.325	8.782	1.275	1.225	1.8	12.7	3.445	1.275	0.3	3.95	25	0.25	0.275	6.475	63.7	9.375	9.4	1.95	0.475	0.225	1.275	1.825	36.625	0.25	0.2	0.275	1.325	4.075	0.95	0.325	2.275	0.4	0.975	3.275	0.15	0.35	0.375	0.125	0.025	0.625	0.125	0.225	0.9	0.35	3.8	0.775	0.5
CRC_NEO04	10.637	19.09	2.175	8.771	0.975	1.225	1.4	15.825	3.445	1.25	0.15	5.125	22.65	0.45	0.275	6.475	56.875	9.35	11.025	1.95	0.85	0.225	0.825	1.175	36.625	0.25	0.2	0.275	1.3	3.325	0.95	0.55	2.275	0.4	1.2	2	0.15	0.2	1.075	0.275	0	1.4	0.125	0.375	1.55	0.85	2.85	0.325	0.2
CRC_NEO05	4.491	10.158	0.4	6.001	0.725	0.5	0.4	7.4	0.867	0.625	0	2.075	20.55	0.05	0.075	4.75	78	18.05	12.525	0.9	0.35	0	0.5	0.35	28.125	0.05	0.05	0.1	0.575	1.7	0.275	0.15	3.625	2.375	1.775	9.425	0.35	0.8	1.65	0.375	0.15	1.4	0.625	1.2	2.425	1.25	1.475	0.05	0.2
CRC_NEO06	6.301	16.988	0.725	8.769	1.275	1.225	1.4	9.3	1.84	0.9	0.05	3.325	20.55	0.25	0.475	5.55	67.725	11.075	12.525	1.95	0.475	0.225	0.65	0.9	32.65	0.15	0.15	0.275	1.3	3.3	0.5	0.225	3	0.975	1.775	2	0.225	0.575	1.075	0.275	0.025	0.625	0.2	0.375	1.25	0.85	2.85	0.225	0.5
CRC_NEO07	4.486	6.638	0.725	4.83	0.525	0.5	0.725	7.4	0.865	0.425	0	2.075	18.625	0.05	0.075	4.75	78	18.05	14.5	1.45	0.25	0.025	0.375	0.35	23.651	0.05	0.1	0	0.575	2.2	0.375	0.1	3.625	2.375	2.375	9.4	0.525	1.275	1.65	0.6	0.075	1.4	0.625	1.2	1.55	1.25	1.875	0.15	0.05
CRC_NEO08	10.634	24.076	4.425	4.087	2.025	1.8	2.925	15.825	8.202	1.975	0.3	5.125	30.15	0.45	1.125	8.575	56.975	5.2	6.525	2.975	0.85	0.45	1.275	1.825	44.425	0.5	0.375	0.675	1.3	6.075	0.95	0.55	1.625	0.075	0.725	1.325	0.05	0.1	1.65	0.375	0.15	1.4	0.325	1.2	2.425	1.25	1.875	0.15	0.2
CRC_NEO09	10.632	19.065	4.425	12.987	1.275	1.8	1.8	12.7	8.197	1.975	0.15	5.125	30.15	0.45	0.475	6.475	57	9.35	6.525	2.975	0.575	0.45	0.825	1.175	36.613	0.25	0.15	0.675	1.3	6.075	0.6	0.55	2.275	0.4	0.95	1.3	0.15	0.2	0.5	0.125	0.025	0.45	0.2	0.225	1.225	0.625	3.8	0.425	0.375
CRC_NEO10	4.478	12.014	0.15	4.83	0.15	0.5	0.4	3.65	0.862	0.3	0	2.075	20.525	0	0.075	3.3	78	14.6	12.525	0.9	0.125	0	0.5	0.35	18.605	0	0.05	0	0.575	1.2	0.275	0.05	3.625	3.45	2.375	9.4	0.8	1.275	0.75	0.275	0.15	0.85	0.325	0.575	1.55	0.85	2.85	0.425	0.275
CRC_NEO11	2.555	6.29	0.025	3.709	0.35	0.175	0.175	3.625	0.328	0.15	0	2.075	12.025	0	0	2.425	78	18.025	21.4	0.65	0.125	0	0.075	0.35	13.371	0	0	0	0.125	1.7	0.15	0	4.925	3.45	2.375	9.4	1.57	1.275	0.15	0.125	0	0.3	0	0.1	0.65	0.075	5.225	0.525	0.775
CRC_NEO12	10.63	24.05	2.175	12.984	2.025	1.8	2.9	15.8	8.187	1.25	0.3	5.1	24.975	0.45	1.125	8.575	57.05	7.475	9.4	2.975	0.85	0.225	1.275	1.825	44.379	0.25	0.375	0.675	1.3	6.075	0.95	0.55	1.625	0.4	0.95	2	0.05	0.2	1.65	0.6	0.15	1.4	0.625	1.2	2.425	2.225	1.475	0.05	0.125
CRC_NEO13	3.442	12.001	0.15	4.828	0.35	0.175	0.7	5.225	0.327	0.425	0	1.35	20.525	0.05	0	3.3	86.125	18	12.525	0.45	0.125	0.025	0.375	0.525	23.63	0	0.05	0	0.575	2.2	0.15	0.05	3.625	3.45	2.375	9.4	0.525	1.275	0.5	0.125	0.025	0.45	0.2	0.375	0.9	0.6	3.8	0.425	0.775
CRC_NEO14	6.299	14.527	1.325	7.261	0.725	0.825	1.025	9.3	3.442	0.625	0.05	2.7	20.5	0.25	0.15	5.55	72.725	12.7	12.55	1.45	0.35	0.075	0.65	0.525	32.65	0.15	0.1	0.025	0.725	3.3	0.375	0.225	3	0.975	1.45	3.275	0.225	0.8	1.65	0.375	0.025	0.85	0.625	1.2	1.55	1.25	2.85	0.225	0.2
CRC_NEO15	0.965	12.001	0.15	3.705	0.15	0.3	0.4	3.625	0	0.15	0	1.35	15.775	0	0	3.3	86.125	17.975	16.95	0.45	0	0	0.05	0.2	13.351	0	0	0	0.125	1.2	0	0	4.9	3.45	2.375	9.4	1.58	1.275	0.75	0.275	0.15	0.85	0.325	0.35	1.225	0.85	2.85	0.325	0.275
CRC_NEO16	8.049	16.986	4.425	12.948	2.025	1.225	1.8	15.775	8.181	1.25	0.05	3.325	30.125	0.45	1.125	8.575	67.75	9.35	6.55	0.9	0.35	0.075	0.65	0.525	23.612	0.075	0.1	0.025	0.725	2.2	0.275	0.15	3.625	1.675	1.45	9.4	0.525	0.8	1.075	0.6	0.025	0.85	0.2	0.35	1.55	1.25	2.85	0.325	0.2
CRC_NEO17	2.647	11.99	0.4	4.82	0.725	0.3	0.7	9.3	0.861	0.425	0.05	2.075	18.625	0.05	0.075	4.075	78.025	14.6	14.525	0.45	0	0.025	0.05	0.2	18.576	0	0	0	0.425	1.2	0	0	4.9	3.475	2.375	9.375	0.8	1.275	1.075	0.375	0.075	0.85	0.625	1.2	2.425	1.25	1.875	0.225	0.275
CRC_NEO18	10.613	24.025	4.425	12.94	2.025	1.775	2.9	15.775	8.178	1.975	0.3	5.1	30.1	0.45	1.125	8.55	57.1	5.175	6.55	2.975	0.85	0.45	1.275	1.175	44.247	0.5	0.375	0.675	1.3	4.075	0.925	0.55	2.275	0.075	0.525	2	0.05	0.2	1.075	0.275	0.075	0.625	0.325	0.35	1.225	0.85	2.175	0.425	0.2
CRC_NEO19	10.604	19.059	4.425	12.918	2.025	1.775	2.9	12.7	8.162	1.975	0.3	3.95	30.1	0.45	1.1	8.55	63.7	7.45	6.575	1.95	0.475	0.45	0.825	0.9	32.646	0.25	0.15	0.15	1.3	4.075	0.6	0.225	2.475	0.4	1.45	2	0.225	0.575	0.15	0.125	0	0.45	0	0	0.65	0.2	3.8	0.775	0.775
CRC_NEO20	4.477	14.522	1.325	7.251	0.975	0.825	0.7	9.3	3.434	0.625	0.05	2.075	24.975	0.1	0.15	5.55	78.025	12.7	9.4	0.45	0.25	0	0.225	0.525	18.567	0	0	0	0.425	1.7	0.275	0.05	4.9	3.475	1.75	9.375	0.8	1.275	0.375	0.125	0	0.3	0.05	0.1	0.65	0.2	3.8	0.775	0.5
CRC_NEO21	6.292	11.989	0.725	5.982	0.725	0.825	0.7	9.275	0.86	0.625	0	2.7	20.5	0.175	0.15	4.75	72.75	12.675	12.55	0.9	0.225	0	0.225	0.2	23.608	0	0	0	0.425	1.7	0.275	0.1	4.9	3.5	2.375	9.35	0.525	1.275	0.75	0.125	0.075	0.625	0.125	0.225	1.225	0.6	2.85	0.325	0.5
CRC_NEO22	8.047	23.981	2.175	12.914	0.975	0.825	1.4	15.775	8.136	1.975	0.125	5.1	22.65	0.45	0.475	6.475	57.1	9.35	11.025	1.95	0.575	0.45	0.825	0.9	36.612	0.25	0.375	0.15	1.3	3.3	0.6	0.55	3	0.4	0.95	2	0.15	0.35	0.75	0.275	0.025	0.85	0.2	0.35	1.55	0.85	2.85	0.325	0.275
CRC_NEO23	8.039	23.946	2.175	8.768	1.275	1.225	1.4	15.775	8.133	1.25	0.125	3.325	30.05	0.25	1.1	6.475	67.775	9.35	6.575	1.95	0.575	0.125	1.275	0.9	36.611	0.25	0.375	0.15	1.3	3.3	0.6	0.325	2.975	0.4	1.2	2	0.15	0.575	0.15	0	0	0	0	0	0.425	0.075	5.225	0.775	0.775
CRC_NEO24	8.039	23.941	4.4	12.914	2.025	1.775	1.8	15.75	8.123	1.975	0.3	5.1	30.025	0.45	0.475	8.525	57.1	7.45	6.575	1.45	0.35	0.025	0.65	0.675	32.629	0.15	0.05	0.275	0.575	3.3	0.375	0.15	2.975	0.975	2.35	5.85	0.225	0.575	0.75	0.125	0.075	0.85	0.2	0.575	1.55	0.6	2.85	0.225	0.5
CRC_NEO25	4.476	14.512	1.325	3.141	0.525	0.825	0.7	9.275	1.84	0.425	0.05	2.675	18.625	0.175	0.075	4.725	72.75	12.675	14.525	1.45	0.35	0.125	0.65	0.525	32.604	0.15	0.1	0.15	0.575	2.75	0.5	0.225	3.625	0.975	1.75	3.275	0.225	0.55	1.075	0.6	0.025	0.85	0.2	0.35	1.225	1.25	2.175	0.425	0.2
CRC_NEO26	4.473	14.503	0.4	5.98	0.35	0.5	0.7	5.2	0.86	0.625	0	2.075	15.75	0.1	0.15	4.725	78.025	14.6	16.95	1.95	0.85	0.225	1.275	1.175	36.608	0.5	0.2	0.675	0.9	6.075	0.6	0.325	2.475	0.075	0.725	1.3	0.15	0.35	0.75	0.2	0.025	0.45	0.05	0.225	0.9	0.6	3.8	0.525	0.375
CRC_NEO27	3.441	11.989	0.15	4.816	0.15	0.475	0.4	3.6	0.86	0.15	0	1.35	18.625	0.1	0	3.3	86.175	17.975	14.55	1.95	0.85	0.45	1.275	1.825	44.176	0.5	0.2	0.65	1.3	6.075	0.925	0.55	2.275	0.1	0.525	2	0.05	0.1	1.075	0.6	0.075	0.85	0.325	1.2	2.425	1.25	2.175	0.225	0.125
CRC_NEO28	6.289	11.989	1.325	7.251	0.525	0.825	1.4	9.275	0.86	0.425	0.05	2.05	22.65	0.1	0.15	5.55	78.05	12.675	11.05	1.45	0.35	0.125	0.5	0.675	32.603	0.15	0.15	0.1	0.575	2.75	0.5	0.225	2.975	0.975	1.2	5.85	0.225	0.775	0.75	0.2	0	0.45	0.2	0.225	1.225	0.6	2.85	0.425	0.5
CRC_NEO29	10.604	23.927	4.4	12.913	2	1.775	2.9	15.75	8.096	1.975	0.3	5.1	30.025	0.45	1.1	8.525	57.15	5	6.575	1.95	0.575	0.125	1.275	0.9	36.606	0.15	0.15	0.65	1.3	4.075	0.6	0.3	2.975	0.975	1.2	2	0.15	0.55	0.15	0.05	0	0.3	0	0	0.425	0.075	5.225	0.775	0.775
CRC_NEO30	8.038	23.896	4.4	12.898	2	1.775	2.9	15.75	8.094	1.25	0.125	5.075	30.025	0.45	1.1	8.5	57.15	7.425	6.625	1.075	0.35	0.025	0.65	0.525	28.116	0.15	0.1	0.025	0.575	2.75	0.375	0.15	3.625	0.975	1.45	9.35	0.35	0.775	1.075	0.375	0.075	1.375	0.325	0.575	1.55	1.25	1.875	0.325	0.275
CRC_NEO31	6.289	11.989	0.4	4.814	0.725	0.575	0.7	7.4	0.856	0.625	0	2.05	22.65	0.175	0.075	4.075	78.075	17.95	11.05	1.45	0.225	0.075	0.825	0.9	32.603	0.075	0.1	0.275	0.575	3.3	0.5	0.225	2.975	1.675	1.75	3.275	0.225	0.55	1.075	0.6	0.025	1.375	0.625	1.2	1.525	1.25	1.875	0.325	0.275
CRC_NEO32	10.586	23.883	4.4	12.858	2	1.75	2.9	15.7	8.087	1.975	0.3	5.075	30	0.45	1.1	8.475	57.175	7.425	6.625	2.975	0.85	0.225	1.275	0.9	44.159	0.5	0.2	0.275	1.275	6.075	0.6	0.55	2.275	0.1	1.2	1.3	0.05	0.2	1.65	0.6	0.15	1.375	0.625	1.2	2.425	2.225	1.25	0.05	0.2
CRC_NEO33	8.035	23.874	4.375	12.848	2	1.75	2.9	15.65	8.062	1.25	0.3	5.075	24.975	0.45	1.1	8.475	57.175	7.4	9.4	1.95	0.575	0.45	0.825	1.825	44.158	0.25	0.2	0.65	1.275	4.075	0.925	0.55	2.45	0.4	0.95	1.3	0.05	0.2	1.625	0.375	0.15	1.375	0.325	0.575	2.4	1.25	1.875	0.15	0.2
CRC_NEO34	10.582	23.836	2.175	12.848	2	1.75	2.9	15.65	8.054	1.25	0.3	5.075	29.975	0.45	0.475	8.475	57.2	9.325	6.675	1.45	0.475	0.225	0.65	0.675	36.603	0.15	0.15	0.65	0.725	2.75	0.5	0.3	2.975	0.975	1.2	3.275	0.15	0.35	1.625	0.6	0.075	1.375	0.325	1.2	1.525	1.25	1.875	0.15	0.125
CRC_NEO35	3.439	6.276	0.4	3.698	0.525	0.3	0.4	5.2	0.326	0.3	0	2.05	18.6	0	0.075	3.3	78.075	17.95	14.55	0.65	0	0.025	0.225	0.525	18.552	0	0.05	0	0.425	1.7	0.15	0.05	3.625	3.5	2.35	9.325	0.815	1.275	0.375	0.125	0	0.45	0	0.1	0.9	0.35	5.2	0.775	0.5
CRC_NEO36	6.288	16.98	2.175	7.249	1.275	0.825	1.4	12.675	3.418	0.9	0.125	3.325	22.65	0.25	0.475	5.55	67.775	9.325	11.05	0.625	0.225	0.025	0.5	0.675	28.114	0.05	0.1	0.1	0.425	1.7	0.375	0.15	3.625	2.4	2.35	9.325	0.35	1.275	1.075	0.375	0.15	1.375	0.625	0.575	1.525	1.25	1.875	0.225	0.375
CRC_NEO37	2.554	11.982	0.025	2.378	0.35	0.175	0.175	7.375	0	0.15	0	0.775	15.75	0.05	0	3.3	94.575	17.95	16.95	1.925	0.85	0.225	0.825	0.9	44.158	0.5	0.2	0.15	1.275	4.075	0.6	0.55	2.25	0.1	1.45	1.3	0.05	0.2	1.075	0.575	0.075	0.85	0.2	1.2	2.4	1.25	1.475	0.225	0.275
CRC_NEO38	2.552	11.971	0.4	3.698	0.15	0.475	0.4	5.2	0	0.15	0	0.75	15.75	0.05	0	4.075	94.625	17.95	16.95	2.95	0.575	0.45	0.825	1.175	36.558	0.25	0.2	0.65	1.275	4.075	0.6	0.55	2.25	0.4	1.2	1.3	0.15	0.2	1.075	0.575	0.15	1.375	0.325	1.2	2.4	1.25	1.85	0.15	0.125
CRC_NEO39	6.286	16.98	4.375	7.242	1.275	0.825	1.025	12.675	8.043	1.25	0.125	3.325	22.65	0.25	0.475	6.475	67.775	11.075	11.05	1.45	0.35	0.025	0.5	0.525	28.102	0.15	0.05	0.025	0.725	2.75	0.375	0.15	3.625	0.975	1.45	9.325	0.35	0.775	0.5	0.2	0	0.625	0.125	0.35	0.9	0.6	2.85	0.425	0.775
CRC_NEO40	6.284	11.969	0.725	7.237	0.725	0.475	1	9.275	1.836	0.9	0.05	2.675	18.6	0.1	0.275	5.55	72.75	12.675	14.55	1.425	0.225	0.225	0.5	0.675	32.589	0.15	0.1	0.1	0.725	3.3	0.5	0.15	2.975	0.975	1.45	5.85	0.225	0.775	0.75	0.275	0	0.45	0.05	0.35	1.225	0.6	2.825	0.425	0.375
CRC_NEO41	6.283	14.502	1.325	7.236	0.975	0.575	1	12.675	0.856	0.9	0.05	2.05	24.975	0.1	0.275	5.55	78.075	12.65	9.4	1.425	0.475	0.45	0.65	1.175	32.56	0.15	0.15	0.65	0.9	3.3	0.6	0.225	2.45	0.975	1.45	1.975	0.225	0.55	1.075	0.575	0.15	0.85	0.325	1.2	2.4	1.25	1.85	0.15	0.275
CRC_NEO42	8.033	14.883	2.175	12.835	1.275	1.225	1.8	12.675	8.035	0.9	0.125	3.325	29.975	0.45	0.275	6.45	67.8	11.075	6.675	0.625	0.125	0.075	0.375	0.525	18.552	0.05	0	0.025	0.425	2.2	0.15	0.1	4.9	2.4	2.35	5.85	0.824	1.275	1.625	0.375	0.15	1.375	0.325	1.2	2.4	1.25	1.85	0.225	0.125
CRC_NEO43	2.552	6.276	0.025	4.81	0.35	0.175	0.175	5.2	0.325	0.15	0	1.35	11.975	0.05	0	2.425	86.2	17.95	21.4	1.925	0.575	0.45	1.275	1.825	44.158	0.5	0.2	0.65	1.275	6.075	0.925	0.55	1.625	0.1	0.95	1.3	0.05	0.2	0.75	0.2	0	0.85	0.125	0.35	1.225	0.6	2.825	0.325	0.5
CRC_NEO44	10.528	23.776	4.375	12.833	2	1.75	2.9	15.65	8.021	1.975	0.3	5.075	29.925	0.45	1.1	8.425	57.225	4.975	6.7	1.425	0.35	0.225	0.825	0.9	32.557	0.15	0.05	0.275	0.9	3.3	0.6	0.3	2.975	0.975	1.2	5.85	0.225	0.35	0.75	0.125	0.075	0.45	0.2	0.35	1.225	0.6	2.825	0.325	0.375
CRC_NEO45	8.032	19.055	1.325	7.235	0.975	1.225	1.4	9.275	3.408	1.25	0.125	3.325	24.975	0.25	0.275	5.55	67.8	9.325	9.4	1.425	0.225	0.225	0.825	0.675	32.532	0.15	0.15	0.1	0.9	2.75	0.5	0.225	2.45	1	1.45	5.825	0.225	0.35	1.625	0.575	0.075	1.375	0.625	1.2	2.4	1.25	1.85	0.15	0.05
CRC_NEO46	2.538	11.961	0.725	3.684	0.15	0.3	0.4	7.375	0.324	0.15	0	2.05	15.75	0	0	3.275	78.1	17.95	16.95	0.9	0.35	0	0.65	0.525	23.595	0.05	0.1	0.1	0.575	1.7	0.375	0.1	3.6	2.4	1.75	9.325	0.525	0.775	0.75	0.2	0	0.45	0.2	0.225	1.225	0.6	2.825	0.325	0.5
CRC_NEO47	8.028	16.975	4.375	12.808	2	1.225	1.8	15.625	8.021	1.25	0.125	3.325	29.9	0.45	0.475	8.4	67.8	9.325	6.725	1.425	0.225	0.225	0.825	1.15	36.558	0.15	0.15	0.65	0.9	3.3	0.5	0.225	2.975	1	0.95	5.825	0.15	0.35	1.6	0.375	0.15	1.375	0.625	1.2	2.4	1.25	1.475	0.225	0.05
CRC_NEO48	10.528	23.743	2.175	12.798	2	1.75	2.875	12.675	8.004	1.975	0.3	5.075	29.875	0.45	0.475	8.4	57.4	7.4	6.725	0.9	0.125	0.025	0.375	0.525	18.545	0.05	0	0.025	0.275	2.175	0.275	0.1	3.6	2.4	1.45	9.325	0.825	1.275	1.6	0.575	0.15	1.375	0.625	1.2	2.4	2.225	1.25	0.15	0.125
CRC_NEO49	5.096	11.955	0.15	7.23	0.525	0.475	1	7.325	0.321	0.625	0	2.05	20.5	0.175	0.15	4.075	78.1	17.9	12.55	0.45	0	0	0.375	0.2	18.544	0	0	0	0.125	1.7	0.15	0	4.875	3.5	2.35	9.3	0.825	1.275	0.5	0.125	0	0.625	0.125	0.1	0.9	0.35	3.8	0.775	0.375
CRC_NEO50	5.795	11.947	1.325	8.767	0.525	0.825	1	9.275	3.408	0.425	0	2.05	22.625	0.25	0.15	5.55	78.15	12.65	11.05	0.425	0.125	0.025	0.375	0.2	13.247	0.05	0	0	0.275	1.7	0.15	0.05	4.875	2.4	1.75	9.3	1.588	1.275	1.075	0.375	0.15	0.85	0.625	0.575	1.525	1.25	1.85	0.225	0.375
CRC_NEO51	10.508	19.046	1.325	12.786	0.975	1.225	1.4	15.625	3.408	1.25	0.05	3.325	29.875	0.45	0.475	6.45	67.825	11.075	6.725	2.95	0.85	0.45	1.275	1.8	44.158	0.5	0.375	0.625	1.275	6.05	0.925	0.525	1.625	0.1	0.95	0.9	0.05	0.1	0.75	0.275	0.15	0.85	0.325	0.35	1.225	0.85	2.825	0.325	0.2
CRC_NEO52	5.089	16.971	2.15	7.228	0.975	0.825	1.4	9.275	1.828	0.9	0.125	3.325	20.5	0.175	0.15	5.55	67.825	12.65	12.55	1.425	0.475	0.225	1.275	0.9	32.521	0.15	0.15	0.625	0.725	4.05	0.6	0.225	2.25	1	1.45	1.975	0.225	0.55	0.75	0.2	0	0.45	0.2	0.35	0.9	0.6	2.825	0.425	0.5
CRC_NEO53	10.502	23.717	4.35	12.767	2	1.75	2.875	15.625	7.99	1.95	0.3	5.05	29.85	0.45	1.1	8.375	57.4	7.4	6.75	1.075	0.475	0.225	0.8	1.15	36.517	0.15	0.15	0.625	0.9	2.75	0.6	0.3	2.25	1	1.45	3.275	0.15	0.55	0.25	0.025	0	0.175	0	0.1	0.65	0.2	5.2	0.775	0.775
CRC_NEO54	2.538	6.24	0.025	2.355	0.15	0.175	0.175	3.6	0	0.15	0	1.35	11.925	0	0	2.425	86.2	17.9	21.425	1.425	0.35	0.125	0.5	0.9	28.089	0.15	0.1	0.15	0.575	2.75	0.475	0.225	2.975	1	1.175	5.825	0.35	0.55	0.15	0.025	0	0.3	0	0	0.175	0.05	5.2	0.775	0.775
CRC_NEO55	2.534	8.804	0.4	6.452	0.35	0.475	0.4	7.325	0	0.3	0	2.05	18.6	0.05	0.075	3.275	78.175	14.6	14.55	1.425	0.35	0.025	0.65	0.525	28.042	0.075	0.05	0.15	0.9	2.175	0.375	0.15	3.6	1.675	1.45	9.275	0.35	0.55	0.375	0.025	0	0.45	0.125	0.1	0.9	0.2	3.8	0.775	0.775
CRC_NEO56	6.28	16.968	0.725	8.759	0.975	0.825	1	9.25	3.408	0.9	0.05	2.675	20.5	0.25	0.275	5.55	72.775	12.65	12.575	2.925	0.85	0.225	1.275	1.8	27.45	0.25	0.375	0.625	1.275	6.05	0.925	0.525	2.25	0.4	0.725	1.975	0.375	0.1	1.075	0.275	0.075	0.625	0.125	0.575	1.225	0.85	2.825	0.325	0.2
CRC_NEO57	8.028	19.03	1.325	12.743	2	1.225	2.875	15.625	3.407	0.9	0.125	3.95	24.95	0.45	0.275	8.375	63.7	9.325	9.4	1.925	0.85	0.45	1.275	1.15	36.509	0.25	0.2	0.625	1.275	6.025	0.6	0.525	2.25	0.4	0.95	1.3	0.15	0.2	0.375	0.2	0	0.3	0.125	0.225	0.9	0.35	5.2	0.525	0.5
CRC_NEO58	6.28	11.942	0.725	7.226	0.525	0.825	0.7	10.95	0.853	0.425	0.05	2.05	18.575	0.175	0.15	4.725	78.175	12.65	14.55	2.925	0.575	0.225	1.25	1.15	44.032	0.25	0.2	0.625	1.275	4.05	0.925	0.525	2.25	0.4	1.175	1.3	0.05	0.2	1.075	0.275	0.025	0.85	0.125	0.35	1.225	0.85	2.825	0.425	0.375
CRC_NEO59	10.489	19.018	2.15	12.743	1.975	1.75	1.8	15.6	7.99	1.25	0.125	5.05	24.95	0.225	1.075	8.35	57.4	9.325	9.425	1.425	0.225	0.075	0.65	0.9	27.994	0.15	0.15	0.1	0.575	2.725	0.375	0.225	3.6	1	1.45	3.25	0.35	0.775	1.075	0.275	0.025	1.375	0.2	0.575	1.525	0.85	2.825	0.425	0.275
CRC_NEO60	10.47	23.712	2.15	12.743	1.275	1.725	2.85	12.65	3.406	1.95	0.3	3.95	29.85	0.45	0.475	6.45	63.7	11.075	6.775	0.9	0.225	0.025	0.375	0.675	27.975	0.075	0.05	0.1	0.425	1.675	0.375	0.15	3.6	1.675	1.75	9.275	0.35	1.275	0.75	0.125	0	0.625	0.2	0.225	1.225	0.6	2.825	0.425	0.5
CRC_NEO61	6.279	11.941	1.325	8.755	0.975	0.825	0.7	10.95	3.388	0.625	0	3.325	22.625	0.175	0.15	5.55	67.825	12.625	11.05	0.625	0.225	0.025	0.225	0.2	18.491	0.05	0	0	0.425	1.2	0.15	0.05	4.875	2.4	1.75	9.275	0.825	1.275	1.075	0.375	0.025	0.625	0.125	0.35	1.225	0.85	2.825	0.225	0.375
CRC_NEO62	6.278	11.938	0.4	5.978	0.725	0.475	0.7	10.95	0.848	0.625	0	3.325	18.575	0.1	0.075	4.725	67.85	14.6	14.575	0.9	0.225	0.075	0.65	0.675	23.568	0.05	0.05	0.1	0.575	2.725	0.375	0.15	2.975	2.425	2.35	9.275	0.525	0.775	1.075	0.575	0.075	1.375	0.625	0.575	2.4	1.25	1.85	0.15	0.2
CRC_NEO63	6.278	11.937	1.325	7.216	0.725	0.575	1.4	10.95	0.841	0.625	0.05	2.675	18.55	0.175	0.25	5.55	72.825	11.05	14.575	0.9	0.125	0.075	0.5	0.525	23.548	0.05	0.05	0.15	0.425	2.175	0.275	0.1	3.6	2.425	1.75	9.275	0.525	0.775	0.75	0.125	0	0.45	0.125	0.225	0.9	0.35	2.825	0.425	0.775
CRC_NEO64	6.277	14.499	0.4	8.75	0.725	0.825	0.7	12.65	1.826	0.425	0.05	2.675	20.5	0.225	0.075	5.55	72.875	12.625	12.575	1.925	0.85	0.45	1.25	1.8	43.981	0.25	0.375	0.625	1.275	6.025	0.925	0.525	2.25	0.4	0.95	0.9	0.05	0.1	0.75	0.125	0	0.45	0.2	0.225	1.225	0.6	2.825	0.425	0.775
CRC_NEO65	2.517	9.204	0.15	5.974	0.125	0.475	0.4	3.575	0.841	0.15	0	2.05	15.725	0.05	0	3.275	78.225	17.875	16.975	1.425	0.475	0.225	0.65	0.675	36.493	0.25	0.15	0.1	0.9	3.3	0.6	0.225	2.975	0.4	1.75	3.25	0.15	0.35	1.075	0.375	0.075	0.85	0.2	0.575	1.225	1.25	2.825	0.325	0.275
CRC_NEO66	2.508	6.239	0.4	4.806	0.35	0.475	0.4	5.2	0	0.15	0	0.75	18.55	0.05	0.075	3.275	95	17.875	14.575	1.425	0.35	0.075	0.8	0.9	32.521	0.15	0.15	0.1	0.725	3.3	0.475	0.225	2.45	1	1.175	5.825	0.225	0.35	1.6	0.575	0.15	1.375	0.625	1.2	2.4	2.2	1.25	0.05	0.125
CRC_NEO67	10.468	23.711	4.35	12.741	1.975	1.725	2.85	15.6	7.987	1.95	0.3	5.05	29.85	0.45	1.075	8.325	57.475	4.95	6.775	1.425	0.35	0.125	0.8	0.9	32.514	0.15	0.1	0.15	0.9	3.3	0.6	0.225	2.975	1	1.45	3.25	0.225	0.55	0.5	0.275	0.025	0.625	0.2	0.225	0.9	0.6	2.175	0.425	0.5
CRC_NEO68	8.026	19.017	4.35	12.735	1.275	1.2	1.8	15.6	0.487	1.225	0.125	5.05	22.625	0.45	1.075	6.45	57.525	9.325	11.05	1.925	0.575	0.45	0.8	0.9	36.493	0.25	0.15	0.625	1.275	3.3	0.6	0.525	2.25	0.4	1.45	1.975	0.15	0.35	1.075	0.575	0.025	0.85	0.2	0.35	1.225	1.225	2.175	0.425	0.275
CRC_NEO69	8.024	23.71	1.325	12.71	0.975	1.2	1.375	15.575	7.987	0.875	0.125	5.025	22.625	0.45	0.25	6.45	57.525	9.3	11.05	0.9	0.225	0	0.225	0.5	18.487	0	0.05	0	0.425	1.675	0.275	0.05	4.875	3.5	2.35	9.25	0.825	0.775	0.75	0.275	0.075	0.85	0.325	0.575	1.225	0.85	2.15	0.325	0.5
CRC_NEO70	6.276	16.967	4.35	8.75	0.725	0.575	1.375	12.65	7.959	0.875	0.05	3.325	24.95	0.225	0.25	6.45	67.85	11.05	9.425	1.425	0.225	0.075	0.65	0.5	27.968	0.15	0.05	0.15	0.725	2.175	0.375	0.15	3.6	1	1.75	5.825	0.35	0.775	1.6	0.575	0.15	1.375	0.325	1.2	2.4	2.2	1.25	0.225	0.125
CRC_NEO71	5.087	16.946	2.15	8.746	0.975	0.825	1.375	10.95	3.388	0.625	0.05	3.325	20.475	0.225	0.25	6.45	67.875	9.3	12.575	1.925	0.575	0.45	0.8	1.15	43.975	0.25	0.375	0.275	1.275	3.3	0.925	0.525	2.25	0.4	0.95	1.3	0.05	0.2	0.375	0.2	0	0.3	0.05	0.1	0.9	0.35	5.2	0.525	0.5
CRC_NEO72	6.276	11.93	0.725	7.213	0.975	0.825	1.375	9.25	1.817	0.425	0.05	2.675	22.625	0.175	0.075	5.55	72.875	12.625	11.05	0.9	0.125	0	0.375	0.35	23.545	0.05	0	0	0.575	1.175	0.15	0.05	3.6	2.425	2.35	9.25	0.525	1.25	1.075	0.575	0.075	1.375	0.2	1.2	1.525	1.225	2.825	0.225	0.2
CRC_NEO73	10.426	19.013	2.15	8.745	1.275	1.2	1.8	15.575	3.367	1.225	0.125	3.95	24.95	0.225	1.075	6.425	63.7	9.3	9.425	1.425	0.35	0.125	0.65	0.9	32.513	0.125	0.05	0.275	0.725	3.3	0.475	0.225	2.975	1	1.175	3.25	0.225	0.35	0.75	0.2	0	0.85	0.125	0.35	1.225	0.6	2.15	0.425	0.5
CRC_NEO74	3.438	11.93	0.725	5.969	0.35	0.475	0.7	7.325	0.837	0.3	0	2.675	20.475	0.05	0	4.075	72.875	14.6	12.575	1.425	0.225	0.025	0.65	0.9	32.501	0.075	0.1	0.275	0.575	2.725	0.375	0.225	3.6	1.675	1.175	5.8	0.229	0.775	0.25	0.125	0	0.45	0.125	0.1	0.65	0.2	3.775	0.775	0.75
CRC_NEO75	4.471	11.925	0.15	4.803	0.525	0.175	0.7	9.25	0.836	0.3	0	1.35	20.475	0.1	0	4.075	86.225	17.85	12.575	2.925	0.85	0.45	1.25	1.8	43.968	0.5	0.35	0.625	1.275	6	0.925	0.525	1.6	0.1	0.525	1.3	0.05	0.1	0.5	0.275	0.075	0.825	0.2	0.575	1.225	0.85	2.825	0.225	0.5
CRC_NEO76	4.462	14.488	0.15	6.259	0.525	0.475	1	7.325	0.835	0.3	0	2.675	18.55	0.1	0	4.725	72.9	14.6	14.575	1.925	0.475	0.45	1.25	1.15	36.466	0.25	0.15	0.625	1.275	3.275	0.925	0.525	2.25	0.4	0.95	3.25	0.15	0.2	1.6	0.575	0.15	1.375	0.6	1.2	2.4	2.2	1.25	0.05	0.125
CRC_NEO77	8.023	19.005	4.35	12.66	1.975	1.2	2.85	15.575	3.355	1.95	0.125	5.025	29.825	0.225	1.075	6.425	57.525	11.05	6.8	0.9	0.125	0	0.225	0.2	18.47	0	0.05	0	0.425	1.175	0.275	0.05	4.875	3.5	2.35	9.225	0.05	1.25	0.15	0.025	0	0	0	0	0.425	0.05	5.2	0.75	0.75
CRC_NEO78	8.021	18.996	4.325	12.642	0.975	1.725	1.8	10.95	3.342	1.95	0.125	3.325	24.95	0.45	0.475	8.325	67.9	9.3	9.425	1.425	0.35	0.225	1.25	0.9	36.433	0.075	0.15	0.275	1.275	3.275	0.6	0.3	2.45	1.7	0.95	3.25	0.15	0.35	1.075	0.375	0.025	1.375	0.6	1.2	1.525	0.85	2.825	0.225	0.2
CRC_NEO79	2.502	11.914	0.15	5.969	0.525	0.475	0.4	7.325	0	0.425	0	1.35	20.475	0.05	0	4.075	86.225	17.85	12.575	1.075	0.35	0.075	0.8	0.675	27.965	0.075	0.1	0.15	0.725	3.275	0.375	0.15	2.45	1.7	1.45	5.8	0.35	0.775	1.6	0.575	0.075	1.375	0.325	1.2	2.375	1.225	1.85	0.15	0.125
CRC_NEO80	3.435	6.192	0.15	3.679	0.125	0.175	0.7	3.55	0	0.15	0	0.75	15.725	0	0	3.275	95.1	17.825	16.975	1.425	0.225	0.075	0.65	0.675	32.496	0.125	0.05	0.275	0.725	2.725	0.375	0.15	3.6	1	1.175	9.225	0.236	0.55	0.75	0.2	0	0.45	0.125	0.35	0.9	0.6	3.775	0.425	0.375
CRC_NEO81	10.426	18.995	1.325	12.626	0.975	1.2	1.375	12.65	7.937	1.225	0.3	3.95	24.95	0.225	0.25	6.425	63.7	11.05	9.425	1.425	0.475	0.225	0.65	0.9	32.495	0.25	0.15	0.275	0.9	2.725	0.475	0.225	2.975	0.4	1.175	1.975	0.242	0.55	0.75	0.125	0.025	0.45	0.05	0.35	1.225	0.6	3.775	0.425	0.375
CRC_NEO82	4.455	13.605	0.15	7.205	0.725	0.475	1	7.3	1.816	0.425	0	2.675	18.525	0.1	0.075	4.725	72.925	14.6	14.575	0.425	0	0.025	0.225	0.2	18.431	0	0	0	0.425	1.675	0.15	0.05	4.875	3.525	2.35	9.2	0.825	1.25	0.75	0.275	0	0.625	0.2	0.225	1.225	0.6	2.825	0.325	0.375
CRC_NEO83	10.416	23.679	4.325	12.621	1.975	1.725	2.85	15.575	7.927	1.95	0.3	5.025	29.825	0.45	1.075	8.325	57.525	4.95	6.825	1.425	0.35	0.125	0.5	0.675	32.492	0.125	0.1	0.15	0.575	3.275	0.375	0.225	2.975	1	1.45	3.225	0.25	0.55	0.75	0.275	0.025	0.825	0.325	0.575	1.225	0.85	2.825	0.225	0.5
CRC_NEO84	6.276	11.913	0.725	8.74	0.525	0.475	1	10.925	0.83	0.875	0.05	2.05	22.625	0.1	0.25	4.725	78.275	11.05	11.05	1.925	0.575	0.225	1.25	1.8	43.846	0.25	0.35	0.275	1.275	6	0.925	0.3	2.25	0.4	1.175	1.3	0.05	0.2	0.75	0.275	0	0.825	0.2	0.35	1.525	0.6	2.825	0.225	0.5
CRC_NEO85	8.02	23.663	4.325	12.619	1.275	1.725	1.775	12.65	7.927	1.95	0.125	5.025	22.625	0.45	1.075	8.3	57.55	9.3	11.05	1.925	0.475	0.225	0.65	0.675	36.415	0.125	0.15	0.275	0.875	2.725	0.6	0.3	2.975	1	0.95	3.225	0.15	0.35	1.6	0.375	0.15	1.375	0.6	1.2	2.375	1.225	1.475	0.225	0.125
CRC_NEO86	8.018	18.993	2.15	12.618	0.975	1.2	1.775	10.925	7.899	1.225	0.3	3.95	22.6	0.45	0.45	6.425	63.75	9.3	11.075	1.425	0.475	0.425	1.25	0.9	36.412	0.25	0.2	0.275	0.875	4.05	0.6	0.3	2.45	0.4	0.95	5.8	0.15	0.35	0.75	0.125	0	0.45	0.125	0.2	0.9	0.35	3.775	0.525	0.5
CRC_NEO87	17.125	23.575	1.325	8.736	0.975	0.825	1.375	12.65	7.881	0.875	0.05	3.3	29.775	0.225	0.25	6.425	67.9	9.3	6.825	2.925	0.575	0.225	1.25	0.9	43.821	0.25	0.35	0.15	0.875	6	0.925	0.525	2.225	0.4	0.725	1.975	0.05	0.35	0.75	0.275	0.075	0.625	0.2	0.575	1.525	0.85	2.825	0.225	0.375
CRC_NEO88	10.41	23.499	4.325	12.583	1.975	1.725	2.825	15.55	7.881	1.925	0.3	5.025	29.775	0.45	1.075	8.3	57.575	7.4	6.825	0.625	0.225	0	0.375	0.5	18.429	0.05	0	0	0.275	1.675	0.15	0.1	3.6	2.425	2.35	9.2	0.825	1.25	0.25	0.125	0	0.3	0	0.1	0.65	0.2	5.2	0.75	0.75
CRC_NEO89	3.643	11.903	2.125	8.735	0.975	0.575	1	12.65	1.815	0.875	0.05	2.05	22.6	0.225	0.25	5.525	78.275	12.625	11.075	1.425	0.35	0.025	0.8	0.5	27.963	0.125	0.1	0.15	0.725	2.175	0.375	0.15	2.45	1	1.75	9.2	0.35	0.55	0.25	0	0	0.3	0	0	0.425	0.2	5.2	0.75	0.75
CRC_NEO90	6.275	14.44	2.125	12.571	1.275	0.825	1.375	15.5	1.812	1.225	0.125	3.3	22.575	0.45	0.25	6.425	67.925	9.275	11.075	1.075	0.475	0.125	0.8	0.875	36.402	0.25	0.2	0.15	0.725	3.275	0.475	0.225	2.975	0.4	1.175	3.225	0.15	0.55	0.75	0.2	0	0.825	0.05	0.35	0.9	0.6	3.775	0.425	0.375
CRC_NEO91	6.271	11.902	0.4	7.201	0.725	0.825	0.7	9.225	1.812	0.425	0	2.675	22.575	0.1	0.15	4.725	72.95	12.6	11.075	1.925	0.575	0.425	1.25	1.15	43.812	0.5	0.35	0.275	1.275	4.05	0.925	0.3	2.225	0.1	1.175	1.3	0.05	0.2	1.6	0.575	0.075	1.375	0.325	1.175	2.375	1.225	1.85	0.225	0.125
CRC_NEO92	6.267	14.435	1.325	5.961	0.725	0.825	1	9.225	3.34	0.425	0	2.05	22.575	0.175	0.25	5.525	78.3	12.6	11.075	0.9	0.35	0.025	0.65	0.5	23.545	0.05	0.05	0.1	0.575	2.175	0.375	0.1	4.85	2.425	1.425	9.2	0.525	1.25	0.75	0.275	0.15	1.375	0.6	1.175	1.525	0.85	1.85	0.325	0.2
CRC_NEO93	4.454	11.901	1.3	7.193	0.725	0.475	1	10.925	0.83	0.625	0.05	2.675	20.475	0.1	0.075	4.7	72.95	12.6	12.575	0.9	0.125	0	0.375	0.5	23.544	0.05	0	0.075	0.425	1.675	0.15	0.1	3.6	2.425	2.35	9.175	0.525	0.775	1.075	0.375	0.025	1.375	0.2	0.35	1.525	0.85	2.825	0.225	0.275
CRC_NEO94	5.075	16.94	2.125	8.73	0.975	0.825	1.375	10.925	3.312	0.875	0.05	3.3	24.925	0.175	0.15	6.425	67.925	9.275	9.45	2.925	0.575	0.125	1.25	0.875	43.811	0.5	0.2	0.625	0.875	3.275	0.6	0.525	2.225	0.1	1.425	1.975	0.05	0.2	0.15	0	0	0.3	0.05	0.1	0.65	0.05	5.2	0.525	0.75
CRC_NEO95	6.26	11.895	0.725	7.192	0.525	0.475	1	10.925	1.807	0.425	0.05	2.05	22.55	0.1	0.075	4.7	78.3	14.6	11.075	0.9	0.35	0.125	0.8	0.5	27.955	0.125	0.05	0.025	0.725	3.275	0.375	0.225	3.6	1	1.425	5.8	0.35	0.55	1.075	0.275	0	0.625	0.125	0.35	0.9	0.85	3.775	0.425	0.375
CRC_NEO96	6.257	16.94	2.125	8.725	0.975	0.825	1.375	10.925	7.859	0.875	0.125	3.3	20.475	0.225	0.45	6.425	67.925	11.05	12.6	0.425	0.125	0.025	0.225	0.2	13.323	0	0	0	0.425	1.175	0	0.05	4.85	3.525	2.325	9.175	1.582	1.25	1.6	0.575	0.15	1.375	0.6	1.175	2.375	2.175	1.225	0.225	0.05
CRC_NEO97	10.394	23.469	4.325	12.538	1.975	1.725	2.825	15.5	7.859	1.925	0.3	5.025	29.775	0.45	1.075	8.3	57.7	4.875	6.85	0.9	0.35	0.025	0.375	0.35	27.923	0.05	0.1	0	0.425	2.725	0.375	0.1	3.6	2.425	1.425	9.175	0.35	1.25	1.075	0.275	0.15	1.375	0.6	0.575	1.525	1.225	1.85	0.225	0.275
CRC_NEO98	4.454	11.876	0.725	4.801	0.725	0.825	0.7	7.3	0.826	0.275	0	2.675	18.525	0.1	0.15	4.05	72.95	14.6	14.575	2.9	0.85	0.225	0.8	1.15	36.363	0.25	0.2	0.625	0.875	4.05	0.925	0.525	2.225	0.4	0.95	3.225	0.15	0.2	0.375	0.125	0.025	0.3	0	0.2	0.9	0.35	3.775	0.525	0.5
CRC_NEO99	10.394	23.466	4.325	12.48	1.975	1.725	2.825	15.5	7.858	1.925	0.3	5.025	29.725	0.425	1.05	8.3	57.725	4.875	6.875	0.9	0.35	0.075	0.375	0.5	27.908	0.05	0.05	0.075	0.4	2.725	0.375	0.1	3.6	2.45	2.325	9.175	0.35	1.25	0.75	0.125	0.075	0.625	0.125	0.35	1.225	0.6	3.775	0.425	0.375
CRC_NEO100	2.502	8.785	0.4	4.794	0.35	0.175	0.7	9.225	0	0.15	0	2.05	18.525	0.05	0	4.05	78.375	17.825	14.575	1.425	0.475	0.225	0.65	0.675	36.362	0.125	0.15	0.075	0.875	4.05	0.475	0.3	2.975	1.025	1.175	1.975	0.15	0.55	0.375	0.025	0	0.175	0	0	0.425	0.2	5.175	0.525	0.75
CRC_PED01	8.015	16.935	0.725	8.724	1.275	0.825	1	12.65	7.851	0.875	0.05	3.3	29.675	0.15	0.45	5.525	67.975	9.275	6.875	1.925	0.575	0.225	0.8	1.15	43.811	0.25	0.2	0.625	0.875	3.275	0.925	0.525	2.225	0.4	1.175	1.3	0.055	0.2	0.75	0.125	0	0.625	0.1	0.2	1.225	0.35	3.75	0.525	0.75
CRC_PED02	10.391	23.398	4.3	12.46	1.95	1.725	2.825	15.5	7.84	1.925	0.3	5.025	29.65	0.425	1.05	8.275	57.75	7.375	6.9	1.425	0.35	0.125	0.8	0.675	27.901	0.125	0.05	0.275	0.575	3.275	0.475	0.225	2.975	1.025	1.425	3.225	0.35	0.55	1.6	0.575	0.075	1.375	0.6	1.175	1.525	1.225	1.85	0.15	0.125
CRC_PED03	6.247	14.667	1.3	5.959	0.725	0.825	1	7.3	1.792	0.625	0	2.675	22.55	0.15	0.075	5.525	72.95	12.6	11.1	1.425	0.225	0.225	0.5	0.875	32.492	0.125	0.05	0.075	0.875	3.275	0.475	0.225	2.95	1.025	1.75	3.225	0.25	0.55	0.125	0.125	0	0.45	0	0.1	0.425	0.2	3.75	0.75	0.75
CRC_PED04	2.496	11.873	0.025	4.788	0.125	0.175	0.7	3.55	0	0.275	0	1.35	11.9	0.05	0	3.275	86.275	17.8	21.45	1.425	0.225	0.025	0.5	0.5	23.544	0.125	0.05	0.025	0.575	1.675	0.275	0.15	3.6	1.025	2.325	5.775	0.525	0.775	1.075	0.375	0.075	1.35	0.2	0.575	2.375	1.225	1.85	0.325	0.125
CRC_PED05	8.716	14.432	0.725	8.72	0.525	0.825	1.375	9.225	1.791	0.425	0	2.65	22.55	0.225	0.15	5.525	72.975	12.6	11.1	1.425	0.225	0.025	0.65	0.675	32.477	0.075	0.1	0.075	0.575	3.275	0.475	0.15	2.95	1.7	1.75	9.175	0.25	0.775	1.575	0.375	0.075	0.825	0.6	1.175	1.525	1.225	1.85	0.325	0.275
CRC_PED06	8.009	23.356	1.3	8.719	1.95	1.725	1.775	12.65	7.84	0.875	0.3	3.95	24.9	0.225	0.45	6.425	63.75	11.05	9.45	0.9	0.125	0	0.375	0.2	18.427	0	0.05	0	0.275	1.175	0.275	0.05	4.85	3.525	1.75	9.15	0.825	1.25	0.75	0.2	0	0.825	0.2	0.2	1.225	0.6	3.75	0.425	0.275
CRC_PED07	8.004	9.455	4.3	8.716	0.975	1.2	1.375	12.625	7.832	1.225	0.125	5.025	22.55	0.425	0.45	6.4	57.775	9.275	11.1	1.925	0.575	0.425	0.8	0.875	36.347	0.25	0.35	0.6	0.875	3.275	0.6	0.3	2.225	0.4	0.95	3.225	0.15	0.35	1.075	0.575	0.075	0.825	0.325	0.575	2.375	1.225	2.825	0.225	0.2
CRC_PED08	2.482	6.178	0.4	3.672	0.125	0.3	0.4	3.55	0	0.275	0	0.75	15.7	0	0	2.425	95.175	17.8	17	0.9	0.225	0.075	0.375	0.35	27.897	0.05	0	0.075	0.575	1.675	0.375	0.15	4.825	2.45	2.325	5.775	0.374	1.25	0.5	0.125	0	0.625	0.2	0.35	1.225	0.35	2.8	0.325	0.5
CRC_PED09	2.48	6.16	0.15	2.299	0.35	0.175	0.4	3.55	0	0.15	0	1.35	11.85	0	0	3.275	86.275	17.725	21.475	1.925	0.475	0.425	0.8	0.875	36.345	0.25	0.35	0.15	1.275	3.275	0.6	0.3	2.95	0.4	1.175	3.2	0.15	0.35	0.75	0.2	0.025	0.625	0.1	0.35	0.9	0.6	3.75	0.425	0.275
CRC_PED10	2.477	8.783	0.15	3.662	0.35	0.175	0.7	3.55	0	0.275	0	1.35	11.7	0	0	3.275	86.275	17.725	21.7	1.425	0.35	0.125	0.65	0.875	32.461	0.125	0.1	0.15	0.875	2.725	0.475	0.225	2.95	1.025	1.75	3.2	0.25	0.35	0.75	0.125	0	0.3	0	0.1	0.9	0.35	3.75	0.75	0.375
CRC_PED11	10.386	23.327	2.125	12.447	1.275	1.2	2.825	15.5	7.811	1.225	0.125	5	24.9	0.425	1.05	8.275	57.775	9.275	9.45	1.075	0.225	0.025	0.375	0.675	23.498	0.05	0.05	0.075	0.4	2.725	0.375	0.1	4.825	2.45	1.425	9.1	0.525	0.775	1.575	0.575	0.15	1.35	0.6	1.175	2.375	2.175	1.225	0.05	0.2
CRC_PED12	6.244	16.927	4.275	8.694	0.975	0.825	1.375	15.475	3.312	0.875	0.05	3.3	29.65	0.225	0.25	6.4	68	11.05	6.9	1.425	0.225	0.125	0.5	0.675	27.871	0.125	0.05	0.15	0.575	2.725	0.475	0.15	3.6	1.025	1.425	5.75	0.375	0.775	0.75	0.2	0.025	0.625	0.05	0.35	1.225	0.6	2.8	0.425	0.75
CRC_PED13	8.004	23.282	4.275	12.44	1.95	1.725	2.825	15.475	7.811	1.225	0.125	4.975	29.65	0.425	1.05	8.25	57.8	9.25	6.925	1.425	0.475	0.225	0.8	0.875	32.451	0.125	0.15	0.275	1.275	3.275	0.475	0.225	2.95	1.025	1.175	1.975	0.25	0.35	0.125	0.125	0	0.3	0.05	0	0.425	0.2	3.75	0.75	0.75
CRC_PED14	6.243	16.922	0.725	7.186	0.975	0.825	0.7	12.625	1.789	0.625	0	3.3	24.9	0.15	0.15	4.7	68	12.6	9.45	2.9	0.825	0.425	1.25	1.8	43.757	0.5	0.35	0.6	1.275	6	0.9	0.525	1.6	0.1	0.525	1.3	0.057	0	0.75	0.275	0.075	0.625	0.1	0.575	1.225	0.85	2.8	0.325	0.5
CRC_PED15	6.243	11.873	2.125	5.956	0.725	0.825	0.7	9.225	3.303	0.625	0.05	2.025	22.55	0.1	0.25	5.525	78.4	11.05	11.1	1.425	0.35	0.075	0.5	0.5	32.449	0.075	0.1	0.075	0.575	3.275	0.475	0.15	2.95	1.7	1.75	9.1	0.25	0.775	0.125	0	0	0	0	0	0.425	0.05	5.175	0.75	0.75
CRC_PED16	4.453	14.418	0.15	4.786	0.525	0.475	1	7.275	0.321	0.275	0	1.35	20.475	0.1	0	4.7	86.35	14.575	12.6	1.425	0.225	0.125	0.8	0.5	32.43	0.125	0.05	0.275	0.575	2.725	0.475	0.225	2.95	1.025	1.75	5.75	0.25	0.775	0.5	0.125	0.025	0.625	0.05	0.2	1.225	0.6	3.75	0.425	0.75
CRC_PED17	8.001	23.279	4.275	12.44	1.95	1.2	2.8	15.45	7.808	1.925	0.3	3.925	29.625	0.425	1.05	8.25	63.75	7.375	6.95	2.9	0.825	0.425	1.25	1.775	43.752	0.5	0.35	0.6	1.275	5.975	0.9	0.525	1.825	0.1	0.525	0.875	0.067	0	0.75	0.2	0	0.45	0.2	0.2	0.9	0.6	3.75	0.425	0.75
CRC_PED18	7.996	23.257	2.125	12.435	1.95	1.725	1.775	15.45	7.808	1.225	0.125	4.975	29.6	0.425	0.45	8.25	57.825	7.375	6.95	1.075	0.475	0.125	0.8	0.675	32.42	0.125	0.05	0.275	0.725	3.25	0.475	0.225	2.45	1.025	1.175	3.2	0.25	0.55	0.5	0.2	0	0.3	0.05	0.1	0.9	0.35	3.725	0.525	0.75
CRC_PED19	10.371	23.252	2.125	12.421	0.95	1.2	1.775	15.45	7.801	1.225	0.3	4.975	24.9	0.225	0.25	8.25	57.825	11.05	9.45	1.925	0.475	0.225	1.25	1.775	36.34	0.5	0.2	0.15	1.275	4.05	0.9	0.3	2.225	0.1	0.95	3.2	0.15	0.2	0.25	0	0	0.3	0.05	0	0.65	0.05	3.725	0.75	0.75
CRC_PED20	4.449	14.408	0.725	5.953	0.525	0.475	1	7.275	0.825	0.625	0.05	2.025	18.525	0.15	0.075	4.05	78.45	14.575	14.575	1.925	0.475	0.225	1.225	0.875	36.32	0.125	0.15	0.6	1.275	4.025	0.6	0.3	2.95	1.025	0.95	1.975	0.15	0.55	0.75	0.2	0	0.45	0.2	0.2	1.225	0.6	3.725	0.525	0.5
CRC_PED21	7.993	23.23	4.275	12.42	1.95	1.2	2.8	15.425	7.77	1.925	0.3	3.925	29.575	0.425	1.05	8.25	63.75	7.375	6.975	1.075	0.475	0.225	0.65	0.875	36.312	0.125	0.125	0.075	0.875	3.25	0.6	0.3	2.95	1.025	1.425	5.725	0.15	0.35	0.725	0.125	0.025	0.45	0.05	0.35	0.9	0.6	5.175	0.525	0.5
CRC_PED22	2.468	11.844	0.025	2.288	0.35	0.175	0.4	3.5	0.321	0.125	0	0.75	15.7	0	0	3.25	95.225	17.7	17	1.425	0.475	0.225	1.225	0.675	32.414	0.25	0.125	0.15	1.275	2.725	0.6	0.225	2.95	0.4	1.175	3.175	0.25	0.35	0.375	0.025	0	0.3	0.1	0.2	0.65	0.35	3.725	0.75	0.75
CRC_PED23	4.447	11.842	0.725	7.178	0.35	0.475	0.4	9.225	1.786	0.425	0	1.325	20.475	0.15	0.075	4.7	86.35	14.575	12.6	1.925	0.575	0.425	1.225	1.15	36.283	0.5	0.2	0.275	1.275	5.975	0.6	0.3	2.95	0.1	0.95	1.3	0.15	0.35	0.375	0.125	0.025	0.3	0	0.1	0.9	0.35	5.175	0.525	0.375
CRC_PED24	6.243	11.83	2.125	8.688	1.275	1.2	1.375	12.625	1.786	0.625	0	3.3	24.9	0.225	0.15	6.4	68.025	9.25	9.475	2.85	0.575	0.125	1.225	0.875	36.267	0.25	0.35	0.275	0.875	3.25	0.9	0.3	2.95	0.4	1.175	1.975	0.15	0.35	1.075	0.275	0.025	0.825	0.1	0.35	1.525	0.85	2.8	0.225	0.5
CRC_PED25	7.993	16.918	2.125	12.414	0.95	1.2	1.375	9.225	7.765	1.225	0.05	3.3	22.55	0.425	0.45	6.4	68.025	9.25	11.1	1.075	0.475	0.125	0.8	1.15	32.41	0.125	0.1	0.275	0.725	4.025	0.6	0.225	2.45	1.025	1.425	1.975	0.25	0.55	0.725	0.275	0.025	0.625	0.325	0.575	1.2	0.85	2.8	0.225	0.275
CRC_PED26	3.434	11.828	0.15	4.784	0.35	0.175	0.7	7.225	0	0.425	0	1.325	15.7	0.1	0	4.05	86.375	14.575	17	2.85	0.825	0.425	1.225	1.775	43.735	0.5	0.35	0.6	1.275	5.95	0.9	0.525	1.825	0.1	0.525	0.875	0.075	0	1.575	0.375	0.075	0.825	0.2	1.175	2.375	1.225	1.85	0.225	0.275
CRC_PED27	10.37	18.991	1.3	8.686	1.925	1.2	1.375	15.425	7.752	1.225	0.275	3.925	24.875	0.425	0.25	6.4	63.8	9.25	9.475	1.425	0.475	0.225	0.8	0.675	36.259	0.25	0.125	0.075	0.875	4.025	0.475	0.3	2.95	0.4	1.425	3.175	0.15	0.35	0.125	0.025	0	0.3	0	0	0.175	0.05	5.175	0.75	0.75
CRC_PED28	2.461	11.828	0.025	3.656	0.125	0.175	0.175	7.225	0	0.125	0	0.75	11.7	0.05	0	3.25	95.225	17.625	21.8	1.075	0.35	0.125	0.5	0.675	32.401	0.125	0.1	0.025	0.725	3.25	0.475	0.15	3.6	1.025	1.425	5.725	0.25	0.55	0.725	0.125	0.025	0.625	0.1	0.2	0.9	0.6	3.725	0.525	0.375
CRC_PED29	6.243	11.826	0.7	7.173	0.725	0.825	1	9.225	0.825	0.625	0.05	2.65	18.525	0.225	0.15	4.7	72.975	11.05	14.575	1.425	0.475	0.225	0.8	0.875	36.252	0.125	0.125	0.6	0.725	3.25	0.6	0.3	2.95	1.025	0.95	3.175	0.15	0.55	1.05	0.375	0.025	1.35	0.2	0.35	1.525	0.85	2.8	0.425	0.275
CRC_PED30	7.992	16.915	0.7	8.684	0.95	0.825	1.375	10.925	1.783	1.225	0.05	2.025	24.875	0.225	0.25	6.4	78.475	9.25	9.475	1.925	0.825	0.125	0.8	1.775	36.245	0.25	0.125	0.275	1.275	5.95	0.9	0.3	2.225	0.4	1.175	1.975	0.15	0.35	0.375	0.2	0	0.3	0.1	0.2	0.9	0.35	3.725	0.525	0.75
CRC_PED31	10.362	18.988	2.125	8.682	1.925	1.7	1.775	10.9	7.748	1.925	0.125	3.925	24.875	0.225	1.05	8.25	63.8	9.225	9.475	1.4	0.225	0.125	0.65	0.5	32.399	0.125	0.075	0.075	0.575	3.25	0.475	0.15	3.6	1.025	1.175	5.725	0.25	0.775	0.5	0.2	0.075	0.825	0.1	0.2	1.2	0.6	2.8	0.425	0.5
CRC_PED32	6.237	11.804	1.3	5.95	0.725	0.475	1	9.2	1.783	0.875	0.05	3.3	20.45	0.15	0.075	4.7	68.025	12.6	12.6	0.625	0	0	0.225	0.35	13.247	0	0	0	0.4	1.175	0.15	0	4.825	3.525	2.325	9.075	1.593	1.25	0.725	0.2	0	0.625	0.05	0.35	1.2	0.6	2.8	0.425	0.5
CRC_PED33	7.98	18.981	1.3	7.165	1.275	0.825	1	12.625	7.731	1.225	0.05	2.65	24.875	0.425	0.45	6.4	72.975	11.025	9.475	1.925	0.825	0.125	1.225	1.775	36.243	0.25	0.2	0.6	1.25	4.025	0.6	0.525	2.225	0.4	0.95	1.95	0.15	0.2	0.725	0.2	0.075	0.825	0.1	0.575	1.525	0.85	2.8	0.225	0.375
CRC_PED34	10.362	23.211	4.275	12.404	1.925	1.7	2.8	15.425	7.731	1.925	0.275	4.975	29.575	0.425	1.05	8.25	57.875	4.85	6.975	0.9	0.225	0.125	0.375	0.35	23.468	0.05	0.05	0	0.575	2.175	0.375	0.15	3.575	2.45	1.425	9.075	0.525	1.25	1.575	0.375	0.075	1.35	0.2	0.575	2.375	1.225	1.85	0.325	0.2
CRC_PED35	7.98	18.972	4.275	12.402	1.925	1.2	2.8	15.425	3.296	1.925	0.275	4.975	24.875	0.425	0.45	8.225	57.95	7.375	9.475	1.925	0.475	0.425	0.8	1.775	36.225	0.25	0.2	0.275	1.25	3.25	0.9	0.525	2.225	0.425	0.725	1.95	0.15	0.35	1.05	0.575	0.15	1.35	0.6	1.175	2.375	1.225	1.45	0.15	0.125
CRC_PED36	6.236	14.397	2.125	7.16	0.725	0.825	0.7	10.9	3.282	0.625	0.05	2.025	22.525	0.15	0.25	5.525	78.5	9.225	11.125	1.925	0.575	0.425	0.8	0.875	36.225	0.25	0.35	0.275	0.875	3.25	0.9	0.3	2.95	0.425	0.95	1.95	0.15	0.35	1.575	0.375	0.075	0.825	0.2	0.575	2.375	1.225	1.85	0.225	0.375
CRC_PED37	6.234	14.384	0.7	8.678	0.5	0.825	1	10.9	1.783	0.425	0	2.65	22.525	0.225	0.15	5.525	73	11.025	11.125	2.85	0.825	0.425	1.225	1.15	43.726	0.25	0.35	0.6	1.25	5.925	0.9	0.525	2.225	0.425	0.95	0.875	0.075	0.1	1.05	0.375	0.15	1.35	0.2	1.175	2.375	1.225	1.825	0.15	0.275
CRC_PED38	4.439	11.8	1.3	5.948	0.35	0.825	0.7	7.225	12.904	0.275	0	2.025	18.5	0.15	0.075	4.7	78.525	17.625	14.6	1.075	0.475	0.125	0.65	0.675	27.867	0.125	0.05	0.275	0.875	2.725	0.375	0.15	2.95	1.025	1.75	3.175	0.375	0.775	0.375	0.125	0.025	0.3	0	0.2	0.65	0.35	5.15	0.75	0.5
CRC_PED39	4.437	14.383	0.4	7.159	0.35	0.475	1	7.2	0.321	0.625	0	2.025	20.45	0.1	0.075	4.7	78.525	12.6	12.6	1.4	0.475	0.125	0.8	0.675	32.397	0.25	0.125	0.075	1.25	2.725	0.475	0.225	2.95	0.425	1.175	3.175	0.25	0.325	1.575	0.575	0.15	1.35	0.6	1.175	2.35	2.15	1.225	0.05	0.2
CRC_PED40	4.435	14.383	1.3	8.664	0.725	0.825	1	9.2	3.28	0.425	0	3.3	22.525	0.1	0.15	5.525	68.075	12.575	11.125	1.925	0.475	0.125	0.8	0.875	32.377	0.25	0.125	0.075	0.725	4.025	0.6	0.3	2.95	0.425	1.175	3.175	0.25	0.325	0.5	0.125	0	0.3	0.05	0.2	0.65	0.35	3.725	0.425	0.75
CRC_PED41	9.973	14.381	0.375	4.783	0.5	0.475	0.4	9.2	1.78	0.275	0	2.025	22.5	0.05	0.075	4.05	78.525	14.575	11.125	0.875	0.225	0.025	0.375	0.675	27.864	0.05	0.075	0	0.725	2.175	0.275	0.15	3.575	2.45	1.425	9.075	0.375	1.25	1.05	0.375	0.025	1.35	0.325	1.175	2.35	0.85	1.825	0.325	0.2
CRC_PED42	10.352	23.209	4.25	12.383	1.925	1.7	2.775	15.4	7.729	1.9	0.275	4.975	29.55	0.425	1.05	8.225	57.975	4.75	6.975	0.875	0.35	0.075	0.375	0.35	27.843	0.125	0.05	0.025	0.4	2.175	0.375	0.1	3.575	1.025	1.75	5.725	0.375	0.775	0.125	0.125	0	0.45	0.05	0.1	0.425	0.2	5.15	0.75	0.5
CRC_PED43	6.234	16.913	1.3	8.66	0.725	0.825	1	10.9	1.78	0.875	0.05	2.025	22.5	0.225	0.25	5.525	78.525	11.025	11.15	0.425	0.125	0	0.375	0.35	13.212	0	0	0.025	0.125	1.675	0.15	0.05	4.825	3.525	2.325	9.075	1.598	1.25	0.725	0.2	0	0.45	0.2	0.2	0.9	0.6	2.8	0.325	0.5
CRC_PED44	4.435	11.799	1.3	15.555	0.725	0.825	0.7	7.2	0.319	0.625	0	2.025	20.45	0.15	0.15	4.7	78.575	12.575	12.6	1.075	0.35	0.125	0.8	0.5	27.827	0.125	0.075	0.025	0.725	2.725	0.475	0.225	3.575	1.025	1.425	3.175	0.375	0.55	1.575	0.575	0.15	1.35	0.325	1.175	2.35	2.125	1.45	0.225	0.125
CRC_PED45	2.461	6.153	0.375	4.782	0.125	0.175	0.175	7.175	0	0.275	0	0.725	15.7	0.05	0	3.25	95.25	17.625	17	0.425	0.125	0	0.375	0.2	12.892	0.05	0	0	0.275	1.175	0	0.05	4.825	2.45	2.325	9.025	1.602	1.225	0.375	0.2	0	0.45	0	0.2	0.65	0.35	3.725	0.525	0.75
CRC_PED46	4.432	14.378	0.375	7.155	0.325	0.8	0.7	7.175	0.824	0.275	0	2.65	20.45	0.05	0.15	4.05	73	17.625	12.6	0.425	0.225	0	0.05	0.2	18.41	0	0	0	0.125	1.175	0	0.05	4.825	3.525	2.325	9	0.84	1.225	1.05	0.575	0.15	1.35	0.6	1.175	2.35	1.225	1.825	0.15	0.125
CRC_PED47	6.232	11.798	0.375	4.781	0.325	0.475	1	5.175	0.823	0.425	0	2.025	18.5	0.05	0.075	4.7	78.6	14.575	14.6	0.425	0.225	0.025	0.225	0.2	18.409	0	0	0.025	0.4	1.675	0.15	0.05	4.8	3.55	2.325	9	0.848	1.225	0.725	0.125	0.025	0.625	0.05	0.2	1.2	0.6	2.8	0.425	0.75
CRC_PED48	7.967	16.913	2.125	12.349	1.925	1.2	1.775	15.4	3.278	1.225	0.125	3.3	29.525	0.425	0.25	8.225	68.075	9.225	6.975	0.425	0.225	0	0.5	0.2	18.408	0.05	0	0.025	0.275	1.175	0.15	0.05	4.775	2.45	2.325	9	0.85	1.225	0.125	0	0	0.175	0	0	0.175	0.05	5.15	0.75	0.75
CRC_PED49	4.672	18.971	4.25	8.655	1.25	0.8	1.375	15.375	7.72	1.9	0.125	3.925	24.875	0.425	0.45	6.4	63.825	9.225	9.5	0.425	0	0	0.375	0.2	12.859	0	0	0	0.125	1.675	0	0	4.775	3.55	2.325	9	1.62	1.225	0.125	0.025	0	0	0	0	0.4	0.05	5.15	0.725	0.75
CRC_PED50	6.23	9.455	0.375	7.15	0.725	0.475	1	10.9	1.777	0.425	0.05	2.025	24.85	0.1	0.075	4.7	78.6	12.575	9.5	1.4	0.475	0.225	0.8	1.15	36.219	0.125	0.125	0.6	0.875	3.25	0.6	0.3	2.95	1.025	1.15	3.15	0.15	0.325	0.125	0.025	0	0.175	0	0	0.4	0.05	5.15	0.725	0.75
CRC_PED51	6.224	14.365	2.125	7.146	0.725	0.8	0.7	12.6	0.822	0.875	0.05	2	20.45	0.225	0.25	5.525	78.625	12.575	12.6	0.875	0.225	0	0.225	0.5	23.433	0.05	0.05	0	0.4	2.175	0.15	0.1	4.775	2.45	2.325	9	0.525	0.775	1.05	0.375	0.075	1.35	0.2	1.175	2.35	1.225	1.825	0.15	0.275
CRC_PED52	7.959	18.967	2.125	12.309	1.925	1.2	2.775	12.6	7.717	1.225	0.125	3.925	29.5	0.225	1.05	6.4	63.85	11.025	7	0.875	0.225	0.025	0.375	0.675	23.425	0.05	0.05	0.075	0.575	1.675	0.375	0.1	3.575	2.45	2.325	8.975	0.525	1.225	1.05	0.375	0.15	0.825	0.2	1.175	1.525	1.225	2.15	0.325	0.2
CRC_PED53	4.425	11.797	0.375	7.145	0.325	0.475	0.7	5.175	0.82	0.6	0	2	20.45	0.05	0.15	4.05	78.625	17.55	12.625	0.425	0.125	0	0.375	0.5	18.377	0.05	0	0.025	0.275	1.175	0.15	0.05	4.775	2.45	2.325	8.975	0.85	1.225	0.375	0.2	0	0.3	0.05	0.2	0.9	0.35	3.725	0.725	0.75
CRC_PED54	5.071	11.784	1.3	8.838	0.725	0.8	1	7.15	1.777	0.875	0.05	2.65	20.45	0.225	0.075	5.525	73.05	11.025	12.625	0.875	0.35	0.025	0.5	0.5	27.815	0.05	0.05	0.025	0.55	2.725	0.375	0.15	3.575	2.475	1.425	8.975	0.375	1.225	0.375	0.125	0	0.45	0.1	0.1	0.65	0.35	3.725	0.725	0.5
CRC_PED55	10.35	23.168	2.1	12.287	1.925	1.2	2.775	15.375	7.711	1.9	0.275	4.95	29.45	0.425	0.45	8.2	58.025	9.225	7	0.875	0.125	0.025	0.225	0.5	18.373	0	0.05	0	0.4	2.175	0.275	0.1	4.775	3.55	1.75	5.725	0.85	1.225	1.575	0.575	0.075	1.35	0.6	1.15	1.525	1.225	1.825	0.225	0.125
CRC_PED56	6.22	16.911	1.3	12.285	0.7	0.575	1.375	10.9	3.265	1.225	0.05	2.65	24.85	0.225	0.15	6.4	73.1	9.225	9.5	0.875	0.35	0.075	0.5	0.5	27.815	0.05	0.05	0.075	0.725	2.725	0.375	0.1	3.575	2.475	1.75	8.975	0.375	0.775	1.575	0.375	0.075	1.35	0.325	0.575	2.35	1.225	1.825	0.325	0.2
CRC_PED57	10.332	23.141	4.25	12.255	1.25	1.2	2.775	15.375	7.702	1.9	0.275	4.95	29.425	0.425	0.45	8.2	58.075	7.375	7	1.925	0.475	0.075	0.8	0.875	36.217	0.125	0.075	0.275	0.725	4.025	0.6	0.3	2.95	1.025	1.425	3.125	0.15	0.325	0.725	0.125	0.075	0.825	0.1	0.2	1.2	0.6	3.725	0.425	0.275
CRC_PED58	4.42	11.776	0.15	5.939	0.325	0.475	0.4	9.2	0.319	0.275	0	2.65	18.5	0.05	0	4.05	73.125	17.525	14.6	1.9	0.475	0.125	0.8	1.15	32.377	0.25	0.125	0.275	0.875	4.025	0.475	0.225	2.95	0.425	1.15	3.125	0.25	0.55	1.05	0.375	0.025	0.825	0.1	0.575	1.2	0.85	1.825	0.325	0.375
CRC_PED59	10.329	18.955	4.25	12.253	1.25	1.2	2.775	15.35	7.68	1.225	0.125	3.925	29.4	0.425	1.05	8.175	63.85	7.375	7	1.4	0.225	0.125	0.65	0.675	32.371	0.125	0.05	0.275	0.725	2.725	0.475	0.15	2.95	1.025	1.75	3.125	0.25	0.55	0.725	0.125	0	0.625	0.05	0.2	1.2	0.6	3.725	0.425	0.5
CRC_PED60	10.323	18.952	2.1	12.253	1.925	1.7	1.775	15.325	7.68	1.225	0.125	3.925	29.4	0.425	1.05	8.175	63.875	9.225	7	1.4	0.35	0.225	0.8	1.15	36.206	0.125	0.125	0.15	0.875	4.025	0.6	0.3	2.45	1.025	1.425	3.125	0.15	0.325	0.725	0.125	0	0.3	0	0.2	0.9	0.35	3.725	0.525	0.5
CRC_PED61	4.42	11.776	1.3	5.933	0.325	0.3	0.7	9.175	0.817	0.6	0	1.325	20.425	0.15	0.075	4.675	86.375	14.575	12.625	2.85	0.825	0.425	1.225	1.15	43.726	0.475	0.2	0.6	1.25	5.925	0.9	0.525	2.225	0.1	0.525	1.275	0.075	0.2	1.05	0.375	0.025	1.35	0.6	1.15	2.325	0.85	1.825	0.225	0.175
CRC_PED62	4.418	14.354	1.3	5.933	0.5	0.8	1	7.15	0.815	0.425	0	2.65	20.425	0.15	0.075	4.675	73.125	12.575	12.625	0.875	0.35	0.125	0.8	0.675	27.799	0.125	0.05	0.15	0.55	3.25	0.475	0.15	3.575	1.025	1.425	5.7	0.375	0.775	0.375	0.2	0	0.625	0	0.1	0.65	0.35	5.15	0.525	0.5
CRC_PED63	2.448	8.772	0.025	2.255	0.125	0.175	0.175	3.5	0	0.125	0	0.725	11.6	0.05	0	2.4	95.45	17.525	21.8	0.875	0.125	0.075	0.375	0.675	23.425	0.05	0.075	0.025	0.4	1.675	0.375	0.15	4.775	2.475	2.325	8.95	0.525	0.775	1.05	0.575	0.15	1.35	0.325	1.15	2.325	1.225	1.825	0.15	0.175
CRC_PED64	2.444	8.766	0.025	3.656	0.325	0.15	0.175	5.15	0.318	0.125	0	0.725	18.475	0	0	2.4	95.45	17.475	14.6	1.4	0.35	0.025	0.65	0.5	27.785	0.075	0.125	0.025	0.725	2.7	0.375	0.15	3.575	1.7	1.425	5.7	0.375	0.55	0.375	0.025	0	0.45	0.1	0.1	0.65	0.35	3.7	0.725	0.75
CRC_PED65	6.218	16.907	1.3	8.636	1.25	1.2	1.775	10.9	1.771	0.875	0.05	3.275	24.85	0.15	0.45	6.4	68.075	11.025	9.525	1.075	0.35	0.025	0.375	0.5	23.378	0.125	0.05	0.025	0.4	2.175	0.375	0.1	3.575	1.025	1.425	8.95	0.525	1.225	1.575	0.375	0.025	1.35	0.325	1.15	1.525	1.225	1.825	0.325	0.175
CRC_PED66	4.413	11.77	0.375	24.397	0.325	0.475	0.4	7.125	0.813	0.275	0	2.65	15.675	0.1	0	4.05	73.15	14.575	17.025	0.875	0.35	0.075	0.375	0.35	27.768	0.05	0.075	0.075	0.55	1.675	0.375	0.1	3.575	2.475	1.75	8.95	0.375	1.225	1.05	0.375	0.15	0.825	0.2	0.575	2.325	1.225	1.825	0.325	0.375
CRC_PED67	5.068	11.768	1.3	7.139	0.5	0.475	1	10.875	1.771	0.425	0	2	20.425	0.15	0.25	4.675	78.65	12.575	12.65	1.9	0.475	0.075	0.65	0.675	32.367	0.075	0.125	0.075	0.875	3.25	0.475	0.225	2.95	1.7	1.75	3.125	0.25	0.325	1.575	0.375	0.15	0.825	0.2	0.575	1.525	1.225	2.15	0.225	0.275
CRC_PED68	8.716	16.184	1.275	8.635	0.7	0.8	1	10.875	1.77	0.875	0.05	2.65	22.5	0.15	0.25	5.525	73.175	12.575	11.15	1.9	0.575	0.425	1.225	1.15	43.675	0.475	0.35	0.275	0.875	5.9	0.9	0.3	2.225	0.1	0.725	1.275	0.075	0.2	0.725	0.275	0.15	0.625	0.325	0.35	1.525	0.85	2.8	0.225	0.5
CRC_PED69	10.305	23.136	2.1	12.253	1.925	1.7	2.775	15.325	7.653	1.225	0.275	4.95	29.375	0.425	0.45	8.175	58.125	7.375	7.05	1.9	0.575	0.425	0.8	0.875	43.655	0.25	0.35	0.275	1.25	3.25	0.6	0.5	2.225	0.425	0.725	3.1	0.075	0.2	0.375	0.125	0	0.3	0.05	0.1	0.4	0.2	3.7	0.525	0.75
CRC_PED70	10.281	23.136	2.1	8.63	1.9	1.2	2.75	15.3	7.653	1.2	0.125	4.95	29.375	0.425	0.45	8.15	58.125	9.225	7.05	0.425	0	0	0.375	0.2	12.847	0	0	0	0.275	1.15	0.15	0	4.75	3.575	2.325	8.95	1.625	1.225	0.725	0.125	0.075	0.625	0.05	0.2	1.2	0.6	3.7	0.425	0.5
CRC_PED71	10.224	23.08	2.1	12.253	1.9	1.2	2.75	15.3	7.65	1.9	0.275	4.95	29.35	0.425	0.45	8.15	58.175	7.375	7.05	1.9	0.475	0.225	0.8	1.15	36.202	0.25	0.2	0.275	1.25	3.25	0.6	0.3	2.225	0.425	1.425	3.1	0.15	0.55	0.725	0.275	0.025	0.825	0.325	0.35	1.2	0.85	2.8	0.425	0.275
CRC_PED72	6.216	16.905	4.225	7.133	1.25	0.8	1.375	12.6	7.65	0.875	0.05	2.65	24.85	0.425	0.45	6.4	73.2	11.025	9.525	1.075	0.475	0.125	0.65	0.675	32.365	0.125	0.05	0.275	0.55	3.25	0.475	0.225	2.95	1.05	1.75	5.7	0.25	0.55	1.575	0.575	0.15	1.35	0.6	1.15	2.325	2.125	1.225	0.225	0.05
CRC_PED73	6.214	14.343	1.275	7.131	0.7	0.8	0.7	10.875	3.265	0.6	0.05	2.65	20.4	0.15	0.25	5.525	73.2	9.225	12.65	1.9	0.825	0.425	1.225	1.15	36.195	0.475	0.2	0.275	1.25	5.9	0.6	0.5	1.6	0.1	0.95	1.95	0.15	0.2	1.575	0.575	0.15	1.35	0.6	1.15	2.325	2.125	1.225	0.05	0.05
CRC_PED74	2.434	8.746	0	2.254	0.325	0.15	0.4	5.15	0	0.125	0	0.7	18.475	0	0	3.25	95.85	17.425	14.6	1.4	0.475	0.075	0.65	0.5	27.765	0.125	0.05	0.15	0.725	3.25	0.375	0.15	2.95	1.05	1.725	8.95	0.375	0.775	0.375	0.025	0	0.3	0.05	0	0.4	0.2	5.125	0.525	0.725
CRC_PED75	10.224	23.079	4.225	9.077	1.25	1.7	2.75	15.3	7.641	1.2	0.275	4.925	24.825	0.425	1.05	8.15	58.225	7.375	9.525	2.85	0.825	0.425	1.225	1.775	43.623	0.475	0.35	0.6	1.25	5.875	0.9	0.5	1.6	0.1	0.95	0.6	0.075	0	0.725	0.2	0.075	0.825	0.1	0.35	1.525	0.85	1.825	0.325	0.375
CRC_PED76	10.206	23.073	4.225	12.248	1.9	1.7	2.75	15.275	7.633	1.9	0.275	4.925	29.35	0.425	1.05	8.125	58.275	4.7	7.05	2.85	0.575	0.2	0.8	1.15	43.623	0.25	0.2	0.6	0.875	5.85	0.6	0.5	2.225	0.425	0.95	3.1	0.075	0.2	1.575	0.375	0.15	0.825	0.2	0.575	1.525	1.225	1.825	0.325	0.175
CRC_PED77	2.429	8.731	0.15	4.781	0.5	0.15	0.175	7.1	0.317	0.425	0	1.325	18.475	0	0.075	4.05	86.4	17.4	14.6	0.425	0	0	0.225	0.2	18.37	0	0	0	0.275	1.15	0	0	4.75	3.575	2.325	8.95	0.85	1.225	1.05	0.375	0.075	1.35	0.6	0.575	1.525	1.225	2.8	0.225	0.175
CRC_PED78	6.213	11.765	0.7	7.125	0.5	0.8	1	7.1	1.018	0.425	0.05	2.65	18.45	0.15	0.15	4.675	73.2	14.575	14.6	1.4	0.225	0.125	0.65	0.675	32.348	0.075	0.125	0.275	0.725	2.7	0.375	0.15	2.95	1.7	1.725	3.1	0.25	0.55	0.375	0.025	0	0.625	0.1	0.1	0.9	0.35	2.8	0.425	0.725
CRC_PED79	10.193	23.07	4.175	12.22	1.25	1.7	2.725	12.6	7.63	1.9	0.275	4.9	24.825	0.425	1.025	8.125	58.3	7.35	9.525	1.4	0.475	0.2	1.225	1.15	32.292	0.25	0.125	0.275	1.25	3.25	0.6	0.225	2.95	0.425	1.15	3.1	0.25	0.325	1.05	0.575	0.15	1.35	0.6	1.15	2.325	1.225	1.225	0.225	0.125
CRC_PED80	4.41	8.685	0.7	5.928	0.5	0.475	0.7	9.175	0.316	0.425	0.05	2	18.425	0.1	0	4.05	78.675	14.55	14.6	0.425	0.125	0	0.05	0.35	12.802	0	0	0	0.125	1.15	0	0.05	4.75	3.575	2.325	8.95	1.625	1.225	0.725	0.2	0.025	0.825	0.325	0.35	1.2	0.575	2.775	0.225	0.275
CRC_PED81	7.959	23.051	1.275	12.213	0.95	0.8	1.375	15.275	7.627	1.2	0.275	3.925	24.825	0.225	0.45	6.4	63.875	9.2	9.525	0.875	0.125	0.075	0.65	0.675	27.753	0.125	0.05	0.075	0.55	2.175	0.375	0.1	4.75	1.05	1.425	8.95	0.375	0.775	1.05	0.275	0.025	0.625	0.3	0.35	1.2	0.85	2.15	0.225	0.375
CRC_PED82	10.176	23.046	4.175	12.213	1.9	1.7	2.725	15.25	7.621	1.9	0.275	4.9	29.35	0.425	1.025	8.125	58.325	7.325	7.075	1.4	0.225	0.2	0.65	0.675	32.29	0.125	0.075	0.15	0.875	2.7	0.475	0.15	2.95	1.05	1.425	5.675	0.25	0.55	0.125	0.125	0	0.45	0	0.1	0.65	0.2	3.7	0.725	0.725
CRC_PED83	4.402	17.915	0	5.921	0.5	0.475	0.4	5.15	0.812	0.275	0	2	15.675	0.05	0.075	4.025	78.675	14.55	17.075	1.4	0.475	0.425	0.65	0.675	32.288	0.25	0.125	0.15	0.875	3.25	0.475	0.225	2.45	0.425	1.725	1.95	0.25	0.55	0.725	0.2	0.075	0.825	0.1	0.35	1.525	0.85	2.775	0.325	0.35
CRC_PED84	7.958	18.947	4.175	8.626	1.9	1.2	1.775	12.575	7.616	1.875	0.125	4.9	29.35	0.225	0.25	8.125	58.325	11.025	7.075	1.4	0.225	0.025	0.5	0.35	27.752	0.025	0.075	0.075	0.55	2.175	0.375	0.1	4.75	2.525	2.325	5.675	0.375	0.775	1.575	0.575	0.075	1.35	0.575	1.15	2.325	1.2	1.825	0.225	0.125
CRC_PED85	6.21	14.343	2.1	7.125	1.25	0.8	1	12.575	7.589	0.6	0.05	2	24.825	0.225	0.25	6.4	78.7	9.2	9.525	0.425	0.125	0.025	0.375	0.5	18.356	0	0	0.025	0.55	1.15	0.15	0.1	4.75	3.575	1.725	8.925	0.85	1.2	0.125	0.125	0	0.175	0	0	0.175	0.05	5.125	0.725	0.725
CRC_PED86	5.067	11.764	0.15	5.917	0.7	0.475	0.975	7.05	1.767	0.275	0	2	18.425	0.15	0.075	4.675	78.7	17.4	14.6	1.4	0.35	0.125	0.8	0.875	36.162	0.25	0.2	0.15	0.725	2.7	0.475	0.3	2.95	0.425	1.15	3.075	0.15	0.55	1.05	0.575	0.15	1.35	0.575	1.15	2.325	1.2	1.225	0.225	0.05
CRC_PED87	4.394	14.333	1.275	7.125	0.95	0.8	0.7	9.175	3.254	0.6	0.05	2.65	20.4	0.225	0.075	5.525	73.2	12.55	12.65	0.875	0.35	0.125	0.8	0.675	27.742	0.025	0.075	0.15	0.55	3.25	0.475	0.225	3.575	2.55	1.425	3.075	0.375	0.55	1.55	0.575	0.075	1.35	0.3	0.575	2.325	1.2	1.825	0.225	0.125
CRC_PED88	2.42	8.658	0.15	3.655	0.325	0.15	0.4	7.05	0	0.125	0	2	18.425	0	0	3.25	78.725	17.375	14.6	1.4	0.475	0.2	0.625	0.675	36.148	0.075	0.125	0.15	0.875	4.025	0.475	0.3	2.95	1.7	1.425	5.675	0.15	0.55	1.05	0.375	0.15	1.35	0.575	1.125	2.325	1.2	1.225	0.225	0.175
CRC_PED89	6.208	16.872	4.15	12.21	0.95	0.8	1.375	15.25	3.253	0.875	0.125	4.875	22.5	0.225	0.25	5.525	58.325	11.025	11.175	1.4	0.225	0.125	0.625	0.5	33.132	0.025	0.075	0.15	0.7	2.175	0.475	0.225	3.575	2.55	1.15	8.925	0.225	0.775	0.725	0.125	0.025	0.625	0.1	0.2	1.2	0.575	3.7	0.425	0.5
CRC_PED90	10.164	23.041	4.15	12.2	1.25	1.675	2.725	15.25	7.585	1.2	0.275	4.875	24.8	0.425	1.025	8.125	58.35	7.325	9.525	0.875	0.125	0.025	0.375	0.5	23.31	0.025	0.075	0.025	0.55	1.675	0.275	0.1	4.7	2.55	1.725	5.65	0.525	1.2	0.725	0.2	0.075	0.825	0.1	0.35	1.525	0.85	2.775	0.325	0.175
CRC_PED91	7.957	23.026	1.275	6.84	1.9	1.675	1.775	10.875	7.555	1.875	0.125	3.925	24.8	0.425	0.45	8.125	63.925	11.025	9.55	1.4	0.475	0.125	0.625	1.15	36.148	0.125	0.075	0.275	1.25	3.25	0.6	0.225	2.225	1.05	1.425	5.65	0.15	0.55	0.725	0.125	0.025	0.825	0.05	0.35	0.875	0.575	2.775	0.425	0.725
CRC_PED92	6.202	7.726	2.1	5.913	0.5	0.8	0.975	9.15	1.767	0.425	0.05	2.625	18.425	0.15	0.15	5.525	73.2	12.55	14.625	1.9	0.575	0.425	1.225	1.775	43.618	0.25	0.35	0.6	1.25	5.825	0.9	0.5	1.6	0.425	1.15	0.875	0.075	0.1	0.725	0.125	0.075	0.825	0.2	0.575	1.525	0.575	2.775	0.325	0.35
CRC_PED93	3.434	8.653	0.15	4.78	0.5	0.475	0.4	5.15	0.316	0.275	0	2	18.425	0.1	0	4.025	78.75	14.55	14.65	1.4	0.475	0.2	1.225	0.675	32.283	0.25	0.125	0.15	1.25	3.225	0.475	0.225	2.925	0.425	0.95	5.625	0.25	0.55	0.375	0.2	0.025	0.825	0.1	0.2	1.2	0.575	2.775	0.425	0.725
CRC_PED94	10.152	18.93	1.275	8.624	0.95	0.8	1.375	10.85	7.506	1.2	0.125	3.275	20.4	0.425	0.45	6.4	68.075	11.025	12.65	0.625	0.225	0.025	0.225	0.35	23.277	0	0	0.025	0.55	2.175	0.15	0.05	4.7	3.575	1.725	8.925	0.525	1.2	0.725	0.275	0.075	0.825	0.1	0.575	1.525	0.825	2.775	0.325	0.35
CRC_PED95	4.394	11.764	0.15	4.778	0.125	0.15	0.7	7.05	0.316	0.275	0	2	15.675	0.1	0	4.025	78.75	14.55	17.1	1.4	0.35	0.125	0.5	0.875	27.74	0.075	0.075	0.15	0.55	3.225	0.475	0.225	2.925	1.7	1.425	5.625	0.375	0.55	0.375	0.2	0	0.45	0.05	0.2	0.65	0.35	5.125	0.525	0.725
CRC_PED96	6.202	11.754	0.375	5.908	0.7	0.8	0.975	7.05	0.812	0.425	0	2.625	22.5	0.1	0.075	4.675	73.225	12.55	11.175	1.4	0.475	0.425	1.225	1.775	43.577	0.25	0.125	0.6	1.25	5.825	0.9	0.3	2.225	0.425	0.7	1.275	0.075	0.325	0.5	0.275	0	0.825	0.2	0.2	0.875	0.575	2.775	0.325	0.5
CRC_PED97	2.417	6.144	0.15	3.65	0.325	0.15	0.175	5.15	0	0.275	0	1.325	11.55	0	0	3.225	86.45	17.35	21.8	0.425	0.225	0.025	0.375	0.5	23.272	0	0.05	0	0.55	2.175	0.275	0.1	3.575	3.575	1.725	8.925	0.525	1.2	0.725	0.125	0.075	0.825	0.1	0.35	1.2	0.575	2.775	0.325	0.35
CRC_PED98	6.202	16.867	2.1	12.2	0.7	0.8	1.375	15.25	3.251	0.6	0.05	3.275	24.8	0.225	0.25	6.4	68.075	11.025	9.55	1.4	0.225	0.2	0.5	0.875	32.249	0.125	0.125	0.075	0.7	3.225	0.475	0.15	2.45	1.05	1.425	5.625	0.25	0.55	1.05	0.575	0.025	0.825	0.575	1.125	1.525	1.2	1.825	0.325	0.175
CRC_PED99	6.202	11.754	0.375	4.778	0.7	0.45	0.675	10.85	0.811	0.425	0.05	2	20.4	0.1	0.075	4.025	78.75	14.55	12.65	0.875	0.125	0.025	0.375	0.5	23.217	0.025	0.05	0	0.55	2.175	0.275	0.1	4.7	2.55	2.325	8.925	0.525	0.775	1.55	0.575	0.075	1.325	0.575	1.125	2.325	1.2	1.225	0.225	0.125
CRC_PED100	7.956	18.927	4.125	12.166	1.25	1.2	2.7	12.575	3.25	1.875	0.125	4.875	22.5	0.425	1.025	6.4	58.35	11.025	11.175	1.4	0.475	0.075	0.625	0.875	27.729	0.075	0.075	0.25	0.7	3.225	0.475	0.15	2.925	1.7	1.15	5.625	0.375	0.55	1.05	0.275	0	1.325	0.2	0.575	1.525	0.825	2.775	0.325	0.275
CRC_PHI01	8.292	11.754	0.375	7.124	0.7	0.45	0.4	9.15	1.764	0.6	0.05	2	18.425	0.1	0.15	4.025	78.775	14.525	14.65	2.85	0.825	0.2	0.8	0.875	43.539	0.475	0.2	0.25	1.25	3.225	0.9	0.5	2.45	0.1	0.7	1.275	0.075	0.325	0.375	0.125	0	0.45	0	0.1	0.65	0.35	3.7	0.525	0.725
CRC_PHI02	2.408	11.743	0	4.776	0.5	0.15	0.175	7.025	0.314	0.425	0	1.325	15.675	0.1	0	4.025	86.45	17.35	17.1	1.4	0.35	0.125	0.625	0.5	27.726	0.125	0.125	0.075	0.55	2.175	0.475	0.225	2.925	1.05	1.15	5.6	0.375	0.775	0.725	0.125	0	0.45	0.05	0.1	0.65	0.35	3.7	0.725	0.35
CRC_PHI03	5.061	14.303	2.1	7.122	0.95	0.8	0.975	7.025	3.25	0.875	0.05	3.275	20.4	0.15	0.25	4.675	68.1	12.55	12.675	0.875	0.125	0.025	0.375	0.5	18.347	0	0.05	0	0.55	2.175	0.275	0.1	3.575	3.6	2.325	8.925	0.85	1.2	0.725	0.2	0	0.825	0.1	0.2	1.2	0.575	2.775	0.425	0.35
CRC_PHI04	6.198	14.303	0.7	7.122	0.95	0.8	1.35	9.15	1.764	0.6	0.05	3.275	20.4	0.15	0.15	5.5	68.1	12.525	12.675	0.425	0.125	0	0.225	0.35	18.216	0	0	0	0.4	1.675	0.15	0.05	4.675	3.625	2.325	8.925	0.875	1.2	1.55	0.575	0.15	1.325	0.575	1.125	2.3	2.125	1.45	0.05	0.125
CRC_PHI05	2.376	14.303	0.375	4.764	0.125	0.3	0.4	3.475	0.314	0.425	0	2	18.425	0.05	0	3.225	78.825	17.35	14.65	0.875	0.1	0.075	0.625	0.35	23.168	0.125	0.05	0	0.4	1.675	0.275	0.15	4.675	1.05	1.425	8.9	0.525	1.2	1.55	0.575	0.15	1.325	0.3	1.125	2.3	2.1	1.225	0.225	0.275
CRC_PHI06	4.388	13.22	0.375	5.906	0.325	0.45	0.675	5.15	0.314	0.425	0	2	20.375	0.05	0.075	4.025	78.85	14.525	12.675	1.4	0.35	0.125	0.8	1.15	36.145	0.25	0.125	0.075	0.875	4.025	0.475	0.3	2.45	0.425	1.15	5.6	0.15	0.325	1.05	0.275	0.075	0.825	0.1	0.575	1.525	0.825	2.15	0.225	0.275
CRC_PHI07	6.197	14.283	0.7	5.897	0.7	0.8	0.675	9.15	1.764	0.6	0.05	2.625	18.425	0.225	0.075	5.5	73.225	12.525	14.675	1.375	0.35	0.025	0.625	0.5	32.236	0.125	0.05	0.075	0.875	2.7	0.375	0.15	3.575	1.05	1.725	5.575	0.25	0.55	1.05	0.55	0.15	1.325	0.3	0.575	2.3	1.2	1.45	0.225	0.125
CRC_PHI08	7.954	22.986	1.275	8.623	1.9	1.675	1.775	10.85	7.503	1.2	0.125	4.875	22.5	0.225	0.45	8.125	58.375	9.2	11.175	1.375	0.35	0.075	0.625	0.65	27.72	0.125	0.05	0.25	0.7	2.175	0.475	0.15	2.925	1.05	1.725	8.9	0.375	0.55	1.05	0.375	0.075	0.825	0.3	1.125	2.3	1.2	1.825	0.225	0.35
CRC_PHI09	7.953	11.903	2.1	9.405	0.7	0.8	1.35	12.55	1.758	1.2	0.125	3.925	22.475	0.225	0.25	5.5	63.925	11.025	11.175	1.375	0.475	0.425	0.625	0.65	32.223	0.125	0.125	0.575	0.7	2.7	0.475	0.3	2.225	1.05	1.425	3.05	0.25	0.55	0.125	0.125	0	0.15	0	0.1	0.65	0.2	5.125	0.5	0.725
CRC_PHI10	10.149	18.92	4.125	12.157	0.95	1.2	1.35	15.25	7.495	1.875	0.125	3.925	29.325	0.225	0.45	8.125	63.975	9.2	7.075	0.875	0.1	0	0.225	0.35	18.207	0	0.05	0	0.275	1.675	0.15	0.05	4.675	3.625	1.725	8.9	0.875	1.2	1.05	0.55	0.075	0.825	0.2	1.125	1.525	1.2	2.15	0.225	0.275
CRC_PHI11	6.197	16.866	0.7	4.83	1.25	1.2	1.35	10.85	3.236	0.6	0.05	2	24.8	0.225	0.45	5.5	78.9	9.2	9.55	0.875	0.225	0.125	0.375	0.5	23.153	0.025	0.075	0	0.7	2.7	0.275	0.1	4.675	2.55	1.725	5.575	0.525	0.775	1.55	0.55	0.075	1.325	0.575	1.125	2.3	1.2	1.45	0.05	0.175
CRC_PHI12	5.053	16.997	0.7	5.894	0.325	0.8	0.675	7.025	0.807	0.275	0	1.325	20.375	0.15	0.15	4.025	86.475	14.5	12.675	0.4	0.1	0	0.05	0.35	18.12	0	0	0	0.125	1.675	0.15	0.05	4.675	3.625	2.3	8.9	0.875	1.2	0.375	0.125	0	0.625	0.05	0.1	0.875	0.35	3.7	0.725	0.5
CRC_PHI13	8.216	16.861	0.7	8.62	1.25	1.175	1.35	10.85	7.48	0.6	0.05	3.275	22.475	0.425	0.25	6.375	68.1	12.525	11.175	1.375	0.35	0.2	0.625	0.875	32.219	0.125	0.125	0.15	0.7	4.025	0.475	0.225	2.45	1.05	1.15	3.05	0.25	0.325	1.05	0.275	0.075	0.825	0.3	0.55	1.525	0.825	2.775	0.225	0.35
CRC_PHI14	4.38	14.277	0.375	4.76	0.7	0.45	0.975	5.15	1.752	0.425	0	2	20.375	0.1	0	4.675	78.95	17.25	12.7	1.375	0.475	0.2	0.625	0.875	32.212	0.125	0.075	0.25	1.25	2.7	0.475	0.3	2.925	1.05	1.425	5.575	0.25	0.55	0.5	0.2	0	0.45	0	0.2	0.65	0.35	3.7	0.5	0.725
CRC_PHI15	4.38	11.741	1.275	4.755	0.7	0.45	0.675	9.15	0.805	0.6	0	2.625	22.475	0.1	0.075	4.025	73.25	14.5	11.175	0.625	0.225	0.075	0.5	0.35	23.153	0.075	0.05	0	0.55	1.675	0.275	0.15	3.575	1.725	1.725	8.9	0.525	0.775	0.375	0.2	0	0.3	0.05	0.2	0.875	0.35	3.7	0.5	0.5
CRC_PHI16	10.136	18.918	4.125	12.157	1.9	1.175	2.675	15.225	7.452	1.875	0.275	3.925	29.3	0.425	1.025	8.1	63.975	7.325	7.075	0.875	0.225	0	0.225	0.35	23.15	0	0.05	0.075	0.4	1.15	0.15	0.1	3.575	3.625	2.3	8.9	0.525	1.2	0.725	0.275	0.15	0.825	0.1	0.35	1.2	0.825	2.775	0.325	0.35
CRC_PHI17	7.95	22.974	2.075	12.148	1.25	1.175	2.675	10.85	7.442	1.875	0.275	4.875	24.8	0.425	0.45	6.375	58.45	7.325	9.55	2.85	0.825	0.425	1.2	1.15	43.496	0.25	0.35	0.575	1.25	5.8	0.9	0.5	1.6	0.425	0.95	1.275	0.075	0.1	0.725	0.275	0.15	0.625	0.1	0.55	1.525	0.825	2.775	0.225	0.35
CRC_PHI18	7.945	18.915	4.125	12.148	1.9	1.175	2.675	15.225	7.419	1.2	0.275	4.875	29.275	0.425	0.45	6.375	58.45	9.2	7.1	0.4	0.225	0	0.225	0.35	12.767	0	0	0	0.4	1.675	0.15	0	4.675	3.65	2.3	8.9	1.626	1.2	0.725	0.275	0	0.45	0.1	0.35	1.2	0.575	2.775	0.425	0.5
CRC_PHI19	6.185	16.858	4.125	8.616	1.25	0.8	1.35	15.225	1.749	1.2	0.125	4.875	22.475	0.225	0.25	5.5	58.45	9.2	11.175	0.4	0.1	0	0.375	0.175	12.734	0	0	0	0.1	1.675	0	0.05	4.65	3.65	2.3	8.9	1.629	1.2	0.725	0.125	0	0.3	0	0.2	0.875	0.35	5.125	0.5	0.5
CRC_PHI20	3.428	11.741	0	4.753	0.5	0.45	0.4	7	0	0.275	0	2	18.425	0.05	0.075	3.225	78.95	14.5	14.675	1.9	0.825	0.125	1.2	1.775	43.496	0.25	0.35	0.15	1.25	5.775	0.9	0.5	2.225	0.425	0.95	1.275	0.075	0.2	0.375	0.2	0	0.625	0.05	0.1	0.875	0.35	3.675	0.725	0.35
CRC_PHI21	7.944	16.852	0.7	12.143	0.95	1.175	1.35	10.85	7.413	0.6	0.05	3.275	22.45	0.225	0.45	6.375	68.125	11	11.175	1.075	0.225	0.025	0.625	0.65	27.704	0.075	0.075	0.075	0.7	2.175	0.375	0.15	3.55	1.725	1.425	5.55	0.375	0.775	0.725	0.275	0.025	0.825	0.1	0.35	1.2	0.825	2.775	0.325	0.35
CRC_PHI22	7.938	18.911	4.1	12.138	0.95	1.675	1.775	10.85	7.387	1.2	0.125	3.275	24.8	0.425	0.45	8.1	68.125	11	9.575	2.85	0.825	0.425	1.2	1.15	43.483	0.475	0.2	0.575	1.25	5.775	0.9	0.5	1.825	0.1	0.5	0.875	0.075	0.2	0.725	0.2	0	0.825	0.05	0.2	0.875	0.575	3.675	0.425	0.725
CRC_PHI23	7.934	22.97	4.1	12.094	1.875	1.175	2.675	15.2	7.365	1.875	0.275	4.875	29.275	0.425	0.45	8.1	58.45	7.3	7.125	0.4	0	0	0.375	0.175	12.672	0	0	0	0.4	1.675	0	0	4.65	3.65	2.3	8.875	1.642	1.2	1.55	0.35	0.15	1.325	0.3	1.125	2.3	1.2	1.825	0.225	0.125
CRC_PHI24	10.125	22.97	4.075	12.081	1.875	1.675	2.675	15.2	0.959	1.875	0.275	4.875	29.25	0.425	1.025	8.1	58.55	4.675	7.15	2.825	0.825	0.2	0.8	1.15	36.137	0.25	0.35	0.575	1.25	4.025	0.6	0.3	2.925	0.425	0.95	1.95	0.15	0.2	0.375	0.2	0.025	0.625	0.1	0.35	0.875	0.575	2.775	0.425	0.725
CRC_PHI25	7.931	18.897	4.075	8.615	1.875	1.175	2.675	12.55	7.35	1.2	0.125	3.275	29.25	0.425	1	8.075	68.125	11	7.15	2.825	0.825	0.2	1.2	1.775	43.481	0.475	0.35	0.25	1.25	5.775	0.9	0.5	2.225	0.1	0.5	1.275	0.075	0.1	1.05	0.55	0.075	1.325	0.575	0.55	2.3	1.2	2.15	0.225	0.125
CRC_PHI26	10.105	18.896	4.075	12.079	1.875	1.675	2.675	15.2	7.348	1.2	0.275	4.85	29.225	0.425	0.45	8.075	58.6	7.3	7.15	1.375	0.35	0.075	0.5	0.5	32.207	0.125	0.05	0.075	0.55	2.7	0.475	0.225	2.925	1.05	2.3	5.525	0.25	0.775	0.375	0.2	0	0.3	0	0.2	0.875	0.35	5.125	0.5	0.35
CRC_PHI27	10.098	18.887	4.05	12.079	1.25	1.675	1.775	12.55	7.298	1.875	0.275	3.925	29.225	0.225	1	8.075	64	9.2	7.15	0.4	0.1	0.025	0.225	0.175	12.67	0	0.05	0	0.1	1.65	0.15	0.05	4.65	3.65	2.3	8.875	1.648	1.2	0.725	0.2	0.075	0.825	0.1	0.35	1.525	0.825	2.775	0.225	0.275
CRC_PHI28	7.931	16.851	2.075	7.12	0.7	0.8	1.35	10.85	3.231	0.875	0.125	3.275	22.45	0.15	0.25	5.5	68.15	11	11.2	1.375	0.35	0.2	0.625	0.875	36.132	0.125	0.125	0.15	0.7	3.225	0.6	0.3	2.925	1.05	1.15	1.95	0.15	0.55	0.725	0.275	0.15	0.825	0.3	0.55	1.525	0.825	1.825	0.325	0.35
CRC_PHI29	10.08	22.927	4.05	12.072	1.875	1.675	2.675	15.2	7.295	1.875	0.275	4.85	29.2	0.425	1	8.075	58.625	7.3	7.15	0.875	0.225	0	0.375	0.5	27.697	0.025	0.025	0.075	0.55	1.65	0.375	0.1	3.55	2.55	2.3	5.525	0.375	1.2	0.375	0.025	0	0.3	0.05	0.1	0.65	0.2	3.675	0.725	0.725
CRC_PHI30	5.049	11.741	1.275	8.613	0.5	0.8	0.675	9.15	3.231	0.425	0	2.625	20.375	0.15	0.15	5.5	73.275	12.525	12.7	0.4	0.1	0	0.05	0.175	18.076	0	0	0	0.1	1.15	0	0.05	4.65	3.675	2.3	8.875	0.875	1.175	0.375	0.125	0.025	0.3	0.1	0.2	0.65	0.35	3.675	0.725	0.35
CRC_PHI31	4.368	8.638	0	3.646	0.325	0.3	0.375	7	0	0.125	0	1.975	11.425	0.05	0.075	3.2	78.95	14.5	21.825	1.9	0.475	0.125	1.2	0.65	32.188	0.25	0.125	0.075	0.875	4.025	0.475	0.3	2.45	0.425	1.15	1.95	0.25	0.325	0.725	0.125	0.025	0.45	0.1	0.2	1.2	0.575	2.775	0.425	0.725
CRC_PHI32	6.185	16.849	0.7	7.115	0.7	0.8	0.675	10.825	1.749	0.875	0.05	2.625	20.375	0.225	0.15	5.5	73.275	9.2	12.7	1.9	0.475	0.425	1.2	1.15	36.123	0.25	0.125	0.575	0.875	5.775	0.6	0.5	2.925	0.425	0.95	1.275	0.15	0.2	0.725	0.2	0.075	0.825	0.2	0.35	1.2	0.825	2.75	0.3	0.35
CRC_PHI33	6.183	14.276	0.375	7.114	0.95	0.575	1.35	9.15	2.988	0.875	0.05	1.975	20.375	0.225	0.25	4.675	79	11	12.7	1.375	0.35	0.2	0.625	1.15	36.114	0.25	0.2	0.15	0.7	3.225	0.475	0.3	2.925	0.425	1.15	1.95	0.15	0.55	0.125	0	0	0.15	0	0	0.15	0.05	5.125	0.725	0.725
CRC_PHI34	5.046	11.738	0.15	7.097	0.325	0.45	0.975	9.125	0.313	0.275	0	1.325	18.425	0.1	0.15	4.675	86.475	17.25	14.675	1.375	0.35	0	0.625	0.5	32.185	0.125	0.025	0.15	0.55	2.7	0.475	0.15	2.925	1.05	2.3	5.525	0.25	0.775	0.725	0.2	0.075	1.325	0.1	0.55	1.2	0.825	2.15	0.425	0.275
CRC_PHI35	4.363	11.738	0.15	3.646	0.325	0.15	0.675	6.975	0.805	0.125	0	1.325	15.65	0.1	0	4	86.525	14.5	17.125	2.825	0.825	0.425	1.2	1.775	43.481	0.475	0.35	0.575	1.25	5.75	0.9	0.5	1.6	0.1	0.5	1.275	0.075	0	0.725	0.2	0.025	0.825	0.1	0.35	0.875	0.575	3.675	0.425	0.35
CRC_PHI36	4.361	14.272	0.15	4.751	0.5	0.45	0.675	6.975	0.313	0.425	0	1.325	20.375	0.15	0	4	86.525	14.5	12.7	1.375	0.225	0.075	0.8	0.875	32.185	0.125	0.025	0.25	0.55	3.225	0.475	0.225	2.45	1.05	1.725	3.05	0.25	0.55	1.05	0.55	0.15	1.325	0.575	1.125	2.3	1.2	1.825	0.15	0.05
CRC_PHI37	4.358	11.738	0.15	3.631	0.325	0.45	0.675	5.125	0.313	0.125	0	1.975	18.425	0.1	0	3.2	79	17.2	14.675	1.075	0.35	0	0.375	0.35	27.693	0.025	0.025	0.15	0.4	1.65	0.375	0.15	3.55	2.575	1.725	8.85	0.375	1.175	0.125	0.025	0	0.3	0	0	0.4	0.05	5.1	0.725	0.725
CRC_PHI38	6.18	11.738	0.7	7.096	0.95	0.8	0.675	10.825	1.748	0.6	0.05	2.625	20.375	0.1	0.25	5.5	73.3	12.525	12.7	1.9	0.8	0.2	0.8	0.875	43.436	0.25	0.35	0.15	1.25	3.225	0.9	0.5	2.925	0.425	0.95	1.275	0.075	0.2	1.05	0.55	0.15	1.325	0.575	1.125	2.3	1.2	1.825	0.15	0.05
CRC_PHI39	8.028	14.27	0.7	5.893	0.5	0.45	0.975	9.125	0.312	0.6	0	1.975	20.375	0.1	0.075	4.675	79.05	14.475	12.7	2.825	0.8	0.425	1.2	1.15	43.428	0.25	0.35	0.575	1.25	5.75	0.9	0.5	1.6	0.425	0.925	0.875	0.075	0.1	1.05	0.35	0.15	1.325	0.3	0.55	1.525	1.2	2.15	0.3	0.175
CRC_PHI40	4.357	8.636	0	3.62	0.5	0.15	0.375	5.1	0.306	0.425	0	1.3	15.65	0.1	0	3.2	86.525	14.475	17.15	1.9	0.8	0.125	0.8	1.15	36.109	0.25	0.125	0.575	1.225	3.225	0.6	0.5	2.225	0.425	0.925	3.025	0.15	0.325	1.55	0.55	0.15	1.325	0.575	1.125	2.3	2.1	1.225	0.05	0.175
CRC_PHI41	5.724	22.927	4.05	12.063	1.85	1.675	2.675	15.2	7.266	1.85	0.275	4.85	29.2	0.4	1	8.075	58.625	7.3	7.2	1.375	0.225	0.125	0.625	0.875	32.154	0.075	0.125	0.15	0.7	2.7	0.475	0.225	2.925	1.725	1.15	5.5	0.25	0.525	0.725	0.125	0.025	0.625	0.1	0.35	1.2	0.575	2.75	0.3	0.35
CRC_PHI42	10.08	22.882	4.05	12.063	1.25	1.175	2.65	15.175	7.261	1.85	0.275	4.85	29.2	0.4	0.45	8.075	58.625	9.175	7.2	0.875	0.35	0.125	0.8	0.65	32.126	0.125	0.025	0.15	0.875	3.225	0.375	0.15	3.55	1.05	1.425	5.5	0.25	0.525	0.725	0.125	0	0.825	0.1	0.35	0.875	0.575	2.75	0.425	0.5
CRC_PHI43	10.049	22.852	2.075	12.041	0.95	1.175	2.65	12.55	7.255	1.2	0.125	3.925	24.8	0.4	1	8.05	64	7.275	9.575	0.875	0.1	0	0.35	0.175	18.076	0	0.025	0	0.25	1.65	0.275	0.05	4.65	3.675	1.725	8.85	0.875	1.175	0.375	0.025	0	0.15	0	0.1	0.65	0.2	5.1	0.725	0.5
CRC_PHI44	7.931	18.848	4.05	12.03	0.95	1.675	1.775	10.825	7.253	1.2	0.275	3.925	24.775	0.4	0.25	6.375	64	11	9.575	2.825	0.8	0.425	1.2	1.75	43.422	0.475	0.35	0.575	1.225	5.75	0.875	0.5	1.825	0.1	0.5	0.875	0.075	0.1	1.05	0.275	0	1.325	0.2	0.55	1.2	0.825	2.75	0.3	0.175
CRC_PHI45	6.179	11.735	2.075	5.89	0.95	0.8	0.675	10.825	1.748	0.875	0.05	3.275	20.375	0.15	0.25	4.675	68.15	12.525	12.7	2.8	0.575	0.125	1.2	1.125	43.377	0.25	0.35	0.575	0.875	5.75	0.6	0.3	2.45	0.425	0.925	1.95	0.075	0.2	0.725	0.125	0	0.45	0.2	0.2	0.875	0.575	3.675	0.725	0.35
CRC_PHI46	7.926	22.845	2.075	12.03	1.85	1.175	2.65	15.175	7.251	1.2	0.125	4.85	29.175	0.225	1	8.05	58.625	9.15	7.2	1.9	0.575	0.2	1.2	1.125	36.108	0.25	0.35	0.15	1.225	3.225	0.875	0.5	2.225	0.425	0.7	3.025	0.15	0.325	1.05	0.35	0.075	0.825	0.2	0.55	1.5	1.2	2.75	0.225	0.275
CRC_PHI47	6.174	16.84	4.025	11.989	0.95	0.8	1.35	12.55	3.217	1.2	0.05	2.625	24.775	0.4	0.45	6.375	73.3	9.15	9.6	0.875	0.1	0	0.5	0.65	27.688	0.075	0.075	0	0.4	2.15	0.275	0.15	3.55	1.725	1.725	8.85	0.375	0.775	0.5	0.2	0.025	0.45	0.2	0.35	0.875	0.575	3.675	0.425	0.275
CRC_PHI48	7.922	16.831	0.7	7.095	0.95	1.175	1.35	9.125	1.742	0.6	0.05	2.625	22.45	0.15	0.25	5.5	73.325	11	11.2	1.375	0.475	0.075	0.8	0.65	27.685	0.125	0.075	0.075	0.875	3.225	0.375	0.225	2.45	1.05	1.425	3.025	0.375	0.525	1.525	0.55	0.15	1.325	0.575	1.125	2.3	2.1	1.225	0.05	0.175
CRC_PHI49	6.171	14.265	1.275	5.885	0.5	0.8	0.675	9.125	0.798	0.875	0	2.625	22.45	0.225	0.075	5.5	73.325	12.525	11.2	0.875	0.35	0	0.5	0.5	27.683	0.025	0	0.075	0.7	2.15	0.275	0.15	3.55	2.575	1.425	5.5	0.375	1.175	0.725	0.125	0	0.45	0	0.2	0.875	0.35	5.075	0.5	0.5
CRC_PHI50	2.37	6.099	0.375	2.192	0.125	0.15	0.175	6.975	0	0.125	0	1.3	11.35	0	0	2.35	86.55	17.2	21.95	0.4	0.1	0	0.35	0.175	18.042	0.025	0	0	0.4	1.15	0.275	0.05	3.55	2.575	2.3	8.85	0.875	1.175	1.05	0.35	0.025	1.325	0.3	0.55	1.5	0.825	2.75	0.3	0.175
CRC_PHI51	4.353	11.723	0.7	5.874	0.325	0.45	0.975	5.1	0.301	0.6	0	2.625	18.4	0.05	0	4.675	73.325	17.2	14.675	1.375	0.225	0.2	0.5	0.5	32.125	0.125	0.025	0.25	0.7	2.15	0.475	0.15	3.55	1.05	1.425	8.85	0.25	0.525	0.725	0.125	0.075	0.625	0.05	0.35	0.875	0.575	2.75	0.3	0.5
CRC_PHI52	6.17	11.712	2.075	7.091	0.5	0.575	1.35	10.825	0.796	0.6	0.05	1.975	20.35	0.225	0.25	4.675	79.05	12.5	12.725	1.9	0.8	0.425	1.2	1.125	43.377	0.25	0.35	0.575	1.225	5.75	0.875	0.5	2.225	0.45	0.7	1.95	0.075	0.1	0.375	0.2	0	0.625	0.1	0.1	0.65	0.35	3.675	0.425	0.725
CRC_PHI53	6.168	14.252	0.7	7.088	0.95	0.8	0.675	10.825	3.213	0.6	0.05	2.625	22.425	0.225	0.15	4.675	73.35	11	11.2	1.075	0.475	0.125	0.5	0.875	32.107	0.125	0.075	0.15	0.7	2.7	0.475	0.225	2.45	1.05	1.725	3.025	0.25	0.525	1.05	0.35	0.025	0.825	0.2	0.35	1.2	0.825	2.75	0.225	0.275
CRC_PHI54	7.917	16.82	1.275	7.079	0.95	0.8	0.975	12.55	7.225	0.6	0.05	3.275	22.425	0.225	0.15	6.375	68.15	9.15	11.2	0.875	0.1	0.075	0.35	0.5	27.662	0.025	0.025	0	0.7	1.65	0.375	0.1	3.55	2.575	2.3	8.85	0.375	1.175	0.725	0.2	0.025	0.45	0.1	0.2	0.875	0.575	2.75	0.3	0.5
CRC_PHI55	4.352	8.621	0.7	4.741	0.5	0.45	0.675	5.075	0.796	0.425	0	1.975	20.35	0.1	0.15	4	79.05	17.2	12.725	2.8	0.575	0.2	0.8	1.125	36.099	0.25	0.2	0.575	0.875	3.225	0.875	0.5	2.925	0.45	0.925	1.275	0.15	0.2	1.05	0.35	0.15	1.3	0.575	0.55	2.3	1.2	1.2	0.225	0.175
CRC_PHI56	6.167	14.236	2.075	11.986	0.7	0.8	1.35	12.55	1.74	0.875	0.05	2.625	22.425	0.225	0.25	6.375	73.375	11	11.2	1.075	0.475	0.125	0.5	0.875	32.057	0.075	0.125	0.075	0.875	3.225	0.375	0.225	3.55	1.725	1.15	3.025	0.25	0.525	1.05	0.35	0.075	0.825	0.2	0.55	1.5	1.2	2.15	0.425	0.275
CRC_PHI57	6.162	11.711	1.275	8.611	0.5	0.8	0.675	9.125	3.213	0.6	0	2.625	22.425	0.225	0.15	5.5	73.375	12.5	11.2	2.8	0.8	0.425	1.2	1.75	43.354	0.475	0.35	0.575	1.225	5.725	0.875	0.5	1.6	0.1	0.925	0.6	0.075	0.1	0.725	0.2	0	0.825	0.05	0.35	0.875	0.575	2.75	0.425	0.725
CRC_PHI58	3.74	15.586	0.375	7.073	0.95	0.575	1.35	6.95	1.74	0.6	0.05	1.975	22.4	0.15	0.075	5.5	79.1	12.5	11.2	0.875	0.1	0	0.225	0.175	12.609	0	0	0	0.4	1.15	0	0.05	4.65	3.675	2.275	8.825	1.656	1.175	1.525	0.55	0.075	0.825	0.3	1.125	2.3	1.2	1.825	0.15	0.125
CRC_PHI59	6.159	14.225	0.375	8.61	0.95	0.8	0.975	10.825	0.795	0.875	0.05	2.6	22.4	0.1	0.25	5.5	73.4	12.5	11.2	1.9	0.475	0.125	0.625	0.65	32.041	0.125	0.075	0.15	0.875	3.225	0.475	0.3	2.45	1.05	1.15	5.5	0.25	0.325	0.725	0.125	0.025	0.45	0.1	0.2	1.2	0.575	3.675	0.5	0.35
CRC_PHI60	6.159	16.82	4.025	8.606	1.25	0.8	1.35	15.15	3.212	1.2	0.05	3.275	29.175	0.225	0.425	6.375	68.15	11	7.2	1.375	0.225	0.075	0.5	0.875	27.651	0.125	0.025	0.15	0.7	2.15	0.375	0.225	3.55	1.05	1.425	5.5	0.375	0.525	0.725	0.275	0.075	0.625	0.2	0.35	1.5	0.825	2.15	0.3	0.5
CRC_PHI61	6.158	11.699	2.075	7.073	0.5	0.8	0.975	10.825	1.739	0.4	0.05	1.975	22.375	0.15	0.15	5.5	79.1	11	11.2	1.075	0.35	0.075	0.625	0.875	27.651	0.125	0.075	0	0.875	2.7	0.375	0.225	2.45	1.075	1.725	5.5	0.375	0.775	0.725	0.275	0.075	1.3	0.2	0.55	1.2	0.825	2.75	0.3	0.35
CRC_PHI62	7.917	22.828	4.025	11.976	1.85	1.675	2.65	12.55	7.216	1.85	0.275	4.85	29.15	0.4	0.425	8.025	58.65	7.275	7.2	0.875	0.35	0.125	0.625	0.5	32.036	0.125	0.025	0.075	0.55	2.7	0.475	0.225	2.925	1.075	1.725	3.025	0.25	0.775	0.375	0.125	0	0.3	0	0.1	0.65	0.2	5.075	0.5	0.725
CRC_PHI63	4.352	14.218	1.275	8.603	0.5	0.45	0.675	10.825	1.737	0.875	0.05	2.6	20.35	0.15	0.125	4.675	73.4	12.475	12.725	1.9	0.475	0.425	1.2	0.875	36.091	0.25	0.125	0.55	0.875	4.025	0.6	0.5	2.925	0.45	0.925	1.95	0.15	0.325	0.725	0.125	0.075	0.625	0.1	0.2	0.875	0.575	2.75	0.425	0.275
CRC_PHI64	7.916	16.808	2.075	8.601	0.95	1.175	1.35	9.125	7.215	1.2	0.05	3.275	24.775	0.225	0.425	6.375	68.175	10.975	9.6	1.9	0.8	0.425	1.2	1.125	36.082	0.25	0.35	0.55	1.225	3.225	0.875	0.5	1.6	0.45	1.15	1.95	0.15	0.2	0.725	0.125	0	0.825	0.1	0.2	1.2	0.575	2.75	0.425	0.275
CRC_PHI65	10.037	17.68	1.275	11.961	1.85	1.675	1.775	10.825	7.189	1.85	0.275	3.9	29.125	0.4	0.425	6.375	64	9.15	7.225	0.85	0.1	0.075	0.5	0.35	27.637	0.025	0.025	0.15	0.4	1.65	0.375	0.1	3.55	2.575	2.275	8.825	0.375	1.175	0.125	0.125	0	0.15	0.05	0	0.65	0.2	5.05	0.5	0.725
CRC_PHI66	4.34	11.687	0.7	5.871	0.5	0.45	0.675	9.125	1.726	0.275	0	1.3	20.35	0.15	0.125	4	86.575	17.15	12.725	1.375	0.35	0.2	0.625	0.65	27.594	0.125	0.025	0.15	0.875	3.225	0.375	0.225	2.925	1.075	1.425	3.025	0.375	0.525	0.725	0.275	0.15	1.3	0.3	1.125	1.5	0.825	2.75	0.225	0.275
CRC_PHI67	7.916	22.795	4.025	11.944	1.825	1.175	2.65	15.125	7.178	1.825	0.275	4.85	29.125	0.4	0.425	8.025	58.65	7.275	7.225	0.85	0.1	0	0.225	0.175	18.033	0	0.025	0	0.25	1.15	0.15	0.05	4.65	3.675	1.725	8.825	0.875	1.175	1.525	0.35	0.075	0.825	0.2	0.55	2.275	1.2	1.825	0.3	0.275
CRC_PHI68	5.043	11.684	1.25	8.6	0.95	0.8	0.975	10.825	1.722	0.6	0	2.6	22.375	0.225	0.25	4.675	73.4	10.975	11.225	0.85	0.1	0.075	0.5	0.5	23.136	0.075	0.025	0	0.7	1.65	0.275	0.15	4.65	1.725	2.275	5.5	0.525	0.775	1.05	0.35	0.025	1.3	0.2	0.55	1.2	0.825	2.15	0.225	0.35
CRC_PHI69	4.34	14.218	0.15	5.869	0.5	0.45	0.975	5.05	0.785	0.4	0	1.975	22.375	0.1	0	4	79.1	14.45	11.225	1.9	0.8	0.2	1.2	0.875	43.354	0.25	0.35	0.25	1.225	4	0.6	0.5	2.2	0.45	1.15	1.275	0.075	0.2	1.05	0.35	0.025	1.3	0.2	0.55	1.5	0.825	2.75	0.3	0.175
CRC_PHI70	2.359	8.579	0.375	3.619	0.5	0.3	0.175	6.925	0.783	0.125	0	1.3	18.4	0.05	0.075	3.2	86.575	17.125	14.7	1.375	0.35	0	0.625	0.5	27.564	0.025	0.075	0.15	0.7	2.15	0.375	0.225	3.55	2.575	1.425	8.825	0.375	0.525	1.525	0.35	0.15	1.3	0.3	1.1	2.275	1.2	1.2	0.225	0.125
CRC_PHI71	10.004	22.791	4.025	11.942	1.825	1.675	2.65	15.125	7.166	1.825	0.275	4.85	29.125	0.4	1	8.025	58.675	4.65	7.225	1.05	0.475	0	0.625	0.65	32.026	0.125	0.075	0	0.7	3.225	0.475	0.15	2.925	1.075	1.725	8.825	0.25	0.775	0.725	0.125	0.075	0.8	0.3	0.35	1.2	0.575	2.75	0.425	0.275
CRC_PHI72	10.031	18.84	2.075	8.597	1.25	1.175	2.625	12.525	7.164	0.875	0.125	3.9	29.125	0.225	0.425	6.375	64	10.975	7.225	1.9	0.575	0.425	0.8	0.875	43.346	0.25	0.2	0.25	0.875	5.725	0.875	0.3	2.2	0.45	1.15	1.95	0.075	0.325	1.525	0.55	0.15	1.3	0.575	1.1	2.275	2.1	1.2	0.15	0.05
CRC_PHI73	4.333	14.208	0.7	7.747	0.7	0.8	0.975	6.925	0.778	0.4	0.05	1.975	18.4	0.15	0.075	4.675	79.175	14.45	14.7	1.9	0.8	0.125	0.8	0.875	32.02	0.25	0.125	0.25	0.875	4	0.6	0.225	2.925	0.45	0.925	3	0.25	0.325	0.725	0.275	0	0.8	0.3	0.35	1.5	0.575	2.75	0.225	0.35
CRC_PHI74	4.331	16.532	0.7	7.072	0.95	0.45	0.975	9.125	1.719	0.875	0	2.6	20.35	0.225	0.125	4.65	73.4	10.975	12.725	0.4	0.1	0	0.35	0.175	12.58	0	0	0	0.1	1.65	0.15	0.05	4.65	3.675	2.275	8.825	1.66	1.175	0.25	0	0	0.3	0.05	0.075	0.4	0.2	3.675	0.725	0.725
CRC_PHI75	2.359	6.055	0.15	3.619	0.125	0.15	0.15	5.05	0	0.125	0	1.3	15.625	0	0	2.325	86.625	17.1	17.2	1.9	0.475	0.125	0.625	1.125	32.014	0.125	0.125	0.55	0.7	2.7	0.6	0.3	2.925	1.075	1.725	1.95	0.25	0.525	1.05	0.55	0.15	1.3	0.575	1.1	2.275	1.2	1.45	0.125	0.175
CRC_PHI76	6.156	14.201	2.075	7.069	1.25	0.8	1.35	12.525	3.212	0.6	0.125	3.275	20.35	0.15	0.425	6.375	68.175	12.475	12.725	0.4	0.1	0	0.225	0.5	17.971	0	0.025	0.075	0.25	1.125	0.15	0.05	4.625	3.7	2.275	8.8	0.875	1.175	1.05	0.275	0.075	1.3	0.2	0.35	1.5	0.825	2.75	0.3	0.275
CRC_PHI77	2.354	11.663	0.375	3.793	0.125	0.45	0.375	5.05	0	0.4	0	1.975	18.375	0.05	0.075	3.175	79.2	17.1	14.7	1.375	0.475	0.125	0.625	1.125	36.082	0.25	0.125	0.25	0.875	2.7	0.6	0.225	2.45	0.45	1.425	3	0.154	0.325	0.375	0.025	0	0.15	0	0	0.15	0.2	5.05	0.725	0.725
CRC_PHI78	10.021	18.837	2.075	8.596	1.25	1.175	2.625	10.8	7.159	1.2	0.25	3.9	24.775	0.4	0.25	6.375	64.025	10.95	9.6	1.9	0.475	0.425	0.8	1.75	43.342	0.475	0.2	0.15	1.225	5.725	0.6	0.5	2.2	0.1	0.7	3	0.075	0.2	0.5	0.125	0.025	0.625	0.05	0.2	0.875	0.575	3.675	0.5	0.5
CRC_PHI79	5.224	16.806	2.075	3.603	1.25	1.175	1.775	12.525	3.212	0.875	0.125	3.275	24.775	0.4	0.25	6.375	68.175	12.475	9.6	0.85	0.225	0	0.625	0.35	23.13	0.025	0.025	0	0.4	2.7	0.375	0.1	3.55	2.575	1.725	8.8	0.532	0.75	0.725	0.125	0.075	0.8	0.1	0.2	0.875	0.575	2.75	0.3	0.5
CRC_PHI80	6.152	11.655	0.375	7.069	0.7	0.45	0.675	10.8	1.719	0.6	0.05	2.6	18.375	0.15	0.125	4.65	73.4	12.475	14.725	2.8	0.8	0.425	1.2	1.75	43.259	0.475	0.35	0.55	1.225	5.725	0.875	0.5	1.6	0.1	0.925	0.6	0.075	0.1	1.05	0.275	0.15	0.8	0.3	1.1	1.5	1.2	2.75	0.225	0.275
CRC_PHI81	10.004	22.791	4	11.929	1.25	1.175	2.625	15.125	7.139	1.825	0.125	4.85	29.125	0.4	1	8.025	58.725	9.15	7.25	1.375	0.45	0.2	0.625	0.65	31.968	0.075	0.125	0.25	0.7	3.225	0.475	0.3	2.425	1.725	0.925	5.5	0.25	0.525	0.25	0.125	0	0.3	0.05	0	0.65	0.2	3.675	0.725	0.5
CRC_PHI82	5.042	16.803	0.375	7.069	0.95	0.775	0.675	9.125	3.212	0.6	0.05	3.275	20.35	0.1	0.25	4.65	68.2	12.475	12.725	1.375	0.225	0.075	0.625	0.875	31.948	0.075	0.075	0.15	0.7	2.675	0.475	0.225	2.925	1.725	1.725	5.475	0.25	0.75	0.25	0	0	0.45	0	0	0.4	0.2	5.05	0.5	0.725
CRC_PHI83	4.328	14.2	1.25	5.863	0.95	0.775	0.675	9.125	1.719	0.6	0	1.975	22.375	0.15	0.25	5.5	79.2	12.475	11.225	1.375	0.45	0.2	1.2	0.65	31.941	0.25	0.125	0.25	0.7	3.225	0.6	0.225	2.925	0.45	1.425	3	0.25	0.525	1.05	0.275	0	0.8	0.2	0.55	1.5	0.825	2.75	0.425	0.275
CRC_PHI84	4.321	11.655	1.25	7.067	0.7	0.775	0.675	9.125	1.714	0.4	0.05	1.975	20.35	0.1	0.25	4.65	79.2	12.475	12.725	1.375	0.45	0.075	0.5	0.5	31.94	0.125	0.025	0.15	0.875	2.15	0.475	0.15	2.925	1.075	1.425	5.475	0.25	0.525	0.375	0.2	0	0.625	0	0.075	0.875	0.35	5.05	0.5	0.5
CRC_PHI85	6.146	14.199	0.7	8.596	0.7	0.775	0.975	6.925	3.207	0.875	0.05	2.6	20.35	0.225	0.125	5.5	73.425	12.475	12.725	1.375	0.45	0.125	0.625	0.65	31.939	0.125	0.025	0.25	0.7	3.225	0.475	0.225	2.925	1.075	1.425	5.475	0.25	0.525	1.05	0.275	0.15	0.8	0.575	1.1	2.275	1.2	1.825	0.225	0.35
CRC_PHI86	10.004	18.837	1.25	8.591	1.825	1.675	1.775	12.525	3.2	1.2	0.125	3.9	24.75	0.4	0.25	8	64.025	9.15	9.6	1.9	0.8	0.425	1.2	1.75	43.259	0.475	0.35	0.25	1.225	5.725	0.875	0.5	1.6	0.1	0.925	1.275	0.075	0.2	1.05	0.35	0.15	0.8	0.3	1.1	1.5	1.2	1.825	0.3	0.275
CRC_PHI87	6.144	11.651	2.075	8.586	0.95	0.775	0.975	12.5	1.713	0.6	0.05	3.275	22.35	0.15	0.125	5.475	68.2	12.475	11.225	2.8	0.8	0.2	1.2	1.125	43.241	0.475	0.35	0.55	1.225	4	0.875	0.5	2.2	0.1	0.5	1.925	0.075	0.1	0.725	0.275	0.15	0.8	0.2	0.325	1.2	0.825	2.75	0.225	0.5
CRC_PHI88	10	18.835	1.25	11.929	1.825	1.175	2.625	12.5	7.131	1.2	0.125	3.9	29.1	0.4	0.975	6.375	64.05	10.95	7.25	0.4	0.1	0	0.35	0.35	12.486	0	0	0	0.4	1.125	0	0.05	4.625	3.7	2.275	8.75	1.665	1.175	0.375	0.025	0	0.3	0	0.075	0.4	0.2	5.05	0.5	0.725
CRC_PHI89	2.347	6.021	0	2.125	0.125	0.15	0.15	3.475	0	0.125	0	1.3	11.325	0	0	2.325	86.65	17.075	21.975	1.375	0.35	0.075	0.5	0.875	27.562	0.075	0.125	0.075	0.55	3.225	0.375	0.225	2.925	1.725	1.725	5.475	0.375	0.525	1.525	0.55	0.15	1.3	0.3	1.1	2.275	2.1	1.825	0.225	0.1
CRC_PHI90	4.454	16.796	0.7	11.929	0.7	1.175	1.35	9.1	3.197	0.875	0.05	3.275	22.35	0.4	0.25	5.475	68.225	9.15	11.225	0.85	0.1	0	0.5	0.35	23.112	0	0.025	0.075	0.55	1.65	0.25	0.1	3.55	3.7	2.275	8.75	0.544	1.175	0.125	0.125	0	0.45	0	0.075	0.65	0.2	3.65	0.5	0.725
CRC_PHI91	7.907	16.791	0.7	7.066	1.25	0.775	1.35	9.075	3.189	1.2	0.05	3.275	20.35	0.225	0.425	6.35	68.225	10.95	12.725	0.85	0.225	0.125	0.5	0.65	23.078	0.125	0.075	0	0.55	2.15	0.375	0.1	3.55	1.075	2.275	5.475	0.55	0.75	0.725	0.125	0	0.3	0.05	0.2	0.875	0.35	3.65	0.5	0.725
CRC_PHI92	2.346	8.565	0.375	4.74	0.325	0.45	0.375	3.475	0.3	0.275	0	0.7	18.375	0.05	0.075	4	95.85	17.025	14.725	0.85	0.225	0.075	0.5	0.65	27.556	0.125	0.025	0	0.55	2.15	0.375	0.15	3.55	1.075	1.425	8.75	0.375	0.75	0.725	0.125	0.075	0.45	0.2	0.325	1.2	0.575	3.65	0.425	0.275
CRC_PHI93	5.021	14.182	0.7	7.059	0.95	0.775	1.35	9.075	0.776	0.875	0	2.6	24.75	0.225	0.125	4.65	73.425	10.95	9.6	1.375	0.225	0.125	0.5	0.875	31.931	0.125	0.025	0.25	0.875	2.675	0.375	0.15	2.9	1.075	1.725	3	0.25	0.525	0.725	0.275	0	0.45	0.2	0.325	0.875	0.575	2.75	0.425	0.35
CRC_PHI94	2.332	11.627	0	2.12	0.325	0.15	0.15	5.05	0.298	0.125	0	0.7	18.375	0	0	3.175	95.85	17	14.725	1.875	0.45	0.4	0.8	0.875	36.082	0.25	0.125	0.55	0.875	4	0.575	0.3	2.9	0.45	0.925	1.925	0.159	0.325	1.025	0.55	0.075	1.3	0.3	0.55	2.275	1.2	1.8	0.125	0.175
CRC_PHI95	9.996	22.785	2.075	11.929	1.25	1.175	1.775	15.125	7.12	1.825	0.25	3.9	29.1	0.4	0.425	8	64.05	7.275	7.275	0.85	0.1	0	0.35	0.35	17.939	0	0.025	0	0.4	1.1	0.15	0.1	4.625	3.7	2.275	8.75	0.875	1.175	1.025	0.55	0.075	1.3	0.3	0.55	1.5	1.2	1.8	0.225	0.35
CRC_PHI96	4.318	14.169	0.375	7.058	0.5	0.45	0.675	9.075	1.711	0.4	0	2.6	18.375	0.15	0.125	4	73.45	12.45	14.725	0.625	0.1	0	0.35	0.175	17.927	0.025	0	0	0.4	1.1	0.25	0.05	4.625	2.575	2.275	8.75	0.875	1.175	0.375	0.125	0	0.45	0.1	0.2	0.875	0.325	3.65	0.725	0.5
CRC_PHI97	6.143	11.622	0.375	5.863	0.7	0.775	0.675	6.925	1.711	0.4	0	2.6	18.375	0.15	0.125	4.65	73.475	12.45	14.725	1.05	0.45	0.075	0.5	0.875	19.068	0.225	0.125	0.075	0.7	2.675	0.375	0.15	2.9	0.45	1.15	5.45	0.75	0.525	0.725	0.125	0.075	0.45	0.05	0.325	0.875	0.575	2.725	0.4	0.725
CRC_PHI98	6.143	11.622	2.075	8.58	0.7	0.775	0.675	12.5	3.188	0.6	0.125	3.25	20.35	0.15	0.125	5.475	68.225	12.45	12.75	0.375	0	0	0.05	0.35	12.426	0	0	0	0.1	1.65	0	0	4.6	3.7	2.275	8.75	1.667	1.175	0.375	0.2	0	0.625	0.05	0.075	0.875	0.325	5.025	0.5	0.35
CRC_PHI99	6.14	16.79	2.075	11.916	1.25	0.775	1.35	15.125	7.107	0.875	0.125	3.9	22.325	0.4	0.25	6.35	64.05	10.925	11.225	1.375	0.45	0.075	0.5	0.5	31.924	0.075	0.125	0.075	0.7	2.15	0.475	0.225	2.9	1.75	1.725	3	0.25	0.525	1.025	0.275	0.075	0.8	0.1	0.325	1.2	0.825	2.725	0.225	0.35
CRC_PHI100	9.995	22.763	4	11.883	1.825	1.675	2.625	15.125	7.103	1.825	0.25	4.85	29.075	0.4	0.975	7.975	58.825	4.65	7.275	2.8	0.8	0.4	1.2	1.75	43.224	0.475	0.35	0.55	1.225	5.725	0.875	0.5	1.6	0.1	0.7	0.875	0.075	0.1	1.025	0.275	0.15	1.3	0.55	1.1	1.5	1.2	1.8	0.125	0.275
CRC_TEC01	4.314	11.618	0.7	7.058	0.325	0.45	0.975	9.075	0.297	0.4	0	1.3	20.35	0.15	0.125	4	86.7	14.425	12.75	1.875	0.575	0.2	1.2	1.725	36.027	0.225	0.2	0.55	1.225	3.2	0.875	0.5	2.2	0.45	1.425	1.275	0.163	0.2	0.725	0.125	0	0.625	0.2	0.325	0.875	0.575	3.65	0.4	0.275
CRC_TEC02	6.136	11.595	0.7	7.056	0.5	0.775	0.975	6.925	0.142	0.6	0.05	1.975	18.35	0.15	0.25	4.65	79.225	14.425	14.725	2.8	0.8	0.4	1.2	1.725	43.203	0.475	0.35	0.55	1.225	5.725	0.875	0.5	1.6	0.1	0.925	0.6	0.075	0.1	1.025	0.55	0.15	1.3	0.2	0.55	2.275	1.2	1.8	0.225	0.1
CRC_TEC03	6.133	16.777	1.25	7.047	1.25	0.775	0.975	12.5	3.186	0.875	0.05	3.25	24.75	0.15	0.425	5.475	68.225	9.15	9.6	2.775	0.8	0.4	1.2	1.725	43.184	0.475	0.35	0.55	1.225	5.725	0.875	0.5	1.6	0.1	0.5	1.275	0.075	0.1	0.375	0.125	0	0.45	0	0.075	0.875	0.325	5.025	0.5	0.5
CRC_TEC04	9.976	22.741	3.975	11.877	1.825	1.675	2.625	15.125	7.08	1.825	0.25	4.85	29.075	0.4	0.975	7.975	58.85	4.65	7.275	2.775	0.8	0.4	1.175	1.725	43.172	0.475	0.325	0.55	1.225	5.7	0.875	0.5	1.6	0.1	0.475	0.6	0.075	0.1	1.525	0.55	0.075	1.3	0.55	1.1	2.275	1.175	1.8	0.125	0.05
CRC_TEC05	5.039	14.158	2.05	5.863	0.95	0.775	0.975	9.075	3.186	0.6	0.05	3.25	20.35	0.15	0.125	5.475	68.225	10.925	12.75	1.875	0.8	0.2	1.175	0.875	43.171	0.225	0.2	0.55	1.225	4	0.875	0.3	2.2	0.45	1.425	1.925	0.075	0.2	0.125	0.125	0	0.3	0	0	0.65	0.2	5.025	0.725	0.725
CRC_TEC06	7.907	18.833	2.05	8.579	1.25	1.175	2.625	12.475	3.186	0.875	0.125	3.25	29.075	0.225	0.425	7.975	68.25	9.15	7.275	1.375	0.225	0.075	0.625	0.875	31.922	0.025	0.075	0.15	0.7	3.2	0.475	0.225	2.9	2.575	1.4	3	0.25	0.525	0.7	0.125	0	0.45	0.2	0.2	0.875	0.575	3.65	0.725	0.35
CRC_TEC07	4.311	11.591	0.15	3.603	0.325	0.45	0.375	5.05	0.296	0.275	0	1.3	11.15	0.05	0.075	4	86.7	14.4	22	2.775	0.575	0.4	1.175	1.725	43.15	0.475	0.2	0.55	1.225	5.7	0.875	0.5	1.825	0.1	0.925	1.275	0.075	0.1	1.525	0.35	0.15	1.3	0.3	1.1	2.275	1.175	1.8	0.125	0.05
CRC_TEC08	4.309	14.146	1.25	7.032	0.5	0.775	0.975	6.925	1.705	0.4	0	2.6	22.325	0.1	0.125	5.475	73.475	12.45	11.25	1.875	0.575	0.4	1.175	1.725	43.15	0.225	0.325	0.55	1.225	5.7	0.875	0.5	2.2	0.45	0.475	0.875	0.075	0.2	1.025	0.275	0.025	0.8	0.1	0.55	1.5	0.825	1.8	0.3	0.35
CRC_TEC09	4.296	14.144	0.15	4.733	0.7	0.45	0.975	6.9	0.776	0.275	0	2.6	15.6	0.05	0.125	4.65	73.475	14.4	17.2	1.875	0.8	0.125	0.8	1.7	36.024	0.225	0.2	0.25	1.225	4	0.875	0.3	2.2	0.45	0.925	2.975	0.173	0.2	1.525	0.55	0.15	1.3	0.55	1.1	2.275	2.1	1.2	0.125	0.1
CRC_TEC10	5.038	16.772	2.05	8.565	1.25	0.775	1.35	12.475	1.701	1.2	0.05	3.25	22.325	0.4	0.425	5.45	68.25	9.125	11.25	1.375	0.35	0.075	0.8	0.65	27.535	0.125	0.125	0.075	0.7	2.15	0.475	0.225	3.55	1.075	1.4	2.975	0.375	0.75	0.7	0.2	0	0.8	0.2	0.325	1.2	0.575	2.725	0.225	0.5
CRC_TEC11	6.132	16.76	0.675	8.561	1.25	1.175	1.35	10.8	3.177	0.6	0.05	3.25	22.325	0.4	0.25	5.45	68.275	12.45	11.25	0.85	0.1	0	0.225	0.35	23.078	0	0	0	0.55	1.625	0.25	0.05	4.6	3.7	2.25	5.45	0.55	1.15	1.525	0.55	0.075	1.3	0.3	0.55	2.275	1.175	1.8	0.3	0.1
CRC_TEC12	4.566	18.827	3.975	11.873	0.95	1.175	1.35	12.475	7.054	1.825	0.125	3.9	24.75	0.4	0.425	6.35	64.05	9.125	9.6	2.775	0.8	0.4	1.175	1.7	43.135	0.475	0.325	0.55	1.225	5.7	0.875	0.5	1.575	0.1	0.7	0.875	0.075	0	0.7	0.125	0	0.625	0.1	0.2	0.875	0.325	3.65	0.4	0.725
CRC_TEC13	7.904	22.741	3.975	11.861	1.825	1.175	2.625	15.125	7.045	1.825	0.25	3.9	29.025	0.4	0.975	7.975	64.05	7.275	7.275	1.375	0.35	0.075	0.625	0.875	27.535	0.125	0.075	0	0.875	3.2	0.475	0.15	2.9	1.075	1.725	2.975	0.375	0.525	1.525	0.55	0.075	1.3	0.55	1.075	2.275	1.175	1.8	0.125	0.05
CRC_TEC14	7.904	22.702	3.975	11.843	1.8	1.65	2.625	12.475	7.027	1.8	0.25	4.825	29.025	0.4	0.425	7.975	58.9	7.275	7.275	2.775	0.8	0.4	1.175	1.7	43.135	0.475	0.325	0.55	1.225	5.675	0.875	0.5	1.575	0.1	0.475	1.275	0.075	0.1	0.125	0.025	0	0.15	0.05	0	0.65	0.2	5.025	0.5	0.725
CRC_TEC15	6.132	16.754	3.975	11.833	0.95	1.175	1.775	10.8	7.014	0.875	0.125	3.25	22.325	0.4	0.425	6.35	68.275	9.125	11.25	0.85	0.325	0	0.625	0.5	27.529	0.025	0	0.075	0.7	2.15	0.375	0.15	3.55	2.575	1.7	8.725	0.375	0.75	0.7	0.275	0.025	1.3	0.2	0.325	1.2	0.825	2.725	0.3	0.35
CRC_TEC16	7.904	10.288	0.675	7.03	0.7	0.775	0.975	10.775	3.177	0.6	0.05	1.95	24.75	0.225	0.125	5.45	79.225	9.1	9.625	1.375	0.325	0	0.625	0.65	31.915	0.075	0.125	0.075	0.7	2.675	0.475	0.15	3.55	1.75	1.4	5.45	0.25	0.525	0.125	0.125	0	0.3	0	0	0.4	0.2	3.65	0.725	0.725
CRC_TEC17	3.417	5.958	0.375	3.603	0.5	0.45	0.375	6.9	0	0.125	0	1.95	18.35	0	0	4	79.25	17	14.725	0.85	0.225	0.075	0.475	0.35	23.067	0.125	0.025	0	0.4	2.15	0.25	0.1	4.6	1.075	1.7	8.725	0.55	0.75	0.7	0.125	0	0.8	0.05	0.2	1.2	0.575	3.65	0.4	0.725
CRC_TEC18	4.295	8.528	0	3.586	0.5	0.45	0.375	3.425	0	0.4	0	1.3	18.35	0.1	0	4	86.725	14.4	14.725	1.375	0.225	0.075	0.475	0.875	31.914	0.125	0.025	0.075	0.55	3.2	0.475	0.225	2.9	1.075	1.7	5.45	0.25	0.75	0.7	0.2	0.025	0.8	0.1	0.2	1.2	0.575	2.725	0.3	0.5
CRC_TEC19	9.975	22.689	3.975	11.815	1.25	1.65	2.625	12.475	6.994	1.8	0.125	4.825	28.975	0.4	0.975	7.975	58.925	9.1	7.275	1.375	0.225	0.2	0.475	0.5	15.076	0.125	0.075	0.075	0.7	2.15	0.475	0.225	2.9	1.075	1.7	2.975	1.175	0.525	0.7	0.2	0	0.45	0.1	0.2	1.2	0.575	3.625	0.4	0.35
CRC_TEC20	1.812	11.559	0.675	5.846	0.7	0.575	0.675	10.775	1.676	0.4	0.05	1.95	24.75	0.1	0.075	4.65	79.25	12.45	9.625	1.375	0.45	0.4	0.8	0.65	31.901	0.225	0.125	0.25	0.7	4	0.475	0.225	2.9	0.45	1.4	1.925	0.25	0.525	0.5	0.125	0.025	0.625	0.05	0.2	1.2	0.575	3.625	0.4	0.725
CRC_TEC21	6.129	11.559	0.675	8.56	0.95	0.775	0.675	10.775	1.67	0.875	0.05	3.25	20.325	0.15	0.25	4.65	68.3	10.925	12.775	2.775	0.8	0.4	1.175	1.125	43.125	0.475	0.2	0.525	1.225	5.675	0.875	0.5	1.825	0.1	0.925	1.25	0.075	0.2	0.125	0.125	0	0.15	0	0.075	0.625	0.2	5.025	0.725	0.725
CRC_TEC22	2.324	8.528	0	4.727	0.125	0.15	0.15	6.9	0	0.125	0	0.7	11.15	0.05	0	3.175	96	17	22	1.375	0.325	0	0.8	0.65	31.897	0.125	0.025	0.25	0.7	2.15	0.475	0.225	2.9	1.075	1.7	5.45	0.25	0.75	0.125	0.125	0	0.3	0	0	0.4	0.05	5.025	0.725	0.725
CRC_TEC23	4.76	22.66	2.05	11.784	1.8	1.65	1.775	15.125	6.966	1.8	0.25	4.825	28.95	0.4	0.425	7.95	58.975	9.1	7.3	1.875	0.45	0.125	1.175	0.65	36.014	0.125	0.125	0.525	0.7	4	0.475	0.3	2.9	1.075	1.4	2.975	0.175	0.325	0.7	0.275	0.15	0.8	0.3	0.55	1.5	0.825	2.725	0.225	0.275
CRC_TEC24	2.323	8.528	0.375	4.727	0.125	0.15	0.375	6.9	0.294	0.125	0	1.95	18.35	0	0	3.175	79.275	17	14.75	1.375	0.225	0.125	0.625	0.65	27.523	0.025	0.075	0.15	0.7	3.2	0.475	0.15	2.9	2.575	2.25	2.975	0.375	0.75	0.7	0.125	0.075	0.625	0.05	0.2	1.2	0.575	2.725	0.4	0.725
CRC_TEC25	5.962	11.557	0.125	5.844	0.5	0.45	0.375	5.025	0.774	0.4	0	1.95	15.6	0.1	0	3.975	79.275	16.975	17.2	1.875	0.575	0.4	1.175	1.125	36.011	0.225	0.125	0.25	1.225	5.65	0.875	0.5	2.2	0.45	1.15	1.925	0.175	0.325	0.7	0.125	0.075	0.45	0.05	0.325	0.875	0.575	2.725	0.4	0.35
CRC_TEC26	4.294	11.555	0.375	4.722	0.7	0.45	0.375	6.875	0.774	0.6	0	2.6	18.35	0.05	0.125	3.975	73.5	14.375	14.775	1.875	0.8	0.4	1.175	1.7	43.097	0.475	0.2	0.525	1.2	5.65	0.875	0.5	2.2	0.1	0.475	1.925	0.075	0.2	0.125	0.125	0	0	0	0	0.4	0.05	5.025	0.725	0.725
CRC_TEC27	6.132	16.752	2.05	8.549	0.7	0.775	1.35	9.075	3.172	1.2	0.05	3.25	28.875	0.15	0.125	6.35	68.375	10.925	7.3	1.35	0.325	0.075	0.8	0.875	31.895	0.225	0.125	0.075	0.7	2.675	0.475	0.225	2.9	0.45	1.4	2.975	0.25	0.325	0.375	0.125	0	0.45	0.1	0.075	0.875	0.325	5	0.5	0.35
CRC_TEC28	9.973	18.811	2.05	8.535	1.25	1.175	2.6	10.775	3.163	1.8	0.125	4.8	24.725	0.4	0.25	6.35	58.975	9.1	9.625	2.775	0.575	0.4	0.8	0.875	43.087	0.475	0.2	0.25	1.2	4	0.875	0.3	2.2	0.1	1.15	1.25	0.075	0.325	0.375	0.025	0	0.45	0.05	0.075	0.4	0.2	3.625	0.725	0.725
CRC_TEC29	1.98	13.978	3.975	11.784	0.95	1.175	2.6	10.775	6.965	1.2	0.125	3.875	28.85	0.4	0.25	6.35	64.05	9.1	7.3	1.875	0.8	0.125	1.175	1.675	45.009	0.225	0.2	0.525	1.2	5.625	0.575	0.3	2.2	0.45	1.4	1.25	0.05	0.2	1.025	0.55	0.025	1.3	0.3	1.075	2.275	1.175	2.15	0.225	0.1
CRC_TEC30	4.293	11.552	1.25	5.841	0.5	0.775	0.675	6.875	2.361	0.4	0	1.95	15.6	0.15	0.125	4.65	79.275	16.975	17.2	2.75	0.575	0.125	0.775	1.125	36	0.225	0.325	0.15	1.2	3.2	0.875	0.3	2.9	0.45	0.925	2.975	0.175	0.325	0.125	0.025	0	0.3	0	0	0.15	0.05	5	0.725	0.725
CRC_TEC31	7.902	16.745	2.05	7.029	1.25	1.15	1.35	10.75	6.961	0.875	0.125	3.25	24.725	0.225	0.425	5.45	68.375	10.925	9.625	0.85	0.325	0.075	0.625	0.875	27.523	0.125	0.075	0	0.7	2.675	0.475	0.15	2.9	1.075	1.7	5.425	0.375	0.75	1.025	0.35	0.075	1.3	0.55	1.075	1.5	1.175	1.8	0.225	0.275
CRC_TEC32	7.898	18.804	1.25	8.533	0.7	0.775	1.35	10.75	3.161	1.2	0.125	3.25	22.3	0.225	0.425	5.45	68.4	10.925	11.25	2.75	0.8	0.4	1.175	1.675	43.07	0.475	0.325	0.525	1.2	5.625	0.875	0.5	1.575	0.1	0.7	0.875	0.075	0	0.7	0.125	0	0.3	0.1	0.2	0.625	0.325	3.625	0.5	0.35
CRC_TEC33	6.121	16.745	0.675	5.84	0.5	0.775	0.975	10.75	0.773	0.4	0.05	1.95	22.3	0.15	0.125	4.65	79.3	12.45	11.25	1.35	0.325	0	0.625	0.65	31.853	0.075	0.025	0.15	0.875	2.675	0.375	0.225	2.9	1.75	1.7	2.975	0.25	0.525	0.125	0	0	0.3	0.05	0	0.625	0.05	3.625	0.725	0.725
CRC_TEC34	2.318	8.522	0.375	5.836	0.325	0.45	0.675	5.025	0	0.275	0	1.95	15.575	0	0	3.975	79.3	16.95	17.25	1.875	0.575	0.4	1.175	0.875	35.994	0.225	0.125	0.525	1.2	4	0.875	0.3	2.2	0.45	0.925	1.925	0.175	0.325	0.125	0.125	0	0.15	0	0	0.625	0.2	5	0.725	0.5
CRC_TEC35	7.895	16.744	1.25	8.532	0.95	0.775	1.35	12.45	1.66	1.2	0.05	3.25	22.3	0.4	0.25	6.35	68.425	9.1	11.25	1.875	0.8	0.4	1.175	1.125	35.979	0.225	0.325	0.25	1.2	5.625	0.575	0.5	2.2	0.45	0.7	1.925	0.175	0.2	1.525	0.55	0.15	1.3	0.55	1.075	2.25	2.1	1.2	0.05	0.05
CRC_TEC36	6.118	14.14	1.25	7.022	0.95	0.775	0.675	10.75	3.155	0.85	0.05	2.6	20.325	0.225	0.25	5.45	73.5	9.1	12.775	1.35	0.45	0.125	0.625	1.125	31.805	0.225	0.2	0.15	0.7	2.675	0.475	0.3	2.9	0.45	1.4	5.425	0.25	0.325	0.7	0.125	0	0.8	0.1	0.325	0.875	0.575	2.725	0.4	0.725
CRC_TEC37	9.973	22.654	2.05	11.781	1.25	1.65	1.775	12.45	6.919	1.775	0.125	4.8	28.85	0.4	0.425	7.95	58.975	9.1	7.3	2.75	0.8	0.4	1.175	1.125	43.027	0.225	0.325	0.525	1.2	5.625	0.875	0.5	2.2	0.45	0.45	0.875	0.075	0.2	0.7	0.275	0	0.45	0.1	0.2	0.875	0.575	2.725	0.4	0.35
CRC_TEC38	7.891	22.65	3.975	11.78	1.8	1.15	2.6	15.125	6.916	1.775	0.25	4.8	28.8	0.4	0.425	7.95	59	7.275	7.325	1.875	0.775	0.125	1.175	1.125	35.96	0.225	0.125	0.25	1.2	4	0.85	0.5	2.2	0.45	1.4	1.925	0.175	0.2	0.7	0.125	0	0.3	0	0.2	0.625	0.325	3.625	0.5	0.725
CRC_TEC39	7.891	18.799	3.975	11.746	1.8	1.15	2.6	12.45	6.904	1.775	0.125	3.875	28.725	0.4	0.975	7.95	64.075	7.25	7.325	0.85	0.325	0	0.625	0.5	23.065	0.075	0.025	0.075	0.4	2.125	0.375	0.1	3.55	1.75	1.7	8.7	0.55	0.75	0.375	0.125	0	0.3	0	0	0.4	0.2	4.975	0.725	0.5
CRC_TEC40	4.288	8.507	0.125	3.584	0.325	0.15	0.675	5.025	0	0.4	0	1.95	15.575	0.05	0	3.175	79.3	16.95	17.25	0.375	0.1	0	0.35	0.175	12.426	0	0	0	0.25	1.1	0	0	4.6	3.7	2.25	8.7	1.681	1.15	1.025	0.275	0.15	1.3	0.2	0.55	2.25	1.175	2.15	0.225	0.175
CRC_TEC41	9.973	22.647	2.05	11.741	1.8	1.65	2.6	12.45	6.896	1.775	0.25	4.8	28.725	0.4	0.425	7.925	59.025	9.075	7.325	1.875	0.575	0.2	0.775	0.875	31.805	0.225	0.2	0.15	0.7	4	0.575	0.3	2.2	0.45	1.15	2.95	0.25	0.525	1.025	0.35	0.075	1.275	0.55	1.075	2.25	1.175	1.8	0.125	0.275
CRC_TEC42	4.287	14.134	0.675	5.835	0.7	0.45	0.675	10.75	1.66	0.4	0	1.95	22.275	0.15	0.075	4.65	79.325	12.45	11.275	0.85	0.325	0.075	0.625	0.65	27.523	0.125	0.075	0.075	0.7	2.125	0.375	0.15	2.9	1.1	2.25	5.425	0.375	0.525	0.7	0.275	0	0.625	0.1	0.2	1.2	0.575	2.725	0.225	0.5
CRC_TEC43	9.973	18.794	1.25	11.739	1.8	1.65	1.75	12.425	3.151	1.775	0.125	4.8	24.725	0.225	0.95	7.925	59.025	7.25	9.625	1.35	0.325	0.2	0.625	1.125	35.96	0.125	0.125	0.525	0.7	3.2	0.575	0.225	2.2	1.1	1.4	1.9	0.175	0.525	0.5	0.2	0.075	0.45	0.1	0.325	1.2	0.575	2.725	0.4	0.725
CRC_TEC44	6.113	14.13	2.05	7.022	0.7	0.775	1.325	9.075	3.149	0.6	0.05	1.95	24.725	0.15	0.25	5.45	79.325	12.45	9.65	1.875	0.575	0.4	1.175	1.675	35.96	0.475	0.2	0.15	1.2	5.625	0.85	0.5	2.2	0.1	0.7	1.9	0.175	0.2	0.7	0.125	0.025	0.625	0.2	0.325	0.875	0.575	2.725	0.4	0.35
CRC_TEC45	6.112	15.661	2.05	5.833	0.7	0.775	0.675	9.05	3.149	0.6	0.05	2.6	18.35	0.225	0.25	4.65	73.5	12.45	14.775	0.85	0.225	0.075	0.35	0.65	27.509	0.025	0.025	0.15	0.55	2.125	0.25	0.15	3.55	2.575	2.25	5.425	0.375	0.75	0.125	0	0	0	0	0	0.4	0.05	4.975	0.725	0.725
CRC_TEC46	7.889	13.512	2.025	8.525	1.225	1.15	1.75	12.425	3.133	0.85	0.125	3.875	22.275	0.225	0.425	6.35	64.075	10.925	11.275	1.875	0.575	0.4	0.775	0.875	35.96	0.475	0.2	0.15	0.875	4	0.85	0.3	2.9	0.1	0.925	1.9	0.175	0.325	0.7	0.2	0	0.45	0.05	0.075	0.625	0.575	3.625	0.5	0.5
CRC_TEC47	7.888	18.763	3.975	11.736	1.8	1.15	1.75	15.125	6.895	1.775	0.25	3.875	28.725	0.225	0.95	7.925	64.075	9.075	7.325	1.875	0.775	0.4	1.175	1.675	43.016	0.225	0.325	0.525	1.2	5.625	0.85	0.5	2.2	0.45	0.7	0.875	0.075	0.1	0.1	0.025	0	0.15	0	0	0.4	0.05	4.975	0.725	0.7
CRC_TEC48	4.284	8.505	0.125	5.833	0.1	0.45	0.375	3.425	0.769	0.275	0	1.3	11.1	0.05	0.075	3.975	86.775	16.95	22.15	2.75	0.775	0.4	1.175	1.125	42.965	0.475	0.2	0.525	1.2	5.625	0.85	0.5	1.575	0.1	0.45	1.25	0.075	0.2	1.025	0.35	0.15	0.8	0.2	0.55	1.5	1.175	2.725	0.225	0.275
CRC_TEC49	2.317	5.952	0.125	2.019	0.1	0.15	0.375	3.425	0	0.125	0	1.3	15.55	0	0	2.325	86.925	16.95	17.35	2.75	0.775	0.4	1.175	1.675	42.938	0.475	0.325	0.525	1.2	5.625	0.85	0.475	1.575	0.125	0.45	0.85	0.075	0	0.1	0.125	0	0.15	0.05	0	0.4	0.2	4.95	0.7	0.7
CRC_TEC50	2.312	5.95	0.125	4.72	0.1	0.15	0.375	5.025	0	0.125	0	1.3	10.975	0.05	0	3.175	86.95	16.95	22.375	0.85	0.325	0	0.35	0.5	23.058	0.025	0	0	0.55	2.675	0.375	0.1	4.575	2.575	2.25	5.4	0.55	1.15	1.525	0.55	0.075	1.275	0.3	1.075	2.25	1.175	1.8	0.225	0.1
CRC_TEC51	4.752	16.744	0.675	7.02	0.5	0.775	0.675	10.75	1.659	0.4	0	2.6	18.35	0.15	0.25	5.45	73.525	10.925	14.775	1.35	0.325	0	0.475	0.875	31.805	0.125	0.075	0.075	0.7	3.2	0.375	0.15	2.9	1.1	1.7	5.4	0.25	0.75	0.375	0.025	0	0.6	0	0.2	0.625	0.325	4.95	0.5	0.5
CRC_TEC52	6.106	11.542	0.375	5.827	0.5	0.45	0.675	10.75	0.766	0.4	0	1.95	22.275	0.15	0.075	3.975	79.35	14.375	11.275	1.875	0.45	0.4	0.775	1.125	35.959	0.225	0.325	0.15	1.2	3.2	0.85	0.3	2.9	0.45	0.925	1.9	0.175	0.325	1.025	0.35	0.075	0.8	0.3	0.55	1.5	1.175	1.8	0.225	0.35
CRC_TEC53	4.278	8.505	0.375	4.719	0.1	0.45	0.375	3.4	0.765	0.275	0	1.95	18.325	0	0.075	3.975	79.375	14.375	14.775	0.375	0.225	0.075	0.475	0.5	23.058	0.025	0.075	0	0.4	1.625	0.25	0.15	4.575	2.575	2.25	5.4	0.55	1.15	0.7	0.125	0.025	0.6	0.2	0.325	0.875	0.575	2.725	0.4	0.35
CRC_TEC54	7.888	16.737	3.95	8.518	1.225	1.15	1.75	15.125	3.13	0.85	0.125	4.8	22.25	0.225	0.425	7.925	59.025	9.075	11.275	0.625	0.225	0	0.475	0.35	17.871	0	0	0	0.4	1.1	0.25	0.1	4.575	3.7	2.25	8.7	0.875	1.15	0.7	0.125	0	0.6	0.2	0.2	1.2	0.575	2.15	0.4	0.5
CRC_TEC55	7.883	16.73	1.25	7.017	0.95	0.775	1.325	12.425	3.127	0.6	0.05	3.25	22.25	0.225	0.425	5.45	68.45	9.05	11.275	1.35	0.325	0.075	0.625	0.875	27.508	0.025	0.075	0.15	0.875	2.675	0.475	0.225	3.55	2.575	1.4	2.95	0.375	0.525	1.025	0.35	0.025	1.275	0.2	0.55	1.5	0.825	2.15	0.4	0.175
CRC_TEC56	6.104	14.128	1.25	7.015	0.95	0.775	0.675	12.425	1.659	0.85	0.05	1.95	24.7	0.15	0.25	5.45	79.375	9.05	9.65	2.725	0.575	0.125	0.775	0.875	8.585	0.225	0.125	0.525	1.2	3.2	0.575	0.3	2.9	0.45	1.4	2.95	1.961	0.325	1.025	0.55	0.125	1.275	0.55	1.075	2.25	1.175	1.2	0.125	0.175
CRC_TEC57	9.973	22.645	2.025	11.736	1.8	1.65	2.6	15.1	6.871	1.2	0.125	4.8	28.675	0.4	0.95	7.925	59.025	9.025	7.35	0.85	0.1	0	0.225	0.5	23.041	0	0	0	0.25	1.625	0.25	0.1	4.55	3.725	2.25	8.675	0.55	1.15	1.025	0.35	0.025	1.275	0.55	1.075	1.5	0.825	1.8	0.125	0.275
CRC_TEC58	4.272	8.505	0	5.82	0.325	0.45	0.375	5.025	0.294	0.275	0	1.95	15.55	0.05	0.075	3.95	79.4	14.375	17.35	1.35	0.225	0.075	0.775	0.65	27.498	0.125	0.075	0.15	0.7	2.675	0.375	0.15	3.55	1.1	1.15	8.675	0.375	0.75	0.7	0.125	0.025	0.6	0.1	0.2	1.175	0.575	2.7	0.225	0.5
CRC_TEC59	3.674	22.634	3.95	11.736	1.8	1.65	1.75	15.1	6.871	1.775	0.25	4.775	28.675	0.4	0.425	7.925	59.05	7.225	7.375	0.375	0	0	0.05	0.175	12.405	0	0	0	0.1	1.075	0	0	4.55	3.725	2.25	8.675	1.682	1.15	1.525	0.55	0.125	1.275	0.55	1.075	2.25	2.1	1.2	0.025	0.175
CRC_TEC60	6.103	16.728	2.025	11.736	0.95	1.15	1.325	9.05	6.85	1.2	0.125	3.875	22.25	0.225	0.425	5.45	64.075	10.925	11.275	1.05	0.45	0.2	0.625	0.65	27.489	0.075	0.075	0.15	0.7	3.2	0.475	0.225	2.9	1.75	1.4	5.4	0.375	0.525	0.375	0.2	0	0.6	0.05	0.2	0.625	0.325	3.625	0.5	0.5
CRC_TEC61	4.269	8.444	0.125	3.571	0.1	0.15	0.675	5	0	0.125	0	1.3	10.925	0.1	0	3.175	86.95	16.925	22.525	0.85	0.225	0	0.35	0.175	23.041	0	0	0	0.4	2.125	0.15	0.1	3.55	3.725	2.25	8.675	0.55	1.15	0.7	0.2	0	0.6	0.05	0.2	0.875	0.575	3.625	0.5	0.35
CRC_TEC62	9.965	18.762	3.95	8.512	1.225	1.15	1.75	12.4	6.842	1.775	0.125	3.875	28.675	0.4	0.95	6.325	64.075	9.025	7.375	1.875	0.45	0.4	1.15	1.675	26.521	0.225	0.2	0.25	1.2	5.6	0.85	0.475	1.575	0.45	1.15	1.9	0.425	0.2	0.1	0	0	0.3	0	0	0.4	0.025	4.95	0.7	0.7
CRC_TEC63	2.282	8.424	0.125	9.36	0.325	0.15	0.375	5	0.293	0.275	0	1.275	10.775	0.05	0	3.95	86.975	16.925	22.7	0.625	0.1	0	0.35	0.35	23.018	0	0.025	0	0.55	1.625	0.15	0.1	4.55	3.75	1.7	8.65	0.55	1.15	1.025	0.275	0.025	0.6	0.2	0.55	1.5	0.825	2.7	0.3	0.35
CRC_TEC64	7.871	16.728	1.25	11.736	0.7	1.15	1.75	10.75	3.127	0.6	0.05	3.25	24.7	0.15	0.425	6.325	68.45	10.9	9.65	1.35	0.225	0.125	0.625	0.5	27.488	0.125	0.075	0	0.7	2.125	0.475	0.225	2.9	1.1	1.7	5.4	0.375	0.75	0.7	0.275	0.025	0.6	0.3	0.325	1.175	0.825	2.125	0.4	0.35
CRC_TEC65	7.869	16.725	1.25	7.005	0.7	0.775	0.975	10.75	3.12	0.6	0.05	3.25	20.325	0.225	0.125	5.45	68.45	12.425	12.775	1.875	0.575	0.125	1.15	1.65	35.958	0.225	0.325	0.25	1.2	3.2	0.575	0.475	2.2	0.45	1.15	1.25	0.175	0.325	0.5	0.275	0.075	1.275	0.2	0.55	1.5	0.825	2.125	0.4	0.25
CRC_TEC66	6.097	16.721	2.025	2.626	0.7	1.15	1.325	9.05	6.839	0.6	0.125	3.25	20.325	0.4	0.125	6.325	68.475	10.9	12.775	1.875	0.775	0.4	1.15	1.65	42.914	0.45	0.325	0.25	1.2	5.6	0.85	0.475	1.575	0.125	0.925	1.25	0.075	0.2	1.525	0.55	0.075	1.275	0.55	1.075	2.25	1.175	1.175	0.125	0.175
CRC_TEC67	4.266	14.111	0.675	4.707	0.5	0.45	0.975	6.875	1.655	0.275	0.05	1.95	18.325	0.1	0.075	3.95	79.4	16.925	14.775	0.85	0.325	0	0.35	0.65	27.488	0.125	0.025	0	0.55	1.625	0.375	0.1	3.525	1.1	1.7	5.4	0.375	1.15	1.5	0.55	0.075	1.275	0.55	1.075	2.25	1.175	1.45	0.125	0.05
CRC_TEC68	2.282	5.943	0	3.554	0.1	0.15	0.375	3.375	0	0.125	0	1.275	15.55	0	0	2.325	87.025	16.925	17.35	1.875	0.575	0.2	0.775	1.65	42.876	0.45	0.2	0.525	1.2	3.2	0.85	0.3	2.175	0.125	1.4	1.25	0.075	0.325	1.5	0.35	0.075	0.8	0.2	1.075	1.5	1.175	2.7	0.225	0.25
CRC_TEC69	7.864	18.761	3.95	11.724	0.95	1.15	1.325	15.1	3.119	1.775	0.25	3.875	22.225	0.225	0.425	7.9	64.1	9.025	11.275	2.725	0.775	0.2	1.15	1.65	42.872	0.45	0.2	0.525	1.2	5.6	0.85	0.475	2.175	0.125	0.925	0.85	0.075	0.1	0.5	0.125	0	0.6	0.05	0.2	0.625	0.325	3.625	0.7	0.5
CRC_TEC70	4.264	8.418	0.675	5.82	0.325	0.45	0.675	6.875	0.764	0.275	0	1.95	18.325	0.1	0	4.65	79.45	14.375	14.8	2.725	0.775	0.4	1.15	1.65	42.764	0.45	0.325	0.525	1.2	5.6	0.85	0.475	1.575	0.125	0.925	0.575	0.075	0.1	1.5	0.55	0.075	1.275	0.3	1.075	2.225	1.175	1.8	0.125	0.175
CRC_TEC71	7.859	22.62	3.95	11.724	0.95	1.15	1.75	15.05	6.812	1.175	0.25	3.875	22.225	0.4	0.95	7.9	64.1	9.025	11.275	1.875	0.775	0.4	1.15	1.125	42.731	0.45	0.325	0.525	1.2	3.975	0.85	0.475	2.175	0.125	0.7	0.85	0.075	0.1	1.5	0.35	0.075	1.275	0.55	0.55	2.225	1.175	1.45	0.125	0.175
CRC_TEC72	3.402	11.542	0.675	5.82	0.325	0.45	0.975	4.975	0.293	0.4	0.05	1.925	18.325	0.05	0	3.95	79.475	16.9	14.8	1.875	0.45	0.2	0.625	0.65	35.946	0.125	0.125	0.525	0.875	2.675	0.575	0.225	2.9	1.1	1.15	1.9	0.175	0.325	1.5	0.35	0.025	0.8	0.55	1.075	2.225	1.175	1.8	0.3	0.175
CRC_TEC73	6.086	16.707	0.675	7	0.7	0.575	1.325	9.05	1.652	0.85	0.05	2.6	20.325	0.225	0.125	5.45	73.525	10.9	12.8	0.375	0.1	0	0.2	0.175	12.34	0	0	0	0.1	1.05	0	0	4.55	3.75	2.25	8.65	1.693	1.15	1.025	0.275	0.025	0.8	0.2	0.325	1.175	0.825	2.7	0.4	0.25
CRC_TEC74	4.26	14.111	0.125	5.819	0.7	0.45	0.65	9.05	0.29	0.6	0	1.925	18.3	0.15	0	4.65	79.475	14.35	14.8	0.85	0.1	0	0.35	0.175	23.014	0	0.025	0	0.4	1.05	0.25	0.05	4.55	3.75	1.7	8.625	0.55	1.15	0.7	0.2	0.075	1.275	0.1	0.325	1.5	0.825	2.7	0.225	0.25
CRC_TEC75	7.848	16.706	2.025	8.509	0.7	1.15	1.325	12.4	3.091	0.6	0.125	3.25	22.225	0.225	0.425	5.45	68.475	10.875	11.275	1.875	0.45	0.075	0.775	0.875	35.937	0.125	0.075	0.15	0.875	3.975	0.575	0.3	2.175	1.1	1.4	2.95	0.175	0.525	1.5	0.55	0.125	1.25	0.3	1.075	2.225	2.075	1.8	0.125	0.1
CRC_TEC76	2.281	5.873	0.375	3.554	0.1	0.15	0.375	3.375	0.29	0.125	0	0.675	15.55	0	0	2.325	96.075	16.875	17.375	0.85	0.325	0.075	0.625	0.875	16.489	0.075	0.025	0.15	0.55	2.675	0.475	0.225	2.9	1.75	1.7	8.6	0.981	0.75	1.5	0.55	0.125	1.25	0.55	1.075	2.225	2.075	1.175	0.025	0.05
CRC_TEC77	9.959	22.617	3.95	11.714	1.225	1.65	2.6	12.4	6.8	1.75	0.25	4.775	28.625	0.4	0.425	7.9	59.05	7.225	7.375	1.35	0.325	0.125	0.625	0.5	31.787	0.125	0.025	0.25	0.55	3.2	0.475	0.15	2.9	1.1	1.15	5.4	0.25	0.75	0.375	0.025	0	0.45	0	0.075	0.4	0.2	4.95	0.5	0.7
CRC_TEC78	6.085	11.524	2.025	6.999	0.5	0.775	0.975	6.875	1.65	0.85	0.05	2.6	22.225	0.15	0.125	4.65	73.525	12.425	11.275	2.725	0.775	0.4	1.15	1.65	42.729	0.45	0.325	0.525	1.2	5.575	0.85	0.475	1.55	0.125	0.925	0.575	0.075	0.1	0.7	0.2	0.075	0.6	0.2	0.55	1.175	0.825	2.7	0.3	0.35
CRC_TEC79	6.076	16.706	3.95	6.998	0.7	0.775	0.975	12.4	1.65	1.175	0.05	3.25	28.625	0.15	0.125	6.325	68.475	9.025	7.375	1.35	0.45	0.2	1.15	0.65	31.782	0.225	0.2	0.15	0.7	3.2	0.475	0.3	2.9	0.475	1.4	1.9	0.25	0.525	1.5	0.525	0.125	1.25	0.55	1.05	2.2	2.075	1.175	0.025	0.05
CRC_TEC80	7.839	16.697	3.95	8.508	1.8	1.15	1.75	12.375	6.794	1.175	0.125	3.875	24.675	0.225	0.95	6.325	64.1	10.875	9.65	0.375	0.225	0	0.35	0.5	17.863	0.025	0	0	0.55	1.625	0.25	0.1	3.525	2.575	2.25	8.6	0.875	1.15	0.375	0.2	0	0.45	0	0.075	0.875	0.325	3.625	0.7	0.7
CRC_TEC81	5.037	11.502	0.125	6.998	0.7	0.45	0.65	9.025	1.645	0.4	0	2.6	15.55	0.15	0.125	4.65	73.55	14.35	17.4	1.35	0.225	0	0.625	0.875	31.774	0.125	0.025	0.25	0.7	2.675	0.375	0.15	3.525	1.1	1.15	8.6	0.25	0.75	0.7	0.125	0.075	0.8	0.2	0.55	1.175	0.575	2.7	0.3	0.25
CRC_TEC82	2.259	11.499	0.675	5.815	0.325	0.45	0.65	4.975	0.763	0.275	0	1.275	20.325	0.1	0.075	3.95	87.025	14.35	12.8	1.35	0.225	0.075	0.475	0.875	27.466	0.025	0.075	0.15	0.875	2.675	0.375	0.15	2.9	2.575	1.7	5.375	0.375	0.75	0.7	0.275	0	0.8	0.1	0.325	1.175	0.575	2.125	0.4	0.35
CRC_TEC83	7.836	16.688	2.025	6.997	1.225	0.775	1.325	12.375	6.794	0.85	0.125	3.875	24.65	0.225	0.25	5.45	64.125	9	9.65	2.725	0.575	0.4	1.15	1.125	42.718	0.45	0.325	0.525	1.2	3.975	0.85	0.475	1.55	0.125	1.15	0.85	0.075	0.2	1.025	0.525	0.075	1.25	0.2	0.55	1.5	1.175	1.8	0.3	0.25
CRC_TEC84	5.036	14.106	1.25	8.497	0.95	1.15	1.325	9.025	1.644	0.6	0.05	3.25	22.225	0.15	0.125	5.45	68.525	9	11.3	2.725	0.775	0.4	1.15	1.65	42.628	0.45	0.325	0.525	1.2	5.575	0.85	0.475	1.55	0.125	0.45	1.25	0.075	0	1.025	0.525	0.075	1.25	0.55	1.05	2.2	1.175	1.8	0.125	0.05
CRC_TEC85	6.076	16.659	2.025	6.997	1.225	0.775	0.975	12.375	3.091	1.175	0.125	3.225	24.65	0.15	0.425	5.425	68.525	8.975	9.675	2.725	0.575	0.125	1.15	1.65	35.932	0.125	0.125	0.525	1.2	5.575	0.85	0.475	2.175	1.1	1.15	1.25	0.175	0.2	0.7	0.125	0.025	0.6	0.1	0.2	0.875	0.575	3.625	0.4	0.475
CRC_TEC86	7.835	16.647	0.675	6.996	0.95	1.15	1.325	9.025	1.644	0.6	0.05	2.6	22.2	0.225	0.125	5.425	73.55	10.875	11.3	1.35	0.325	0.2	0.775	0.875	31.757	0.225	0.125	0.075	1.2	2.675	0.575	0.225	2.9	0.475	1.4	2.95	0.25	0.525	0.7	0.275	0	0.6	0.05	0.325	1.175	0.575	3.625	0.4	0.35
CRC_TEC87	6.071	16.641	3.95	8.486	0.925	1.15	1.75	10.75	3.09	0.85	0.05	3.225	28.55	0.225	0.25	6.325	68.525	8.975	7.375	2.725	0.775	0.4	1.15	1.65	42.611	0.45	0.325	0.525	1.2	5.575	0.85	0.475	1.55	0.125	0.7	0.85	0.075	0	0.7	0.2	0.05	0.8	0.3	0.325	1.5	0.825	2.125	0.4	0.25
CRC_TEC88	7.834	16.64	3.925	8.484	0.925	1.15	1.75	10.75	6.794	0.85	0.125	3.225	22.2	0.4	0.425	6.325	68.55	10.875	11.3	1.35	0.45	0.4	0.775	1.125	35.929	0.225	0.2	0.525	0.875	3.2	0.575	0.3	2.175	0.475	1.4	2.95	0.175	0.525	0.375	0.2	0.025	0.6	0.2	0.325	0.875	0.575	2.7	0.4	0.7
CRC_TEC89	5.035	16.639	0.675	5.809	0.5	0.575	0.975	6.85	1.642	0.6	0	2.6	22.2	0.1	0.125	4.625	73.55	14.35	11.3	2.725	0.575	0.375	1.15	1.65	42.554	0.225	0.325	0.525	1.2	5.55	0.85	0.475	1.55	0.475	0.925	1.9	0.075	0.2	1.5	0.525	0.125	1.25	0.55	1.05	2.2	2.075	1.175	0.025	0.05
CRC_TEC90	5.296	11.497	0.375	4.706	0.325	0.45	0.375	4.975	0	0.4	0	1.925	18.275	0.1	0	3.175	79.475	16.875	14.8	0.375	0	0	0.35	0.35	23.011	0.025	0	0	0.25	1.05	0.15	0.05	4.55	2.575	1.7	8.575	0.55	1.15	0.7	0.2	0	0.6	0.1	0.325	1.175	0.575	3.625	0.4	0.25
CRC_TEC91	7.833	22.61	2.025	11.711	1.8	1.65	2.575	12.375	3.087	1.75	0.25	3.875	28.55	0.4	0.425	7.9	64.15	8.975	7.375	1.875	0.55	0.125	1.15	0.875	31.757	0.125	0.125	0.525	0.85	3.2	0.575	0.3	2.9	1.1	1.4	1.9	0.25	0.525	0.5	0.275	0.025	0.45	0.1	0.2	0.875	0.575	3.625	0.5	0.35
CRC_TEC92	2.255	8.414	0.125	1.881	0.325	0.3	0.15	4.95	0	0.125	0	1.275	10.7	0	0	3.175	87.075	16.875	22.725	0.625	0	0	0.05	0.175	17.789	0	0	0	0.1	1.025	0	0	4.55	3.75	2.25	8.575	0.875	1.15	1.025	0.275	0.05	1.25	0.2	0.55	1.175	0.825	2.7	0.225	0.175
CRC_TEC93	6.067	11.479	1.25	5.808	0.5	0.45	0.95	10.725	0.759	0.6	0.05	2.6	18.25	0.225	0.075	4.625	73.55	12.425	14.8	0.825	0.1	0	0.2	0.475	17.733	0.025	0.025	0	0.25	2.125	0.15	0.1	3.525	2.6	2.25	8.575	0.875	1.15	0.7	0.125	0.025	0.6	0.05	0.325	0.875	0.55	2.7	0.4	0.7
CRC_TEC94	4.244	11.476	0.125	3.552	0.5	0.3	0.65	6.825	0.289	0.275	0	1.925	15.525	0.1	0	3.95	79.5	16.875	17.4	1.875	0.45	0.375	1.15	1.125	35.927	0.225	0.325	0.25	0.85	5.55	0.575	0.3	2.175	0.475	1.15	2.95	0.175	0.325	0.7	0.275	0	0.45	0.175	0.2	1.175	0.55	2.7	0.4	0.35
CRC_TEC95	2.254	8.378	0	3.55	0.1	0.3	0.15	3.375	0	0.275	0	0.675	15.525	0	0	3.175	96.125	16.8	17.425	2.725	0.775	0.375	1.15	1.65	42.551	0.45	0.325	0.525	1.2	5.55	0.85	0.475	1.55	0.125	0.45	1.25	0.075	0.1	1.5	0.35	0.025	0.8	0.55	0.55	2.2	1.175	1.8	0.125	0.25
CRC_TEC96	6.064	14.089	1.25	8.484	0.7	0.775	0.95	9.025	3.08	0.85	0.05	3.225	20.325	0.15	0.25	5.425	68.55	8.975	12.8	2.725	0.775	0.375	1.15	1.65	42.534	0.45	0.325	0.525	1.2	5.55	0.85	0.475	1.55	0.125	0.7	1.25	0.075	0	1.5	0.525	0.125	1.25	0.55	1.05	2.2	2.05	1.175	0.125	0.05
CRC_TEC97	6.064	14.079	1.225	8.48	0.7	0.575	1.325	10.725	3.063	0.6	0.05	2.6	24.65	0.15	0.125	5.425	73.55	10.85	9.675	2.7	0.775	0.375	1.15	1.65	42.465	0.45	0.325	0.525	1.2	5.55	0.85	0.475	1.55	0.125	0.925	0.85	0.075	0	0.7	0.275	0	0.425	0.05	0.2	1.175	0.55	2.7	0.4	0.35
CRC_TEC98	4.244	14.076	0.675	4.699	0.325	0.45	0.375	6.8	0.758	0.6	0.05	1.925	18.25	0.05	0	4.625	79.5	14.325	14.8	1.875	0.55	0.2	0.775	1.65	42.453	0.45	0.2	0.525	1.2	3.975	0.575	0.3	2.175	0.125	1.15	1.25	0.075	0.325	1.025	0.275	0.025	0.8	0.175	0.325	1.175	0.825	2.7	0.3	0.25
CRC_TEC99	6.062	11.472	0.675	8.472	0.925	0.575	0.95	12.375	0.757	0.85	0.05	1.925	24.625	0.1	0.25	5.425	79.5	8.975	9.675	0.625	0.1	0.075	0.35	0.475	22.999	0.025	0.025	0	0.7	1.625	0.25	0.1	3.525	2.6	2.225	8.575	0.55	1.15	0.7	0.2	0.05	1.225	0.3	0.55	1.5	0.825	2.7	0.225	0.25
CRC_TEC100	7.83	22.605	1.225	11.681	1.8	1.65	1.75	10.725	6.794	1.75	0.25	4.775	24.625	0.375	0.25	7.9	59.05	7.225	9.675	0.825	0.225	0.075	0.475	0.475	22.981	0.025	0.025	0.075	0.7	2.125	0.25	0.1	2.9	2.6	2.225	8.55	0.55	0.75	1.5	0.35	0.05	1.225	0.55	0.525	2.2	1.175	1.175	0.225	0.1
NRC_AGR01	5.026	11.466	0.375	4.692	0.7	0.775	0.65	6.8	0.289	0.4	0	1.925	18.25	0.1	0.075	4.625	79.55	14.325	14.8	0.825	0.325	0	0.625	0.475	27.466	0.025	0.025	0.15	0.4	2.675	0.375	0.1	3.525	2.6	1.4	8.55	0.375	0.75	0.7	0.275	0	0.6	0.1	0.2	0.85	0.55	2.7	0.4	0.475
NRC_AGR02	7.83	18.758	3.9	11.67	1.225	1.65	1.75	12.375	6.79	1.175	0.125	4.75	28.525	0.375	0.425	6.325	59.05	8.975	7.375	1.85	0.45	0.125	0.625	1.125	35.864	0.125	0.125	0.525	0.85	2.65	0.575	0.3	2.425	1.1	1.15	2.925	0.175	0.525	0.7	0.2	0.05	0.8	0.3	0.325	1.175	0.825	2.125	0.4	0.35
NRC_AGR03	8.274	16.632	3.9	11.67	0.925	0.775	1.325	15.05	6.785	0.85	0.125	3.225	28.45	0.225	0.25	6.325	68.575	10.85	7.375	1.85	0.775	0.125	1.15	1.125	42.443	0.225	0.325	0.25	0.85	5.55	0.85	0.3	2.175	0.475	0.925	1.9	0.075	0.2	1.5	0.525	0.05	0.8	0.3	0.525	2.2	1.175	1.8	0.3	0.1
NRC_AGR04	6.055	14.056	0.375	8.47	0.925	0.775	0.95	9.025	1.636	0.85	0.05	2.6	18.25	0.225	0.25	5.425	73.575	8.95	14.825	0.825	0.325	0	0.625	0.475	27.466	0.125	0.025	0.075	0.55	2.125	0.375	0.1	3.525	1.1	1.7	8.55	0.375	0.75	0.7	0.275	0.05	1.225	0.1	0.325	1.5	0.825	2.675	0.225	0.475
NRC_AGR05	9.959	22.603	2	8.47	1.8	1.65	1.75	15.05	6.771	1.175	0.125	3.875	28.45	0.375	0.95	7.9	64.175	8.95	7.375	1.05	0.45	0.075	0.775	0.65	31.757	0.125	0.025	0.25	0.55	3.2	0.475	0.225	2.9	1.1	1.7	5.35	0.25	0.525	1.5	0.525	0.05	0.8	0.3	0.525	2.2	1.175	1.8	0.125	0.25
NRC_AGR06	7.821	16.621	2	11.67	1.8	1.15	1.75	15.025	3.061	1.175	0.125	4.75	22.2	0.375	0.25	7.9	59.05	10.85	11.3	1.85	0.45	0.125	0.775	0.65	35.843	0.225	0.125	0.075	1.2	3.2	0.575	0.225	2.425	0.475	0.925	2.925	0.175	0.525	0.5	0.125	0.025	0.425	0.05	0.075	0.625	0.55	3.625	0.5	0.7
NRC_AGR07	6.053	12.182	2	6.996	1.225	1.15	1.325	12.375	1.632	0.85	0.05	3.225	24.625	0.225	0.425	5.4	68.575	10.85	9.675	1.35	0.45	0.125	0.625	0.875	35.841	0.125	0.125	0.15	0.85	2.65	0.575	0.3	2.9	1.1	1.7	2.925	0.175	0.325	0.375	0.025	0	0.15	0	0.075	0.4	0.2	4.95	0.5	0.7
NRC_AGR08	7.82	22.562	3.9	11.67	1.8	1.65	1.75	15.025	6.768	1.75	0.25	3.875	28.45	0.375	0.95	7.875	64.175	7.225	7.375	1.35	0.225	0	0.475	0.35	27.45	0.025	0.075	0	0.7	2.65	0.25	0.15	3.525	2.625	1.7	8.55	0.375	0.75	0.7	0.125	0	0.425	0.175	0.2	1.175	0.55	2.675	0.3	0.475
NRC_AGR09	7.818	18.75	1.225	8.465	0.7	0.775	1.325	12.375	6.753	0.6	0.125	3.225	20.3	0.375	0.425	5.4	68.575	12.4	12.8	0.625	0.1	0	0.35	0.475	22.979	0.025	0	0	0.55	1.625	0.15	0.05	3.525	2.625	2.225	8.525	0.55	1.125	1.475	0.35	0.125	1.225	0.55	1.05	2.2	1.175	1.8	0.125	0.025
NRC_AGR10	7.813	22.536	1.225	8.452	1.225	1.15	1.75	12.35	3.05	1.175	0.125	3.875	24.625	0.375	0.425	6.325	64.175	10.85	9.675	1.85	0.775	0.375	1.15	1.125	42.428	0.45	0.325	0.525	1.2	3.975	0.85	0.475	2.175	0.125	0.45	1.9	0.075	0.2	0.375	0.025	0	0.6	0.1	0.075	0.625	0.325	3.6	0.7	0.475
NRC_AGR11	2.253	5.836	0	3.55	0.1	0.15	0.15	4.95	0	0.125	0	1.275	15.475	0	0	2.3	87.1	16.8	17.475	0.375	0	0	0.05	0.175	12.329	0	0	0	0.075	1.025	0	0.05	4.525	3.75	2.225	8.525	1.696	1.125	0.1	0.125	0	0.15	0	0.075	0.375	0.2	3.6	0.7	0.7
NRC_AGR12	2.332	14.056	0.375	5.808	0.5	0.775	0.95	6.775	0.755	0.4	0.05	1.925	18.25	0.1	0.125	4.625	79.6	12.4	14.825	0.375	0.225	0	0.475	0.175	17.713	0	0	0	0.4	1.025	0.25	0.05	3.525	3.75	2.225	8.525	0.888	1.125	0.7	0.2	0	0.425	0.175	0.325	1.175	0.55	3.6	0.4	0.35
NRC_AGR13	9.959	22.503	2	11.668	1.225	1.15	1.75	15.025	6.746	1.75	0.125	3.875	28.425	0.375	0.95	7.875	64.2	8.95	7.4	0.825	0.325	0.075	0.35	0.35	27.421	0.025	0.025	0.15	0.4	2.125	0.25	0.15	3.525	2.625	1.7	8.525	0.375	0.75	0.7	0.2	0	0.8	0.05	0.2	1.175	0.55	2.675	0.4	0.7
NRC_AGR14	7.811	18.748	3.9	11.667	1.8	1.15	1.75	15.025	0.179	1.75	0.25	3.875	28.375	0.375	0.425	7.875	64.2	7.2	7.4	0.825	0.325	0.125	0.775	0.65	27.402	0.125	0.025	0	0.7	3.2	0.475	0.225	2.425	1.1	1.4	5.35	0.375	0.75	0.375	0.2	0.025	0.425	0.05	0.2	0.625	0.55	3.6	0.5	0.7
NRC_AGR15	4.244	11.457	1.225	4.682	0.7	0.775	0.65	6.775	0.75	0.4	0	1.925	20.3	0.1	0.125	4.625	79.6	12.4	12.8	0.825	0.325	0.125	0.775	0.875	27.388	0.125	0.075	0	0.85	2.65	0.475	0.225	2.9	1.1	1.7	5.35	0.375	0.525	0.1	0.125	0	0.15	0.05	0.075	0.375	0.2	3.6	0.7	0.7
NRC_AGR16	2.245	5.833	0.125	1.852	0.325	0.15	0.15	3.375	0.288	0.125	0	0.675	18.225	0	0	3.15	96.175	16.8	14.825	1.35	0.45	0.075	0.775	0.65	31.757	0.125	0.025	0.25	0.85	2.65	0.475	0.225	2.9	1.125	1.7	2.925	0.25	0.525	1.025	0.525	0.025	0.8	0.55	1.05	2.2	1.175	1.8	0.125	0.25
NRC_AGR17	7.81	22.494	2	11.665	0.925	1.15	1.325	15.025	6.745	1.175	0.125	3.875	28.375	0.375	0.25	6.325	64.225	8.95	7.4	1.35	0.45	0.375	1.15	0.85	31.743	0.225	0.2	0.15	0.85	3.975	0.475	0.3	2.175	0.475	1.15	2.925	0.25	0.325	1.475	0.525	0.05	0.8	0.175	0.525	2.2	1.175	1.8	0.3	0.1
NRC_AGR18	6.053	11.457	1.225	6.996	0.5	0.775	0.65	9	3.043	0.4	0.05	2.6	18.225	0.225	0.125	4.625	73.575	10.85	14.825	2.7	0.775	0.375	1.15	1.125	42.411	0.225	0.325	0.525	1.2	5.525	0.85	0.475	1.525	0.475	1.15	0.85	0.075	0.1	0.7	0.2	0	0.8	0.05	0.2	0.85	0.55	3.6	0.5	0.475
NRC_AGR19	7.804	16.621	1.225	6.993	0.7	0.775	0.95	9	3.042	0.85	0.05	2.6	20.3	0.225	0.25	5.4	73.6	10.85	12.8	1.85	0.55	0.375	0.775	1.125	35.841	0.225	0.2	0.15	1.2	5.5	0.85	0.3	2.15	0.475	0.925	2.925	0.175	0.2	0.375	0.2	0.025	0.6	0.175	0.2	1.175	0.55	2.675	0.4	0.475
NRC_AGR20	6.046	16.621	3.9	8.446	1.225	1.15	1.75	12.35	3.039	0.85	0.05	3.225	28.35	0.375	0.25	6.3	68.625	10.85	7.4	0.825	0.1	0	0.475	0.475	22.939	0.025	0.025	0	0.4	2.125	0.25	0.1	3.525	2.625	1.7	8.525	0.55	0.75	1.475	0.525	0.125	1.225	0.3	1.05	2.175	2.05	1.8	0.225	0.1
NRC_AGR21	9.959	18.743	3.9	8.438	0.925	1.15	2.575	10.725	6.744	1.175	0.25	3.85	22.2	0.375	0.425	6.3	64.225	8.95	11.3	2.7	0.55	0.375	0.775	1.65	35.841	0.225	0.2	0.525	1.2	3.975	0.85	0.475	2.15	0.475	1.15	1.25	0.175	0.2	0.7	0.125	0	0.8	0.175	0.325	0.85	0.55	2.675	0.4	0.475
NRC_AGR22	7.804	22.441	1.225	11.62	1.225	1.15	1.75	10.725	6.739	1.75	0.125	4.75	24.6	0.225	0.425	6.3	59.075	10.85	9.675	1.05	0.225	0	0.625	0.65	27.378	0.025	0.025	0	0.7	2.65	0.35	0.15	3.525	2.625	1.7	8.525	0.375	0.75	1.025	0.275	0.025	1.225	0.175	0.325	1.5	0.825	2.125	0.3	0.35
NRC_AGR23	9.917	22.438	3.9	11.62	1.225	1.625	2.55	12.35	6.733	1.75	0.25	4.75	28.35	0.375	0.425	7.875	59.075	7.2	7.425	1.85	0.775	0.375	1.15	1.65	42.41	0.225	0.325	0.5	1.175	5.5	0.85	0.475	1.525	0.475	0.925	0.85	0.075	0.1	0.375	0.2	0.025	0.6	0.05	0.325	1.175	0.55	2.675	0.4	0.7
NRC_AGR24	4.244	14.052	0.675	6.991	0.5	0.575	0.95	8.975	0.746	0.4	0	1.925	22.175	0.1	0.075	4.625	79.6	12.4	11.3	0.375	0	0	0.025	0.35	17.69	0	0	0	0.25	1.025	0.15	0	4.525	3.775	2.225	8.525	0.899	1.125	0.7	0.2	0.025	0.425	0.05	0.2	0.85	0.55	3.6	0.5	0.475
NRC_AGR25	5.025	14.051	0.375	4.68	0.675	0.45	0.375	8.975	1.629	0.6	0.05	1.925	18.175	0.1	0.125	3.95	79.625	16.775	14.825	2.7	0.55	0.375	1.15	1.125	42.41	0.45	0.325	0.25	1.175	5.5	0.85	0.475	2.15	0.125	0.7	0.85	0.075	0.2	1.025	0.525	0.125	1.225	0.55	1.05	2.175	1.175	1.175	0.225	0.1
NRC_AGR26	6.045	16.618	3.875	16.809	0.925	1.15	1.325	12.35	1.624	0.85	0.125	3.225	22.175	0.375	0.25	5.4	68.65	10.825	11.3	1.85	0.55	0.2	1.15	0.85	35.841	0.225	0.2	0.5	1.175	3.2	0.575	0.3	2.9	0.475	0.925	1.9	0.175	0.325	0.375	0.125	0.025	0.3	0.05	0.2	0.625	0.325	3.6	0.5	0.7
NRC_AGR27	9.914	18.7	3.875	11.592	1.225	1.625	2.55	12.35	6.724	1.175	0.125	4.75	24.6	0.375	0.95	7.875	59.1	8.95	9.675	1.35	0.325	0.075	0.475	0.85	31.737	0.125	0.025	0.075	0.85	2.65	0.475	0.225	3.525	1.125	1.4	2.925	0.25	0.525	0.375	0.125	0	0.3	0.1	0.075	0.625	0.325	4.925	0.5	0.475
NRC_AGR28	6.036	14.048	2	8.435	0.925	0.775	1.325	10.725	6.711	0.6	0.125	3.225	22.175	0.225	0.125	6.3	68.65	10.825	11.3	1.85	0.775	0.2	1.15	1.65	35.841	0.225	0.2	0.5	1.175	5.5	0.85	0.3	1.525	0.475	1.15	1.25	0.175	0.2	1.025	0.35	0.05	1.225	0.175	0.525	1.5	1.175	2.675	0.3	0.175
NRC_AGR29	2.243	8.367	0	1.842	0.1	0.3	0.15	3.35	0	0.125	0	0.675	10.7	0	0	3.15	96.4	16.775	23	1.85	0.75	0.375	1.15	1.625	42.379	0.45	0.325	0.5	1.175	3.975	0.85	0.475	2.15	0.125	0.675	0.85	0.075	0.2	0.7	0.275	0.125	0.6	0.175	0.525	1.175	0.825	2.675	0.225	0.35
NRC_AGR30	9.913	22.403	3.875	11.588	1.8	1.625	2.525	15.025	6.703	1.75	0.25	4.75	28.325	0.375	0.95	7.875	59.1	7.2	7.425	0.35	0	0	0.025	0.175	12.229	0	0	0	0.075	1	0	0	4.525	3.775	2.225	8.5	1.697	1.125	0.7	0.2	0.025	0.425	0.05	0.2	0.85	0.55	3.6	0.4	0.475
NRC_AGR31	6.032	14.045	0.675	5.807	0.925	0.775	0.65	12.325	0.746	0.575	0.05	2.575	18.175	0.15	0.25	5.4	73.625	12.4	14.85	0.35	0	0	0.025	0.175	12.196	0	0	0	0.075	1	0	0	4.525	3.8	2.225	8.5	1.706	1.125	1.475	0.525	0.05	1.225	0.55	1.05	2.175	1.175	1.45	0.225	0.1
NRC_AGR32	4.236	8.36	0.125	3.544	0.325	0.45	0.375	3.35	0	0.4	0	1.275	10.625	0.1	0	3.15	87.125	16.75	23	1.85	0.45	0.075	0.775	1.1	31.736	0.225	0.125	0.15	1.175	2.65	0.475	0.3	2.425	0.475	1.7	2.925	0.25	0.325	0.1	0	0	0	0	0	0.375	0.025	4.925	0.7	0.7
NRC_AGR33	6.029	16.618	1.225	8.432	0.925	0.775	0.95	10.7	3.035	1.175	0.05	3.225	22.175	0.375	0.125	6.3	68.65	10.825	11.3	1.35	0.225	0.125	0.625	0.85	31.72	0.125	0.075	0.15	0.85	2.65	0.35	0.225	2.425	1.125	1.7	5.325	0.25	0.525	0.1	0.125	0	0.3	0	0	0.625	0.2	3.6	0.7	0.7
NRC_AGR34	6.027	11.447	0.675	6.988	0.675	0.575	0.65	10.7	0.744	0.85	0	2.575	22.175	0.15	0.125	5.4	73.625	12.4	11.3	0.825	0.225	0	0.475	0.475	27.366	0.025	0.075	0	0.375	2.1	0.35	0.1	4.525	2.625	1.4	8.5	0.375	1.125	1.025	0.275	0	0.6	0.175	0.325	1.5	0.825	2.675	0.3	0.475
NRC_AGR35	7.399	8.357	0.35	5.804	0.1	0.15	0.375	6.775	0	0.4	0	1.925	15.475	0.05	0	3.15	79.65	16.75	17.525	1.85	0.55	0.375	1.15	1.625	42.379	0.45	0.325	0.5	1.175	3.975	0.85	0.475	2.15	0.125	0.45	1.25	0.075	0.1	1.475	0.525	0.125	1.225	0.55	1.05	2.175	2.05	1.175	0.125	0.025
NRC_AGR36	7.801	16.604	2	8.431	0.925	1.15	1.325	10.7	6.667	0.85	0.125	3.225	28.3	0.225	0.25	5.4	68.65	10.825	7.45	0.825	0.225	0	0.35	0.475	32.992	0.025	0.025	0	0.375	2.1	0.35	0.15	4.525	2.65	1.4	8.5	0.225	1.125	1.475	0.525	0.125	1.225	0.55	1.05	2.175	2.025	1.45	0.025	0.1
NRC_AGR37	4.233	14.044	0.675	6.987	0.925	0.775	0.95	8.975	1.617	0.4	0	1.925	22.15	0.15	0.25	4.625	79.65	12.4	11.3	1.35	0.325	0.075	0.625	0.65	31.72	0.125	0.075	0.15	0.7	2.65	0.35	0.225	2.875	1.125	1.4	5.325	0.25	0.525	1.475	0.525	0.125	1.225	0.3	1.05	2.175	2.025	1.175	0.125	0.175
NRC_AGR38	6.027	14.041	2	6.986	0.675	0.775	0.65	10.7	3.034	0.85	0.125	3.225	20.3	0.15	0.125	5.4	68.7	8.95	12.825	0.825	0.225	0.125	0.475	0.35	27.366	0.025	0.025	0.075	0.7	1.625	0.35	0.15	3.525	2.65	2.225	8.5	0.375	0.75	1.475	0.525	0.125	1.2	0.3	1.05	2.175	2.025	1.175	0.225	0.1
NRC_AGR39	2.242	8.333	0.125	4.679	0.5	0.425	0.375	4.95	0	0.275	0	1.275	15.45	0.025	0	3.15	87.175	16.725	17.525	1.35	0.225	0.2	0.775	1.1	31.695	0.225	0.125	0.15	0.85	2.65	0.575	0.225	2.875	0.475	1.4	2.925	0.25	0.325	0.7	0.275	0.025	0.8	0.3	0.325	1.175	0.825	2.675	0.225	0.35
NRC_AGR40	4.222	8.332	0.125	4.677	0.5	0.425	0.375	4.925	0.288	0.4	0	1.925	18.175	0.025	0	3.95	79.65	14.325	14.85	0.825	0.1	0	0.2	0.35	22.939	0.025	0	0	0.375	1	0.25	0.05	4.525	2.65	2.225	8.5	0.55	1.125	1.475	0.525	0.125	1.2	0.525	1.05	2.175	2.025	1.175	0.125	0.1
NRC_AGR41	6.026	14.015	0.675	6.984	0.5	0.775	0.95	8.975	0.742	0.575	0.05	2.575	18.175	0.225	0.075	5.4	73.65	10.825	14.85	1.85	0.45	0.2	1.15	1.625	42.367	0.45	0.2	0.25	1.175	3.95	0.575	0.475	2.15	0.125	1.15	1.25	0.075	0.325	0.1	0	0	0.15	0	0	0.375	0.025	4.925	0.7	0.7
NRC_AGR42	4.222	14.015	1.225	5.8	0.675	0.775	0.65	10.7	0.742	0.4	0.05	2.575	20.3	0.1	0.125	4.625	73.65	12.4	12.825	0.825	0.225	0.125	0.35	0.475	27.361	0.025	0.075	0.075	0.375	2.65	0.35	0.1	4.525	2.675	1.4	8.475	0.375	0.75	0.375	0.125	0	0.3	0.05	0.075	0.85	0.325	3.6	0.5	0.7
NRC_AGR43	7.799	16.595	2	8.429	0.675	1.15	1.75	10.675	3.033	0.575	0.05	3.225	24.6	0.375	0.25	5.4	68.7	10.825	9.7	1.85	0.55	0.375	1.125	0.85	42.311	0.225	0.325	0.15	1.175	5.475	0.575	0.475	2.15	0.475	0.925	2.925	0.075	0.325	0.5	0.125	0	0.425	0	0.2	0.85	0.325	3.6	0.7	0.7
NRC_AGR44	6.02	16.594	2	11.585	1.225	1.15	1.325	12.325	3.022	1.175	0.125	3.85	22.15	0.375	0.25	6.3	64.225	10.825	11.3	0.625	0.225	0	0.2	0.475	22.908	0.025	0	0	0.25	1.625	0.25	0.1	4.525	2.675	2.225	8.475	0.55	1.125	0.1	0.125	0	0.425	0	0	0.375	0.2	4.925	0.7	0.475
NRC_AGR45	7.796	16.573	1.225	8.42	1.225	0.775	1.325	10.675	6.655	1.175	0.05	3.225	24.6	0.225	0.425	6.3	68.7	8.95	9.7	1.35	0.45	0.2	0.775	0.65	31.688	0.125	0.125	0.15	0.7	3.2	0.575	0.3	2.875	1.125	1.15	1.875	0.25	0.525	0.1	0.125	0	0.15	0.05	0	0.625	0.2	4.925	0.7	0.475
NRC_AGR46	2.232	11.445	0.125	3.529	0.325	0.15	0.65	3.325	0.285	0.275	0	1.275	10.625	0.025	0	3.15	87.175	16.725	23	1.35	0.45	0.125	0.775	1.1	31.685	0.125	0.125	0.25	1.175	2.65	0.575	0.225	2.15	1.125	1.4	5.325	0.25	0.325	0.375	0.125	0	0.15	0.05	0	0.375	0.2	3.6	0.7	0.7
NRC_AGR47	2.227	5.81	0.35	1.797	0.3	0.125	0.375	3.3	0.285	0.125	0	1.275	10.4	0	0	3.15	87.225	16.725	23	1.05	0.45	0	0.775	0.475	31.681	0.125	0.125	0.075	0.55	2.65	0.475	0.15	3.525	1.125	1.15	5.325	0.25	0.525	1.025	0.35	0.05	1.2	0.525	1.05	2.175	1.175	1.8	0.125	0.25
NRC_AGR48	2.214	11.444	0.35	5.797	0.5	0.125	0.65	8.975	0.717	0.275	0	2.575	15.425	0.025	0.075	3.95	73.675	16.725	17.55	2.7	0.55	0.2	1.125	1.625	42.295	0.225	0.325	0.5	1.175	5.475	0.85	0.475	2.15	0.475	0.675	1.25	0.075	0.1	0.7	0.125	0	0.3	0	0.2	0.85	0.325	3.6	0.5	0.7
NRC_AGR49	2.181	8.311	0.35	5.796	0.475	0.425	0.375	6.775	0	0.4	0	1.275	20.3	0.025	0	3.95	87.3	14.3	12.825	2.7	0.75	0.375	1.125	1.1	42.289	0.45	0.325	0.5	1.175	3.95	0.85	0.475	2.15	0.125	0.45	1.25	0.075	0.2	1.025	0.35	0.125	1.2	0.3	0.525	2.175	1.175	1.8	0.3	0.175
NRC_AGR50	6.009	14.011	0.35	6.981	0.475	0.75	0.65	8.975	1.613	0.4	0.05	2.575	18.15	0.225	0.075	4.625	73.675	12.375	14.875	2.7	0.75	0.375	1.125	1.625	42.283	0.45	0.325	0.5	1.175	5.475	0.85	0.475	1.525	0.125	0.675	0.575	0.075	0.1	0.375	0.025	0	0.3	0.05	0	0.375	0.2	3.6	0.7	0.7
NRC_AGR51	5.999	14.011	0.675	5.795	0.675	0.425	0.95	8.975	1.611	0.85	0	2.575	22.15	0.225	0.075	5.4	73.675	12.375	11.325	1.35	0.45	0.2	0.625	0.85	35.831	0.125	0.075	0.25	0.85	3.95	0.475	0.3	2.875	1.125	0.925	2.925	0.175	0.525	1.475	0.35	0.05	0.8	0.525	1.025	1.5	1.15	1.8	0.125	0.25
NRC_AGR52	5.998	14.006	0.675	6.98	0.925	0.75	1.3	8.95	1.609	0.575	0.05	2.575	22.125	0.1	0.25	5.4	73.675	12.375	11.325	1.35	0.325	0.2	0.775	1.1	31.674	0.125	0.125	0.15	0.85	3.95	0.575	0.225	2.875	1.125	1.15	2.925	0.25	0.525	0.375	0.025	0	0.3	0	0	0.375	0.2	4.925	0.7	0.7
NRC_AGR53	5.988	16.573	1.225	8.419	1.225	1.15	1.725	10.675	3.022	0.575	0.05	3.225	28.275	0.15	0.25	6.3	68.7	8.95	7.45	1.35	0.325	0	0.475	0.475	27.361	0.125	0.025	0	0.7	2.65	0.35	0.15	2.875	1.125	2.225	8.475	0.375	0.75	1.475	0.525	0.125	1.2	0.3	1.025	2.175	2.025	1.775	0.125	0.1
NRC_AGR54	7.779	18.698	3.875	8.418	1.8	1.15	1.3	15.025	6.653	1.75	0.125	3.85	24.6	0.375	0.95	7.85	64.225	7.2	9.7	1.85	0.75	0.2	1.125	0.85	42.253	0.45	0.2	0.5	0.85	3.95	0.85	0.3	2.15	0.125	1.15	1.225	0.075	0.175	0.1	0.125	0	0.3	0.05	0.075	0.375	0.2	4.925	0.5	0.7
NRC_AGR55	7.777	18.689	2	8.418	1.8	1.15	2.525	10.675	6.645	1.175	0.125	4.725	28.275	0.225	0.25	6.3	59.1	8.95	7.475	1.35	0.325	0.125	0.625	0.85	27.344	0.125	0.075	0.075	0.85	3.175	0.35	0.225	2.875	1.125	1.4	2.9	0.375	0.525	0.35	0.2	0	0.425	0.05	0.2	0.85	0.325	3.6	0.5	0.675
NRC_AGR56	7.777	16.548	1.225	6.98	0.675	0.75	1.3	10.675	1.609	0.575	0.05	2.575	20.3	0.225	0.225	5.4	73.7	10.825	12.825	1.35	0.45	0.125	0.625	1.1	18.429	0.125	0.075	0.15	0.85	3.175	0.575	0.3	2.875	1.125	1.4	5.3	0.825	0.325	1.475	0.525	0.125	1.2	0.525	1.025	2.15	2.025	1.15	0.025	0.1
NRC_AGR57	4.218	8.306	0.125	4.671	0.3	0.425	0.375	3.3	0.404	0.275	0	1.275	15.425	0.025	0.075	3.15	87.425	16.725	17.625	0.625	0.225	0.075	0.625	0.475	27.313	0.025	0.025	0	0.7	2.65	0.25	0.15	4.525	2.675	1.7	8.475	0.375	0.75	1.025	0.35	0.05	1.2	0.3	1.025	2.15	1.15	1.775	0.225	0.175
NRC_AGR58	5.987	13.999	0.35	6.98	0.475	0.75	0.95	6.775	0.738	0.575	0.05	1.925	24.6	0.1	0.075	4.625	79.675	12.375	9.7	0.625	0.1	0	0.2	0.35	22.892	0	0	0	0.25	2.1	0.25	0.05	4.5	3.8	2.225	8.45	0.55	1.125	0.35	0.025	0	0.425	0.05	0	0.375	0.2	4.925	0.7	0.675
NRC_AGR59	2.175	5.808	0.125	1.792	0.3	0.125	0.15	4.925	0	0.125	0	1.275	10.375	0	0	2.275	87.425	16.7	23	1.85	0.45	0.2	0.775	1.1	35.831	0.225	0.125	0.25	1.175	3.95	0.575	0.3	2.875	0.475	1.4	2.9	0.175	0.325	0.1	0.125	0	0.15	0	0	0.375	0.025	4.925	0.7	0.675
NRC_AGR60	5.023	13.997	0.35	6.98	0.925	0.75	0.95	8.95	0.736	0.575	0.05	2.575	22.125	0.1	0.075	5.375	73.7	12.375	11.325	1.35	0.325	0	0.475	0.475	27.3	0.125	0.075	0.075	0.55	2.1	0.35	0.15	3.525	1.125	1.4	5.3	0.375	0.75	0.35	0.125	0.025	0.425	0	0.075	0.85	0.325	3.6	0.7	0.475
NRC_AGR61	9.913	22.4	2	11.583	0.925	1.625	1.725	12.325	6.616	1.175	0.125	4.725	22.125	0.375	0.95	7.85	59.125	8.95	11.325	1.85	0.75	0.375	1.125	1.1	35.806	0.45	0.325	0.25	1.175	3.95	0.575	0.475	2.15	0.125	1.15	1.225	0.175	0.175	0.7	0.125	0.025	0.6	0.175	0.175	0.85	0.55	2.675	0.4	0.35
NRC_AGR62	5.986	16.547	3.85	11.579	1.225	1.625	1.725	12.325	3.021	0.85	0.125	3.225	28.275	0.375	0.225	7.85	68.725	8.925	7.475	1.35	0.225	0.075	0.775	0.475	31.661	0.075	0.025	0.15	0.85	2.65	0.475	0.15	2.875	1.75	1.675	8.45	0.25	0.525	1.025	0.35	0.025	1.2	0.175	0.325	1.175	0.825	2.675	0.225	0.25
NRC_AGR63	4.215	13.992	0.35	6.967	0.675	0.75	0.95	6.75	0.733	0.4	0.05	1.925	20.3	0.1	0.075	4.625	79.675	14.3	12.825	2.7	0.75	0.2	1.125	1.625	42.156	0.45	0.325	0.5	1.175	3.925	0.85	0.475	1.525	0.125	0.925	1.875	0.075	0.1	0.7	0.275	0	0.6	0.05	0.325	0.85	0.55	2.675	0.4	0.35
NRC_AGR64	9.072	11.444	0.35	4.668	0.675	0.425	0.65	8.95	1.605	0.275	0	1.925	18.15	0.15	0.075	4.625	79.7	12.375	14.875	2.7	0.75	0.375	1.125	1.6	42.156	0.45	0.325	0.5	1.175	5.475	0.85	0.475	1.525	0.125	0.675	0.55	0.075	0.1	1.025	0.35	0.125	1.2	0.3	0.525	1.5	1.15	1.775	0.225	0.35
NRC_AGR65	5.975	11.422	0.35	6.962	0.475	0.75	0.65	6.75	0.731	0.575	0.05	1.925	18.125	0.15	0.075	4.625	79.725	12.35	14.875	0.35	0	0	0.025	0.175	17.686	0	0	0	0.075	1	0.15	0	4.5	3.8	2.225	8.425	0.9	1.125	1.475	0.35	0.05	1.2	0.3	1.025	2.15	1.15	1.15	0.225	0.25
NRC_AGR66	7.776	21.637	2	11.573	1.8	1.15	1.3	15	6.606	1.75	0.25	3.85	24.575	0.375	0.925	6.3	64.25	8.925	9.7	0.35	0.225	0.075	0.2	0.475	22.88	0.025	0	0	0.55	2.1	0.25	0.1	4.5	2.675	2.225	8.425	0.55	0.75	1.475	0.35	0.05	1.2	0.525	0.525	1.5	1.15	1.775	0.225	0.35
NRC_AGR67	7.775	18.682	3.85	11.568	1.8	1.15	2.525	15	6.598	1.175	0.25	3.85	28.25	0.375	0.425	7.85	64.25	7.2	7.475	1.35	0.325	0.2	1.125	0.65	31.66	0.125	0.125	0.25	1.175	2.65	0.475	0.2	2.875	1.125	1.675	2.9	0.25	0.525	0.7	0.275	0	0.6	0.1	0.325	0.85	0.55	2.675	0.4	0.475
NRC_AGR68	3.383	5.803	0	1.761	0.3	0.125	0.375	3.275	0	0.125	0	1.275	10.375	0.025	0	2.275	87.475	16.7	23	1.85	0.45	0.075	0.625	0.85	35.799	0.125	0.125	0.25	0.85	3.175	0.475	0.2	2.875	1.125	1.4	2.9	0.175	0.5	1.025	0.35	0.025	1.2	0.525	1.025	1.5	0.825	2.675	0.225	0.175
NRC_AGR69	7.766	22.337	2	11.564	0.925	1.15	1.3	14.975	6.597	1.175	0.125	4.725	22.125	0.375	0.925	6.3	59.125	8.925	11.325	0.825	0.325	0.075	0.625	0.85	31.61	0.075	0.075	0.15	0.55	3.175	0.475	0.15	2.85	1.75	1.4	8.4	0.25	0.5	1.475	0.525	0.05	1.2	0.3	1.025	2.15	1.15	1.775	0.125	0.1
NRC_AGR70	5.97	16.532	1.225	6.96	0.675	0.75	1.3	8.95	3.02	0.575	0.05	2.575	20.3	0.225	0.225	5.375	73.7	10.8	12.825	1.85	0.45	0.375	0.775	1.1	35.799	0.225	0.325	0.15	1.175	3.175	0.575	0.475	2.85	0.475	0.925	1.875	0.175	0.325	1.475	0.525	0.125	1.2	0.525	1.025	2.15	2.025	1.45	0	0.025
NRC_AGR71	7.765	22.313	1.225	8.415	0.925	1.15	1.3	12.325	6.597	0.85	0.125	3.225	24.575	0.225	0.425	6.3	68.725	10.8	9.7	0.625	0	0	0.35	0.35	17.678	0	0	0	0.25	1.625	0.25	0.05	3.525	3.8	2.225	8.4	0.9	1.125	1.475	0.525	0.125	1.2	0.3	1.025	2.15	2.025	1.15	0	0.175
NRC_AGR72	2.15	11.422	0.675	3.528	0.3	0.425	0.375	3.275	0.73	0.275	0	1.925	18.125	0.025	0	3.95	79.775	16.7	14.875	1.85	0.55	0.125	1.125	0.85	35.79	0.45	0.2	0.15	1.175	3.175	0.575	0.3	2.85	0.125	1.15	1.875	0.175	0.5	0.7	0.125	0	0.425	0	0.075	0.85	0.325	3.6	0.7	0.475
NRC_AGR73	7.761	22.303	2	8.414	1.225	1.15	1.725	12.3	6.585	1.175	0.125	3.85	28.25	0.375	0.425	6.275	64.275	7.15	7.475	1.35	0.225	0.125	0.775	0.65	27.298	0.125	0.075	0.15	0.7	2.1	0.475	0.2	3.525	1.125	1.125	2.9	0.375	0.5	0.35	0.2	0	0.3	0.05	0.075	0.625	0.325	3.6	0.5	0.675
NRC_AGR74	5.964	16.532	1.975	6.955	0.925	0.75	0.95	12.3	3.02	0.85	0.125	3.225	20.275	0.225	0.225	6.275	68.75	10.8	12.825	0.35	0.225	0	0.2	0.35	22.874	0	0	0	0.375	1.625	0.25	0.1	4.5	3.8	2.225	8.4	0.55	1.125	1.025	0.35	0.05	0.8	0.525	0.525	1.5	1.15	2.675	0.225	0.175
NRC_AGR75	4.212	8.299	0.35	4.663	0.475	0.3	0.65	8.95	0.282	0.25	0	1.25	20.275	0.025	0.075	3.95	87.475	14.3	12.85	0.825	0.1	0	0.35	0.175	22.873	0	0	0	0.375	1	0.15	0.1	4.475	3.8	2.225	8.375	0.55	1.125	0.5	0.275	0	0.425	0.1	0.325	1.175	0.55	3.6	0.4	0.475
NRC_AGR76	5.962	16.532	1.2	6.952	0.675	0.75	0.95	10.675	3.016	0.575	0.125	3.225	20.275	0.15	0.125	5.375	68.775	12.35	12.85	0.825	0.325	0.125	0.475	0.65	31.604	0.125	0.025	0.075	0.55	2.65	0.475	0.2	3.525	1.15	1.4	5.3	0.25	0.75	0.1	0.125	0	0.15	0.05	0	0.625	0.175	3.575	0.7	0.675
NRC_AGR77	9.913	22.303	3.85	11.562	1.775	1.625	2.525	14.975	6.58	1.75	0.25	4.725	28.225	0.375	0.925	7.825	59.125	4.6	7.5	0.35	0.1	0	0.35	0.325	12.074	0	0	0	0.25	1.625	0.15	0.05	4.475	3.825	2.225	8.375	1.708	1.125	1	0.35	0.025	0.8	0.175	0.325	1.5	0.825	2.125	0.3	0.25
NRC_AGR78	4.212	11.41	0.125	4.663	0.1	0.425	0.375	6.75	0.28	0.125	0	1.25	15.425	0.025	0	3.95	87.5	16.675	17.625	1.85	0.45	0.075	0.625	0.85	35.787	0.125	0.125	0.15	0.7	3.175	0.575	0.3	2.85	1.15	1.4	2.9	0.175	0.325	0.7	0.2	0	0.425	0.175	0.175	0.85	0.55	3.575	0.5	0.475
NRC_AGR79	4.212	11.407	0.125	4.662	0.475	0.425	0.35	4.925	0.73	0.4	0	1.25	18.1	0.1	0.075	3.95	87.525	14.275	14.875	1.85	0.55	0.375	1.125	1.6	42.137	0.225	0.325	0.5	1.175	5.475	0.85	0.475	2.15	0.475	0.45	1.225	0.075	0.1	0.35	0.025	0	0.15	0.05	0.075	0.375	0.175	4.9	0.7	0.475
NRC_AGR80	4.208	13.98	1.2	8.414	0.675	0.75	0.65	10.675	3.014	0.4	0.05	2.575	20.275	0.15	0.125	5.375	73.7	10.8	12.85	2.675	0.75	0.375	1.125	1.1	42.136	0.45	0.325	0.5	1.175	3.925	0.85	0.475	1.5	0.125	0.675	1.875	0.075	0.1	1	0.275	0.05	1.2	0.175	0.525	1.5	0.8	2.675	0.4	0.25
NRC_AGR81	5.96	11.385	0.35	4.662	0.475	0.575	0.95	6.725	0.277	0.4	0	2.575	18.075	0.025	0.125	4.625	73.725	14.275	14.875	1.35	0.45	0.375	1.125	1.1	35.76	0.45	0.2	0.5	0.85	3.175	0.575	0.3	2.85	0.125	0.9	1.875	0.175	0.325	1.475	0.525	0.05	1.2	0.525	1.025	2.15	1.15	1.15	0.125	0.175
NRC_AGR82	5.94	11.373	0.35	5.794	0.475	0.425	0.95	8.95	0.277	0.575	0	2.575	18.075	0.15	0.075	3.95	73.725	14.25	14.875	1.35	0.45	0.2	0.625	0.85	31.604	0.225	0.125	0.15	0.85	2.65	0.45	0.3	2.85	0.475	1.125	5.3	0.25	0.325	0.7	0.275	0.125	0.8	0.1	0.325	1.175	0.8	2.125	0.4	0.25
NRC_AGR83	9.906	22.275	1.975	11.525	1.775	1.625	2.525	12.3	6.579	1.75	0.25	4.725	24.575	0.375	0.925	7.825	59.125	8.925	9.725	1.35	0.325	0.125	0.475	0.85	27.298	0.125	0.075	0	0.7	3.175	0.45	0.2	3.525	1.15	1.4	5.3	0.375	0.5	1.475	0.525	0.125	1.2	0.525	1.025	2.15	2	1.45	0	0.1
NRC_AGR84	5.022	11.361	0.125	4.657	0.3	0.125	0.65	8.95	0.728	0.25	0	2.575	15.425	0.1	0	3.95	73.75	16.675	17.625	1.85	0.55	0.125	0.625	1.1	31.541	0.425	0.2	0.15	0.85	3.175	0.45	0.2	2.85	0.125	1.675	2.875	0.25	0.325	0.1	0	0	0	0	0	0.15	0.025	4.9	0.7	0.675
NRC_AGR85	7.757	22.231	1.2	8.412	0.925	1.125	2.525	10.675	3.014	0.85	0.125	3.225	24.575	0.225	0.425	6.275	68.775	10.8	9.725	1.35	0.225	0.075	0.625	0.85	27.287	0.025	0.075	0.15	0.7	3.175	0.35	0.2	2.85	2.675	2.225	2.875	0.375	0.5	0.5	0.275	0	0.6	0.05	0.325	1.175	0.55	3.575	0.4	0.475
NRC_AGR86	9.906	18.673	3.85	11.519	1.775	1.625	2.525	14.975	6.544	1.175	0.25	4.725	28.225	0.375	0.4	7.825	59.15	7.15	7.5	0.35	0.1	0	0	0.175	17.611	0	0	0	0.075	0.975	0.15	0	4.475	3.825	2.225	8.375	0.9	1.125	0.1	0	0	0.275	0	0	0.125	0	4.9	0.7	0.675
NRC_AGR87	5.939	16.502	1.975	6.952	0.675	0.75	1.3	8.95	1.604	0.85	0.05	3.225	20.25	0.15	0.225	5.375	68.775	8.9	12.85	1.85	0.55	0.375	1.125	1.6	42.134	0.425	0.325	0.5	1.175	3.925	0.85	0.475	2.15	0.125	0.675	1.225	0.075	0.1	0.35	0.125	0.025	0.6	0.175	0.175	1.175	0.325	3.575	0.5	0.35
NRC_AGR88	5.935	11.358	1.2	5.793	0.925	0.75	0.65	10.675	1.601	0.575	0.05	1.925	24.55	0.1	0.225	4.625	79.8	12.35	9.725	2.675	0.75	0.375	1.125	1.6	42.129	0.425	0.325	0.5	1.175	5.45	0.85	0.475	1.5	0.125	0.675	0.85	0.075	0.1	1	0.35	0.025	0.8	0.175	0.525	1.175	0.8	2.675	0.225	0.25
NRC_AGR89	4.208	13.978	0.125	6.029	0.3	0.425	0.35	8.95	0.277	0.4	0	2.575	18.05	0.1	0	3.95	73.775	16.675	14.875	0.825	0.325	0	0.6	0.325	22.849	0.075	0.025	0	0.375	2.1	0.35	0.15	3.5	1.75	2.225	5.3	0.55	1.125	1	0.525	0.025	0.8	0.3	0.525	2.15	1.15	2.65	0.225	0.175
NRC_AGR90	9.905	22.229	3.85	11.513	1.775	1.625	2.5	14.95	6.535	1.75	0.25	4.7	28.225	0.375	0.925	7.825	59.175	7.15	7.525	0.825	0.325	0	0.35	0.475	22.849	0.025	0.025	0	0.375	2.1	0.25	0.15	4.475	2.675	1.675	8.375	0.55	1.125	0.35	0.025	0	0.275	0.05	0.075	0.375	0.175	3.575	0.7	0.675
NRC_AGR91	4.203	13.783	0.125	6.935	0.475	0.575	0.95	6.725	0.276	0.4	0.05	1.925	18.05	0.1	0	4.625	79.8	16.675	14.875	1.325	0.45	0.075	0.775	1.1	35.755	0.225	0.125	0.25	0.85	2.65	0.45	0.3	2.425	0.475	1.4	1.85	0.175	0.5	0.7	0.125	0	0.6	0.175	0.175	0.85	0.325	3.575	0.5	0.675
NRC_AGR92	4.199	11.351	0.125	3.52	0.3	0.425	0.35	4.925	0.274	0.25	0	1.9	15.375	0	0	3.95	79.8	16.675	17.625	1.85	0.75	0.125	1.125	1.6	35.753	0.225	0.325	0.25	1.175	3.925	0.825	0.3	2.15	0.475	0.9	1.85	0.175	0.175	0.675	0.2	0.025	0.425	0.175	0.325	0.85	0.55	2.65	0.3	0.475
NRC_AGR93	5.929	16.496	1.2	8.403	0.925	0.75	1.3	10.65	6.53	0.575	0.125	3.225	24.55	0.15	0.225	5.375	68.8	8.9	9.725	1.85	0.75	0.125	1.125	0.85	35.75	0.225	0.2	0.25	1.175	3.175	0.825	0.3	2.85	0.475	0.9	1.85	0.175	0.325	0.675	0.2	0.05	0.6	0.1	0.175	0.85	0.8	2.65	0.3	0.475
NRC_AGR94	4.197	11.346	0.675	6.933	0.475	0.75	0.65	6.725	0.274	0.575	0	1.9	20.25	0.15	0.125	4.625	79.8	14.25	12.85	1.325	0.225	0	0.6	0.475	22.843	0.125	0.075	0	0.55	2.1	0.25	0.15	3.5	1.15	1.675	5.275	0.55	0.725	1.45	0.525	0.05	1.2	0.3	1.025	2.15	1.15	1.425	0.225	0.1
NRC_AGR95	9.897	18.673	1.975	11.501	0.925	1.125	2.5	10.65	6.521	1.175	0.125	3.225	28.225	0.375	0.4	7.825	68.8	8.9	7.525	2.675	0.75	0.375	1.1	1.6	42.128	0.425	0.325	0.5	1.175	5.45	0.825	0.475	1.5	0.15	0.675	0.55	0.075	0.1	1	0.275	0.05	1.2	0.525	1.025	2.15	0.8	2.125	0.2	0.175
NRC_AGR96	2.145	8.299	0	3.52	0.1	0.125	0.125	3.275	0.27	0.125	0	0.675	10.325	0.025	0	3.125	96.7	16.65	23	0.825	0.1	0	0.2	0.325	17.606	0	0	0	0.375	1.625	0.15	0.05	4.475	3.825	1.675	8.375	0.9	1.125	0.675	0.275	0.05	0.6	0.3	0.325	1.175	0.8	2.65	0.2	0.475
NRC_AGR97	5.926	16.494	1.2	8.401	0.925	0.75	0.95	10.65	3.005	1.175	0.05	3.225	28.2	0.225	0.125	5.375	68.8	8.9	7.525	1.325	0.325	0.2	0.6	0.65	27.286	0.125	0.025	0.15	0.85	2.65	0.45	0.2	2.85	1.15	1.125	5.275	0.375	0.5	1	0.275	0	0.8	0.175	0.325	1.475	0.8	2.65	0.2	0.35
NRC_AGR98	3.383	5.803	0.125	4.655	0.475	0.425	0.35	3.25	0	0.4	0	1.25	20.25	0	0	3.95	87.575	14.225	12.85	2.675	0.75	0.375	1.1	1.1	42.113	0.425	0.325	0.5	1.175	3.925	0.825	0.45	2.15	0.15	0.675	1.225	0.075	0.175	0.5	0.125	0	0.275	0.05	0.075	0.625	0.325	3.575	0.5	0.675
NRC_AGR99	7.756	18.666	3.825	11.493	1.225	1.625	1.725	14.925	6.511	0.85	0.25	3.85	24.55	0.375	0.925	6.275	64.325	7.15	9.725	2.675	0.75	0.375	1.1	1.1	42.101	0.425	0.2	0.5	1.175	5.425	0.825	0.45	2.15	0.15	0.45	0.825	0.075	0.175	0.675	0.125	0.025	0.425	0.175	0.325	1.175	0.55	3.575	0.5	0.35
NRC_AGR100	9.893	22.229	3.825	11.489	1.775	1.625	2.5	14.925	6.51	1.725	0.25	4.7	28.175	0.375	0.925	7.8	59.175	4.575	7.525	0.825	0.325	0	0.475	0.475	27.286	0.025	0.025	0.15	0.55	1.625	0.25	0.15	3.5	2.675	1.675	8.35	0.375	0.725	1	0.525	0.125	0.8	0.175	0.525	2.15	1.15	1.775	0.3	0.175
NRC_ART01	9.017	11.33	0.35	6.933	0.925	0.575	1.3	6.725	0.728	0.85	0.05	1.9	22.075	0.15	0.075	5.375	79.825	12.325	11.325	0.35	0.1	0	0.35	0.325	17.549	0	0	0	0.25	1.625	0.25	0.05	4.475	3.85	2.225	8.35	0.9	1.125	1.45	0.525	0.125	1.2	0.3	1.025	2.15	2	1.775	0.125	0.025
NRC_ART02	5.923	11.327	1.975	5.793	0.675	0.75	0.65	10.65	0.728	0.85	0	2.55	20.25	0.225	0.125	5.375	73.775	12.325	12.85	1.05	0.225	0.125	0.475	0.85	31.538	0.125	0.125	0.075	0.55	3.175	0.35	0.15	3.5	1.15	1.4	8.35	0.25	0.5	1.45	0.525	0.125	1.2	0.525	1.025	2.15	2	1.15	0.125	0.025
NRC_ART03	4.196	13.968	0.35	6.931	0.675	0.75	0.95	6.675	2.82	0.4	0.05	1.9	18.05	0.15	0.075	4.6	79.825	12.325	14.9	1.325	0.325	0.125	0.6	0.65	27.285	0.125	0.025	0.15	0.85	2.625	0.35	0.2	2.85	1.15	1.4	5.275	0.375	0.5	1.45	0.525	0.125	1.175	0.525	1	2.125	2	1.15	0	0.175
NRC_ART04	4.195	13.964	0.125	4.651	0.475	0.425	0.35	8.925	0.267	0.4	0	2.55	18.05	0.025	0	4.6	73.8	14.225	14.9	2.675	0.75	0.375	1.1	1.575	42.101	0.425	0.325	0.5	1.175	5.425	0.825	0.45	1.5	0.15	0.45	1.225	0.075	0.1	0.675	0.2	0.025	0.6	0.1	0.175	1.175	0.55	2.65	0.2	0.475
NRC_ART05	7.755	16.484	1.2	8.39	0.925	1.125	1.3	10.65	3.002	0.85	0.05	2.55	24.55	0.375	0.225	6.275	73.825	10.8	9.75	2.675	0.55	0.375	1.1	1.575	42.082	0.425	0.325	0.5	1.175	3.925	0.825	0.45	1.5	0.15	0.9	1.225	0.075	0.175	0.675	0.2	0	0.6	0.05	0.325	0.85	0.55	2.65	0.4	0.35
NRC_ART06	9.884	22.192	3.825	11.485	1.775	1.625	2.5	14.9	6.51	1.725	0.25	4.7	28.175	0.375	0.9	7.8	59.175	7.15	7.525	1.325	0.325	0	0.475	0.475	27.285	0.125	0.025	0.075	0.55	2.625	0.35	0.15	3.5	1.15	1.675	5.275	0.375	0.725	1	0.35	0.025	0.6	0.175	0.325	1.475	0.8	2.65	0.2	0.35
NRC_ART07	5.921	16.478	3.8	8.377	0.675	1.125	1.3	10.65	2.998	0.85	0.125	3.225	24.525	0.225	0.125	6.275	68.8	8.9	9.75	2.675	0.55	0.2	1.1	1.575	35.741	0.225	0.325	0.5	1.175	3.925	0.825	0.3	2.125	0.475	0.675	1.225	0.175	0.175	0.5	0.275	0	0.6	0.05	0.325	1.175	0.55	2.65	0.4	0.35
NRC_ART08	4.189	11.326	0.675	4.648	0.475	0.75	0.65	6.675	0.267	0.25	0	2.55	15.375	0.1	0.125	3.925	73.825	14.225	17.7	0.825	0.1	0	0.2	0.475	17.541	0.025	0	0	0.375	1.625	0.125	0.025	4.475	2.675	2.2	8.35	0.9	1.125	1	0.525	0.125	0.8	0.3	0.525	1.475	1.15	1.775	0.3	0.25
NRC_ART09	4.189	11.321	0.125	3.501	0.475	0.425	0.65	4.925	0.266	0.25	0	1.9	18.05	0.025	0	3.925	79.825	14.225	14.9	1.85	0.75	0.125	1.1	1.575	35.74	0.225	0.2	0.5	1.175	3.15	0.825	0.45	2.125	0.475	1.125	1.85	0.175	0.175	0.675	0.2	0.025	0.6	0.1	0.325	0.85	0.55	2.65	0.4	0.35
NRC_ART10	8.917	18.662	3.8	11.484	1.775	1.125	2.5	14.9	6.494	1.15	0.25	4.7	24.525	0.375	0.9	6.275	59.225	7.125	9.75	0.825	0.325	0.075	0.35	0.65	22.843	0.125	0.025	0	0.55	2.625	0.25	0.1	2.85	1.15	2.2	8.325	0.55	1.125	0.675	0.2	0	0.8	0.1	0.175	1.175	0.55	2.65	0.4	0.35
NRC_ART11	4.185	11.32	0.125	3.501	0.3	0.3	0.35	8.925	0	0.25	0	1.9	20.225	0.025	0	3.125	79.85	16.65	12.85	0.825	0.325	0.075	0.35	0.475	27.285	0.025	0.025	0.075	0.55	2.625	0.35	0.1	4.45	2.675	1.4	5.275	0.375	0.725	0.35	0.125	0	0.425	0.05	0.175	0.85	0.175	3.575	0.7	0.675
NRC_ART12	4.173	11.315	0.675	8.039	0.475	0.425	0.65	10.625	0.723	0.4	0.05	1.9	18.05	0.1	0.075	4.6	79.85	14.225	14.925	2.65	0.75	0.375	1.1	1.575	42.027	0.425	0.325	0.5	1.175	5.425	0.825	0.45	1.5	0.15	0.675	0.825	0.075	0	0.675	0.2	0	0.425	0.175	0.325	1.175	0.55	2.65	0.4	0.35
NRC_ART13	2.135	5.785	0	4.646	0.1	0.3	0.125	4.925	0	0.125	0	0.675	18.05	0	0	2.25	96.7	16.65	14.925	1.05	0.225	0	0.6	0.325	22.835	0.025	0.075	0	0.55	2.1	0.35	0.1	3.5	2.7	2.2	8.325	0.55	0.725	1	0.35	0.125	0.8	0.3	1	2.125	1.15	2.125	0.2	0.1
NRC_ART14	5.021	11.306	0.675	5.789	0.475	0.575	0.65	4.9	1.599	0.575	0	1.9	22.075	0.15	0.075	3.925	79.875	16.65	11.325	1.325	0.45	0.2	1.1	0.85	35.71	0.125	0.125	0.25	1.175	3.925	0.575	0.2	2.85	1.15	1.125	2.875	0.175	0.325	1.45	0.525	0.05	1.175	0.525	1	2.125	1.15	1.425	0.2	0.025
NRC_ART15	5.921	13.958	1.2	18.834	1.225	1.125	1.3	8.925	1.598	1.15	0.05	2.55	24.525	0.375	0.125	6.275	73.825	8.9	9.75	1.325	0.225	0.2	0.6	0.65	31.51	0.125	0.075	0.075	0.7	3.15	0.45	0.2	2.425	1.15	1.675	5.275	0.25	0.5	0.5	0.125	0	0.275	0	0.175	0.85	0.325	3.575	0.675	0.675
NRC_ART16	9.884	22.162	3.8	11.484	1.2	1.625	2.5	14.9	6.494	1.15	0.25	4.7	28.15	0.375	0.4	7.775	59.225	8.9	7.525	1.325	0.225	0.075	0.6	0.65	31.509	0.125	0.025	0.15	0.7	2.625	0.45	0.15	2.85	1.15	2.2	2.875	0.25	0.725	0.35	0.2	0.025	0.6	0.05	0.175	0.85	0.55	3.575	0.675	0.35
NRC_ART17	9.881	22.161	3.8	11.482	1.775	1.625	2.5	14.9	6.451	1.725	0.25	4.7	28.15	0.375	0.9	7.775	59.25	7.1	7.525	1.85	0.55	0.2	0.775	1.1	41.988	0.225	0.2	0.5	0.85	3.925	0.825	0.3	2.125	0.475	1.125	2.85	0.075	0.325	0.675	0.275	0.025	0.6	0.1	0.325	0.85	0.8	2.65	0.4	0.35
NRC_ART18	4.168	8.26	0	4.645	0.3	0.3	0.65	3.25	0	0.4	0	1.9	10.3	0.025	0.075	3.1	79.9	16.625	23	0.825	0.325	0	0.6	0.475	27.279	0.025	0.075	0	0.7	2.625	0.35	0.15	3.5	2.725	1.4	8.325	0.375	0.725	0.35	0.2	0.025	0.425	0.175	0.325	1.15	0.55	2.65	0.4	0.35
NRC_ART19	3.374	5.72	0.35	3.482	0.475	0.125	0.35	6.675	0.265	0.25	0	0.65	18.05	0.1	0	3.1	96.8	14.2	14.925	1.85	0.55	0.2	0.775	0.85	35.705	0.225	0.125	0.5	1.175	3.15	0.575	0.3	2.85	0.475	1.125	1.85	0.175	0.5	0.675	0.125	0	0.8	0.1	0.175	0.85	0.55	2.65	0.4	0.675
NRC_ART20	5.919	16.462	1.975	11.478	1.2	0.75	1.3	14.875	6.446	0.85	0.125	3.2	22.075	0.375	0.4	6.275	68.825	10.8	11.325	2.65	0.75	0.375	1.1	1.1	41.982	0.425	0.3	0.5	1.175	3.925	0.825	0.45	2.125	0.15	0.675	0.825	0.075	0.175	0.675	0.25	0.125	0.6	0.3	0.525	1.15	0.8	2.65	0.3	0.175
NRC_ART21	7.746	18.648	3.8	8.377	1.2	1.125	1.3	14.875	1.954	1.15	0.05	3.2	28.125	0.375	0.9	7.775	68.825	8.9	7.55	0.825	0.225	0	0.2	0.175	17.514	0.025	0	0	0.25	0.975	0.125	0.1	3.5	2.725	2.2	8.3	0.9	1.125	0.35	0.125	0.025	0.275	0.05	0.075	0.85	0.325	3.575	0.4	0.675
NRC_ART22	4.166	13.955	0.35	6.931	0.3	0.75	0.65	6.675	0.263	0.4	0	2.55	15.375	0.15	0.075	4.6	73.875	16.625	17.725	1.325	0.45	0.375	0.6	0.65	31.506	0.125	0.125	0.25	0.85	2.625	0.575	0.2	2.85	1.15	1.4	2.85	0.25	0.325	0.075	0	0	0.275	0	0	0.35	0	4.9	0.675	0.675
NRC_ART23	4.158	11.306	1.2	5.442	0.475	0.425	0.95	4.9	1.592	0.575	0	2.55	18.025	0.025	0.125	4.6	73.875	16.6	14.925	0.625	0	0	0.35	0.325	11.965	0	0	0	0.375	0.975	0.125	0.025	4.45	3.85	2.2	8.275	1.71	1.1	0.675	0.2	0	0.8	0.05	0.175	0.85	0.55	3.575	0.4	0.35
NRC_ART24	7.746	22.161	1.2	11.465	1.2	1.125	2.5	12.3	2.998	1.15	0.25	3.85	24.525	0.375	0.225	7.75	64.325	10.8	9.75	1.05	0.225	0.125	0.6	0.475	27.27	0.025	0.025	0.15	0.7	3.15	0.35	0.15	3.5	2.725	1.4	2.85	0.375	0.725	1.45	0.525	0.05	1.175	0.3	1	2.125	1.15	1.425	0.125	0.175
NRC_ART25	2.134	11.303	0.35	4.645	0.475	0.3	0.35	8.9	0.262	0.25	0	1.25	20.225	0.025	0	3.925	87.625	14.2	12.85	1.325	0.325	0.125	0.6	0.65	31.503	0.125	0.075	0.25	0.7	2.625	0.35	0.2	2.85	1.15	1.4	5.25	0.25	0.5	1	0.35	0.025	0.6	0.175	0.525	1.475	0.8	2.65	0.4	0.25
NRC_ART26	2.131	8.245	0.35	3.475	0.1	0.125	0.125	6.625	0.258	0.125	0	1.25	18.025	0	0	3.075	87.65	16.575	14.925	1.85	0.75	0.2	1.1	0.85	35.702	0.425	0.2	0.25	1.175	3.925	0.575	0.3	2.85	0.15	0.9	1.85	0.175	0.175	1	0.525	0.05	0.8	0.3	0.525	2.125	1.15	1.775	0.3	0.25
NRC_ART27	5.918	11.303	1.2	6.921	0.925	0.75	0.65	10.625	1.591	0.85	0	3.2	20.2	0.15	0.225	5.375	68.825	12.325	12.85	2.65	0.55	0.2	0.775	1.1	41.969	0.225	0.2	0.475	1.175	3.15	0.825	0.45	2.85	0.475	0.9	1.225	0.075	0.325	0.35	0.025	0	0.6	0.05	0.075	0.85	0.325	4.9	0.5	0.35
NRC_ART28	3.373	5.677	0.125	3.47	0.1	0.125	0.65	3.25	0	0.25	0	1.25	15.375	0	0	2.225	87.7	16.575	17.725	1.325	0.325	0.125	0.475	0.65	27.27	0.125	0.075	0.15	0.55	3.15	0.35	0.15	2.85	1.15	1.4	8.275	0.375	0.5	0.075	0.025	0	0.275	0	0	0.125	0	4.9	0.675	0.675
NRC_ART29	9.878	18.639	1.2	8.355	1.775	1.125	2.5	14.85	2.992	0.85	0.25	3.85	24.525	0.375	0.225	7.75	64.35	10.8	9.75	0.35	0.225	0.075	0.2	0.15	17.493	0	0	0	0.375	2.1	0.25	0.025	4.45	3.85	2.2	8.25	0.9	1.1	0.675	0.25	0.125	1.175	0.3	1	1.475	0.8	1.775	0.3	0.25
NRC_ART30	5.91	13.937	1.975	8.355	0.675	0.75	0.95	10.625	1.591	0.85	0.05	1.9	22.075	0.225	0.225	5.375	79.95	10.775	11.325	1.325	0.45	0.125	1.1	1.1	35.693	0.225	0.2	0.15	1.175	3.15	0.575	0.2	2.85	0.475	1.4	1.85	0.175	0.325	1	0.35	0.125	1.175	0.525	1	2.125	1.15	1.775	0.125	0
NRC_ART31	7.74	16.462	3.775	11.465	0.925	1.125	1.725	12.275	6.429	0.85	0.125	3.2	28.1	0.375	0.225	7.75	68.825	8.9	7.55	1.85	0.75	0.125	0.775	0.85	35.676	0.225	0.2	0.475	0.85	3.15	0.575	0.3	2.825	0.475	0.9	5.25	0.175	0.325	1.45	0.35	0.125	1.175	0.3	1	2.125	1.15	1.775	0.125	0
NRC_ART32	5.906	16.445	1.175	11.463	0.675	0.75	1.3	10.625	2.989	0.85	0.05	3.2	20.2	0.225	0.4	6.275	68.85	10.775	12.875	2.65	0.55	0.2	1.1	1.575	41.932	0.425	0.3	0.25	1.175	5.425	0.825	0.45	1.5	0.15	1.125	0.8	0.075	0.1	0.675	0.2	0.05	1.175	0.3	0.325	1.475	0.8	2.65	0.3	0.175
NRC_ART33	4.15	8.228	0.35	3.444	0.1	0.425	0.35	3.25	0.723	0.1	0	1.25	15.325	0.025	0	3.075	87.725	16.575	17.8	0.825	0.225	0	0.6	0.475	27.27	0.025	0	0.075	0.675	2.1	0.35	0.15	4.45	2.725	1.675	5.225	0.375	0.725	0.35	0.025	0	0.275	0.1	0.075	0.85	0.325	4.875	0.5	0.475
NRC_ART34	7.731	16.426	3.775	11.46	1.775	1.625	1.725	12.275	2.988	1.725	0.25	3.85	24.525	0.375	0.4	7.75	64.35	7.075	9.75	2.65	0.55	0.375	0.775	0.85	30.152	0.225	0.125	0.475	0.85	5.425	0.825	0.3	2.125	0.475	1.125	1.85	0.3	0.175	0.35	0.2	0.025	0.425	0.1	0.325	0.85	0.55	3.575	0.675	0.35
NRC_ART35	5.906	16.426	1.175	6.92	0.925	0.75	0.95	10.6	2.988	0.575	0.05	2.55	22.075	0.225	0.125	5.375	73.875	8.875	11.325	1.05	0.45	0.2	0.775	0.65	35.66	0.125	0.075	0.25	1.175	2.625	0.45	0.3	2.825	1.175	1.4	5.225	0.175	0.325	1.45	0.525	0.125	1.175	0.525	1	2.125	2	1.15	0	0.175
NRC_ART36	7.73	18.617	1.975	11.455	1.775	1.125	2.5	14.825	2.98	1.15	0.125	3.85	28.1	0.225	0.9	7.75	64.375	8.875	7.55	1.325	0.45	0.075	0.6	0.85	27.265	0.125	0.125	0.075	0.675	3.15	0.35	0.2	3.5	1.175	1.125	2.85	0.375	0.5	0.675	0.1	0.05	0.6	0.175	0.325	0.85	0.55	2.65	0.3	0.475
NRC_ART37	4.143	14.512	1.175	6.915	0.925	0.75	0.95	8.9	0.722	0.575	0.05	2.55	18	0.225	0.075	5.375	73.875	10.775	14.925	2.65	0.75	0.2	1.1	1.575	41.925	0.425	0.3	0.25	1.175	5.425	0.825	0.45	1.825	0.15	0.9	1.225	0.075	0.1	0.35	0.1	0	0.6	0	0.075	0.85	0.325	3.575	0.675	0.475
NRC_ART38	5.901	11.289	1.975	6.914	0.925	0.75	0.625	12.275	1.586	0.85	0.05	2.55	22.075	0.225	0.125	5.375	73.875	8.875	11.325	0.825	0.1	0	0.2	0.475	17.487	0.025	0	0	0.375	1.625	0.125	0.025	4.45	2.725	2.2	8.25	0.9	1.1	1.45	0.525	0.125	1.175	0.525	1	2.125	2	1.425	0.125	0
NRC_ART39	5.021	16.421	0.35	8.34	0.675	0.75	0.625	12.275	1.582	0.4	0.05	1.9	22.075	0.225	0.125	4.6	79.95	10.775	11.325	0.35	0.1	0	0.2	0.475	17.364	0	0.025	0	0.25	1.6	0.25	0.025	4.45	3.875	2.2	8.25	0.9	1.1	1	0.35	0.125	1.175	0.525	1	1.475	1.15	1.775	0.2	0.1
NRC_ART40	3.372	5.647	0	1.76	0.1	0.125	0.35	3.2	0	0.1	0	0.625	10.275	0	0	3.075	97.7	16.575	23.075	2.65	0.55	0.125	1.1	0.85	41.89	0.225	0.3	0.15	0.85	5.4	0.575	0.45	2.825	0.5	0.9	1.2	0.075	0.175	1.45	0.525	0.125	1.175	0.525	1	2.125	2	1.15	0.2	0
NRC_ART41	2.112	5.642	0	3.435	0.3	0.125	0.125	4.9	0	0.1	0	1.25	15.325	0	0	3.075	87.725	16.55	17.8	1.325	0.45	0.2	0.775	0.65	35.643	0.125	0.125	0.15	1.175	3.15	0.45	0.3	2.825	1.175	1.125	2.85	0.175	0.325	0.675	0.1	0.025	0.8	0.1	0.325	0.825	0.55	2.65	0.3	0.35
NRC_ART42	4.141	17.023	0.125	4.641	0.475	0.125	0.625	4.875	0.722	0.4	0	1.25	20.2	0.025	0	3.925	87.725	14.2	12.875	1.325	0.325	0	0.6	0.65	31.496	0.075	0.125	0.075	0.85	2.1	0.35	0.2	3.5	1.75	1.4	2.85	0.25	0.725	0.675	0.25	0.025	0.6	0.3	0.525	1.15	0.8	2.65	0.3	0.35
NRC_ART43	8.511	18.617	1.975	11.447	1.775	1.125	2.5	10.6	6.421	1.725	0.125	3.85	28.075	0.375	0.4	7.75	64.375	7.075	7.575	0.825	0.225	0.075	0.6	0.65	27.245	0.125	0.025	0.075	0.675	2.1	0.45	0.15	3.5	1.175	1.675	5.225	0.375	0.725	1.45	0.5	0.125	1.175	0.3	0.975	2.125	1.975	1.775	0.125	0
NRC_ART44	9.873	22.146	3.775	11.439	1.775	1.6	2.5	14.825	6.413	1.725	0.25	4.7	28.075	0.375	0.9	7.725	59.25	4.575	7.575	1.85	0.55	0.375	0.775	1.1	41.89	0.225	0.2	0.25	1.175	3.925	0.825	0.45	2.125	0.5	0.675	1.85	0.075	0.325	1	0.25	0.025	1.175	0.175	0.525	1.15	0.8	2.65	0.3	0.175
NRC_ART45	4.133	11.289	0.35	4.631	0.675	0.425	0.625	4.875	0.72	0.575	0	1.9	15.325	0.1	0.125	4.6	79.95	14.2	17.825	0.625	0.1	0	0.475	0.325	17.331	0.025	0	0	0.25	2.1	0.25	0.025	3.5	2.725	2.2	8.225	0.9	1.1	1	0.5	0.025	1.175	0.525	0.525	2.125	1.15	1.775	0.2	0.1
NRC_ART46	5.901	16.42	1.975	11.406	0.675	0.75	0.95	12.275	6.397	0.85	0.125	3.85	22.05	0.15	0.4	5.375	64.375	10.775	11.35	1.85	0.75	0.125	1.1	1.575	35.64	0.225	0.2	0.25	1.15	5.375	0.825	0.3	2.125	0.5	0.9	1.2	0.175	0.325	0.675	0.2	0	0.425	0.05	0.075	0.625	0.55	3.575	0.4	0.675
NRC_ART47	5.9	13.928	1.975	6.914	0.925	0.575	0.95	12.275	1.578	0.85	0.05	1.9	22.05	0.225	0.225	5.35	80	8.875	11.35	1.825	0.45	0.2	0.6	0.85	35.636	0.125	0.125	0.475	1.15	3.15	0.45	0.2	2.425	1.175	1.375	2.85	0.175	0.5	1	0.25	0.125	1.175	0.525	0.975	1.475	1.15	2.125	0.2	0.25
NRC_ART48	5.018	11.281	1.175	8.334	0.925	0.75	0.625	12.25	0.717	0.85	0.05	3.2	20.2	0.15	0.225	4.6	68.85	10.75	12.875	1.325	0.45	0.2	1.1	0.85	35.624	0.225	0.2	0.15	0.85	3.15	0.575	0.3	2.825	0.5	1.125	2.85	0.175	0.5	0.675	0.1	0.05	0.425	0.1	0.175	1.15	0.55	2.65	0.4	0.475
NRC_ART49	5.897	13.927	0.35	9.717	0.475	0.75	0.625	8.9	1.573	0.4	0.05	3.2	20.2	0.1	0.075	4.6	68.85	12.325	12.875	0.35	0.225	0	0.35	0.15	22.827	0.025	0	0	0.375	0.975	0.25	0.1	3.5	2.75	2.2	8.225	0.55	1.1	0.675	0.2	0	0.8	0.175	0.325	0.825	0.55	2.65	0.3	0.475
NRC_ART50	4.131	11.27	0.675	5.785	0.3	0.425	0.95	6.625	0.254	0.4	0	2.55	15.325	0.075	0.125	3.925	73.9	14.2	17.825	2.625	0.55	0.125	1.1	0.85	35.624	0.425	0.2	0.15	1.15	3.125	0.825	0.3	2.125	0.15	1.375	1.85	0.175	0.325	0.675	0.25	0.05	1.175	0.175	0.525	1.15	0.8	2.65	0.2	0.25
NRC_ART51	2.112	5.447	0	1.713	0.1	0.125	0.125	3.2	0	0.1	0	0.6	10.25	0	0	2.2	97.7	16.55	23.325	1.325	0.325	0.2	0.6	1.1	31.478	0.225	0.125	0.15	0.85	2.625	0.575	0.2	2.825	0.5	1.375	2.85	0.25	0.325	1	0.35	0.125	0.8	0.175	0.975	1.475	1.15	2.65	0.2	0.175
NRC_ART52	7.728	22.143	3.775	11.393	1.775	1.6	2.5	14.825	6.393	1.15	0.125	4.675	28.075	0.375	0.9	7.725	59.25	7.075	7.575	0.325	0.1	0	0.2	0.325	17.331	0.025	0	0	0.55	0.975	0.125	0.025	3.5	2.75	2.2	8.225	0.9	1.1	1	0.35	0.05	1.175	0.525	0.525	1.475	1.15	1.775	0.2	0.25
NRC_ART53	8.315	16.418	3.775	6.422	0.925	0.75	1.3	12.25	1.604	1.15	0.05	3.2	22.05	0.375	0.225	6.275	68.875	10.75	11.35	1.05	0.45	0	0.6	0.475	27.23	0.125	0.025	0.075	0.85	2.1	0.35	0.15	2.825	1.175	2.2	5.225	0.375	0.725	0.675	0.1	0	0.6	0.175	0.175	0.825	0.55	3.575	0.4	0.35
NRC_ART54	9.869	22.135	3.775	11.383	1.775	1.6	2.5	14.8	6.382	1.725	0.25	4.675	28.05	0.35	0.9	7.7	59.25	4.575	7.575	1.325	0.45	0.375	0.775	1.1	35.621	0.425	0.2	0.15	0.85	3.925	0.575	0.3	2.125	0.15	1.375	2.825	0.175	0.5	1.45	0.5	0.125	1.175	0.525	0.975	2.1	1.975	1.15	0	0.1
NRC_ART55	4.129	8.203	0.125	3.432	0.1	0.3	0.35	4.875	0.253	0.1	0	1.225	18	0	0	3.075	87.75	16.525	14.925	1.825	0.45	0.2	0.775	0.85	35.609	0.125	0.125	0.475	1.15	3.125	0.45	0.3	2.825	1.175	1.125	1.85	0.175	0.325	1.45	0.35	0.125	0.8	0.525	0.525	1.475	1.15	1.775	0.2	0.175
NRC_ART56	7.726	18.611	3.775	8.325	0.925	1.125	1.3	14.8	6.371	0.85	0.125	3.825	28.05	0.225	0.225	7.7	64.4	10.75	7.6	1.825	0.75	0.375	1.1	1.1	35.604	0.225	0.3	0.25	1.15	5.375	0.575	0.45	2.125	0.5	0.675	1.2	0.175	0.175	0.675	0.1	0	0.6	0.175	0.325	0.825	0.55	3.575	0.4	0.35
NRC_ART57	4.129	11.26	0.675	4.631	0.3	0.425	0.625	6.625	0.717	0.25	0	1.9	18	0.025	0.125	3.925	80	16.525	14.925	2.625	0.75	0.375	1.1	1.575	41.872	0.425	0.3	0.475	1.15	5.375	0.825	0.45	1.5	0.15	0.9	0.55	0.075	0	1	0.5	0.025	1.175	0.525	0.975	2.1	1.15	1.775	0.2	0.1
NRC_ART58	7.725	18.609	3.775	11.382	1.75	1.125	2.475	14.8	6.347	1.15	0.25	4.675	24.525	0.35	0.4	7.7	59.25	8.85	9.75	1.825	0.45	0.2	0.775	0.65	31.475	0.125	0.075	0.25	1.15	3.125	0.575	0.2	2.825	1.175	0.9	1.85	0.25	0.5	0.075	0	0	0.15	0	0	0.35	0	4.875	0.675	0.675
NRC_ART59	7.718	18.609	1.975	11.382	1.75	1.6	1.725	10.6	6.334	1.725	0.125	4.675	28.025	0.35	0.225	7.7	59.25	8.85	7.6	0.625	0.1	0.075	0.475	0.325	22.826	0.075	0.025	0.075	0.375	1.6	0.25	0.1	4.45	1.775	1.675	8.225	0.55	0.725	0.675	0.2	0	0.425	0.05	0.075	0.625	0.55	3.55	0.675	0.475
NRC_ART60	5.896	11.242	0.65	8.322	0.475	0.75	0.625	8.9	2.98	0.4	0	2.55	22.05	0.15	0.225	4.6	73.9	10.75	11.35	2.625	0.55	0.375	1.1	1.575	41.872	0.425	0.2	0.475	1.15	5.375	0.825	0.45	1.8	0.15	0.9	0.8	0.075	0.175	0.35	0.1	0	0.425	0.05	0.175	0.625	0.175	3.55	0.5	0.675
NRC_ART61	5.018	11.235	0.35	4.626	0.3	0.575	0.625	4.875	0.252	0.4	0	1.225	20.2	0.075	0.075	3.925	87.775	16.525	12.875	1.825	0.45	0.2	1.1	1.1	35.587	0.225	0.2	0.475	1.15	3.125	0.575	0.3	2.825	0.5	1.125	1.85	0.175	0.325	0.35	0.1	0	0.425	0.1	0.075	0.825	0.325	3.55	0.5	0.675
NRC_ART62	9.867	18.6	3.775	11.369	1.75	1.125	2.475	14.775	6.33	1.725	0.25	4.675	24.525	0.35	0.9	7.7	59.275	7.075	9.775	0.325	0.225	0	0.2	0.325	17.256	0	0	0	0.25	0.975	0.125	0.025	4.425	3.875	1.675	8.225	0.9	1.1	0.225	0.025	0	0	0	0	0.35	0	4.875	0.675	0.675
NRC_ART63	6.167	16.408	3.775	8.321	1.2	1.125	1.3	14.775	12.476	0.85	0.125	3.825	24.5	0.225	0.4	7.675	64.45	8.85	9.775	1.325	0.225	0.2	0.475	0.65	27.228	0.125	0.075	0	0.675	2.625	0.45	0.2	2.825	1.175	1.675	8.2	0.375	0.5	0.675	0.1	0.05	0.425	0.1	0.175	1.15	0.55	2.65	0.3	0.35
NRC_ART64	2.104	11.235	0.35	3.432	0.1	0.3	0.35	6.6	0	0.1	0	1.225	10.25	0	0.075	3.05	87.8	16.5	23.35	1.825	0.45	0.375	1.1	1.1	41.871	0.225	0.2	0.15	1.15	5.35	0.825	0.45	2.425	0.5	0.675	1.85	0.075	0.175	0.675	0.2	0	0.8	0.175	0.175	1.15	0.55	2.65	0.3	0.475
NRC_ART65	5.896	11.212	0.35	5.781	0.475	0.425	0.95	6.6	1.569	0.4	0	2.55	18	0.075	0.05	4.575	73.925	16.45	14.925	0.325	0.225	0.075	0.35	0.475	22.823	0.025	0.025	0.15	0.375	1.6	0.25	0.1	4.425	2.75	1.675	5.225	0.55	1.1	1	0.35	0.025	0.6	0.1	0.525	1.475	0.8	2.625	0.3	0.25
NRC_ART66	2.097	8.2	0.35	3.432	0.1	0.3	0.125	4.875	0.251	0.1	0	1.225	10.25	0.025	0	3.025	87.875	16.45	23.475	0.825	0.1	0	0.2	0.325	17.188	0	0.025	0	0.225	1.6	0.25	0.025	3.5	3.875	2.2	8.2	0.904	1.1	1	0.25	0.125	1.175	0.525	0.975	2.1	1.15	1.75	0.2	0.1
NRC_ART67	5.892	11.206	1.95	6.912	0.925	0.75	1.3	10.6	1.568	0.575	0.05	1.875	22.05	0.225	0.225	5.35	80	12.325	11.35	1.825	0.55	0.125	0.6	0.65	31.457	0.125	0.125	0.075	0.85	3.925	0.45	0.3	2.825	1.175	1.675	1.825	0.25	0.5	1	0.5	0.125	1.175	0.175	0.525	1.475	1.125	2.625	0.2	0.175
NRC_ART68	9.867	18.598	3.75	11.369	1.75	1.6	1.725	14.75	6.327	1.725	0.25	3.825	28	0.35	0.9	7.675	64.45	7.05	7.6	1.325	0.45	0.2	0.6	0.85	35.571	0.225	0.125	0.075	1.15	2.625	0.575	0.3	2.825	0.5	1.125	1.825	0.175	0.325	0.35	0.2	0.025	0.8	0.1	0.175	0.825	0.55	2.625	0.4	0.475
NRC_ART69	10.816	11.206	1.175	6.912	0.675	0.75	0.625	8.875	2.98	0.575	0.05	2.55	20.2	0.15	0.125	5.35	73.925	10.75	12.875	1.825	0.55	0.375	1.1	1.575	41.866	0.425	0.3	0.475	1.15	3.9	0.825	0.45	2.125	0.15	0.45	1.2	0.075	0.1	1.45	0.5	0.125	1.175	0.525	0.975	2.1	1.975	1.15	0.125	0
NRC_ART70	9.867	23.209	3.75	11.362	1.2	1.125	2.475	14.75	6.32	1.725	0.25	4.675	28	0.35	0.4	7.675	59.275	7.05	7.6	1.825	0.45	0.2	1.1	1.575	35.564	0.425	0.2	0.25	0.85	3.9	0.575	0.45	2.125	0.15	0.9	1.825	0.175	0.325	0.35	0.1	0	0.425	0.05	0.075	0.825	0.325	3.55	0.675	0.475
NRC_ART71	5.891	13.927	1.175	8.32	1.2	0.75	1.3	10.6	6.318	0.575	0.05	1.875	24.5	0.225	0.4	6.275	80.025	8.825	9.775	0.825	0.225	0	0.35	0.15	17.154	0	0	0	0.375	1.6	0.25	0.025	4.425	3.875	2.2	8.175	0.919	1.1	0.075	0	0	0.15	0	0	0.35	0.175	4.875	0.675	0.675
NRC_ART72	7.71	18.59	3.75	11.343	0.925	1.125	1.3	14.75	2.96	1.725	0.25	3.825	24.475	0.35	0.225	7.675	64.45	10.725	9.8	1.05	0.225	0	0.35	0.475	22.819	0	0.025	0.075	0.55	2.625	0.25	0.15	4.425	3.875	1.675	8.175	0.55	1.1	1	0.35	0.125	0.8	0.3	0.975	1.475	1.125	2.125	0.2	0.1
NRC_ART73	3.356	8.186	0.125	4.625	0.3	0.125	0.625	4.875	0.25	0.25	0	1.875	15.325	0	0.05	3.925	80.025	16.425	17.85	1.325	0.225	0.2	0.475	0.475	27.217	0.125	0.075	0.075	0.55	3.125	0.35	0.15	3.475	1.175	1.675	5.225	0.375	0.5	1	0.35	0.125	0.8	0.175	0.975	1.475	1.125	1.75	0.2	0.35
NRC_ART74	9.867	18.576	1.175	11.33	1.2	1.6	2.475	12.25	2.951	0.825	0.25	4.675	24.475	0.35	0.225	6.275	59.35	8.825	9.8	2.625	0.75	0.375	1.075	1.55	41.842	0.425	0.3	0.475	1.15	5.35	0.8	0.45	1.5	0.15	0.675	0.55	0.075	0.1	0.5	0.25	0.025	0.6	0.1	0.175	0.825	0.55	2.625	0.3	0.475
NRC_ART75	9.833	22.135	1.95	8.32	0.925	1.125	2.475	12.25	6.318	0.825	0.125	3.2	24.475	0.35	0.9	7.675	68.875	8.825	9.8	1.825	0.55	0.375	1.075	1.55	35.556	0.225	0.3	0.475	1.15	3.9	0.8	0.3	2.125	0.5	1.125	1.2	0.175	0.175	0.35	0.2	0	0.6	0.175	0.175	1.15	0.325	2.625	0.4	0.475
NRC_ART76	2.081	8.176	0	1.672	0.1	0.125	0.125	3.2	0	0.1	0	1.225	10.225	0	0	3.025	87.95	16.425	23.55	1.325	0.45	0.075	0.6	0.475	27.213	0.125	0.125	0.075	0.55	3.125	0.35	0.15	2.825	1.175	1.675	5.2	0.375	0.725	0.675	0.25	0.025	0.8	0.3	0.325	1.15	0.8	2.625	0.2	0.25
NRC_ART77	7.692	16.407	1.95	6.912	1.2	1.125	1.725	10.6	2.949	0.825	0.05	3.2	28	0.225	0.225	6.275	68.875	10.725	7.6	1.325	0.225	0.125	0.6	0.65	31.457	0.075	0.075	0.075	0.675	3.125	0.45	0.2	3.475	1.775	1.125	5.175	0.25	0.5	0.675	0.1	0	0.425	0.1	0.075	0.625	0.325	4.875	0.5	0.475
NRC_ART78	2.073	8.174	0.325	3.389	0.1	0.3	0.125	4.85	0	0.25	0	1.875	15.275	0	0	3.025	80.075	16.375	17.85	2.625	0.75	0.2	1.075	1.1	41.81	0.425	0.2	0.475	1.15	5.35	0.8	0.45	1.8	0.15	0.9	1.2	0.075	0.175	0.675	0.1	0	0.8	0.175	0.175	0.825	0.525	3.55	0.4	0.25
NRC_ART79	4.125	13.927	1.175	5.779	0.475	0.425	0.625	8.875	1.567	0.575	0	2.525	22.05	0.075	0.05	4.575	73.925	12.325	11.35	1.825	0.45	0.075	0.6	1.075	35.553	0.125	0.125	0.15	0.85	3.9	0.575	0.2	2.825	1.175	1.125	1.825	0.175	0.5	0.675	0.25	0.025	0.8	0.175	0.525	1.15	0.8	2.625	0.4	0.25
NRC_ART80	7.688	16.394	3.75	18.145	0.925	1.125	2.475	10.6	2.945	1.15	0.05	3.2	28	0.35	0.875	6.275	68.875	8.825	7.625	1.825	0.75	0.375	0.775	1.075	35.552	0.425	0.2	0.25	1.15	3.9	0.8	0.3	2.125	0.15	0.9	1.825	0.175	0.3	0.675	0.1	0	0.6	0.1	0.325	0.825	0.325	3.55	0.5	0.475
NRC_ART81	5.891	11.198	0.325	4.621	0.675	0.425	0.95	8.85	0.711	0.4	0.05	1.875	18	0.025	0.125	4.575	80.1	14.2	14.925	1.325	0.325	0.125	0.6	0.85	27.208	0.125	0.075	0.15	0.85	2.625	0.45	0.15	2.825	1.175	1.675	2.825	0.387	0.5	0.35	0.1	0.025	0.6	0.05	0.175	0.625	0.325	3.55	0.5	0.675
NRC_ART82	4.125	13.927	1.175	5.772	0.675	0.75	0.625	8.85	0.711	0.575	0.05	2.525	18	0.075	0.225	4.575	73.925	12.3	14.95	1.05	0.45	0	0.775	0.85	27.197	0.125	0.125	0.075	0.675	2.625	0.45	0.15	2.825	1.175	1.675	5.175	0.397	0.5	0.075	0.1	0	0.425	0.1	0.075	0.825	0.175	3.55	0.675	0.475
NRC_ART83	7.56	17.496	0.325	5.768	0.475	0.575	0.625	8.85	7.452	0.4	0.05	1.875	18	0.15	0.05	4.575	80.125	12.3	14.95	0.325	0.2	0	0.35	0.325	17.154	0	0.025	0	0.375	0.95	0.125	0.1	4.425	3.9	2.175	8.175	0.925	1.1	1.45	0.35	0.125	1.15	0.5	0.975	2.1	1.125	1.15	0.2	0.175
NRC_ART84	9.823	22.124	3.75	11.328	1.75	1.6	2.475	14.75	6.314	1.7	0.25	4.675	28	0.35	0.875	7.65	59.375	4.55	7.625	1.825	0.45	0.125	1.075	0.85	31.439	0.125	0.075	0.25	1.15	3.125	0.575	0.3	2.825	1.175	0.9	2.825	0.25	0.3	0.675	0.25	0.025	0.8	0.3	0.325	1.15	0.8	2.625	0.3	0.25
NRC_ART85	5.887	13.923	0.325	5.766	0.925	0.575	1.3	6.575	2.943	0.4	0	1.875	22.05	0.15	0.225	5.35	80.175	12.3	11.35	1.325	0.45	0.375	0.6	0.85	35.547	0.125	0.075	0.25	1.15	3.9	0.575	0.2	2.125	1.175	1.125	2.825	0.175	0.5	1.45	0.5	0.05	1.15	0.3	0.525	1.475	1.125	2.125	0.2	0.175
NRC_ART86	9.815	18.574	1.175	8.316	0.925	1.125	1.3	12.25	2.941	1.15	0.125	3.825	24.475	0.225	0.225	6.275	64.45	8.825	9.8	1.825	0.725	0.2	1.075	0.85	35.532	0.225	0.3	0.25	0.85	5.325	0.575	0.3	2.125	0.5	0.9	2.825	0.175	0.3	0.675	0.1	0	0.6	0.175	0.325	0.825	0.325	3.55	0.5	0.35
NRC_ART87	7.687	18.573	3.75	11.311	0.925	1.6	1.725	12.225	2.939	1.15	0.125	3.825	27.975	0.35	0.4	6.275	64.475	7.05	7.625	1.825	0.45	0.125	0.775	1.075	35.531	0.225	0.2	0.15	1.15	3.125	0.575	0.2	2.825	0.5	1.375	1.825	0.175	0.5	0.5	0.25	0.05	0.6	0.3	0.525	1.475	0.8	2.625	0.2	0.25
NRC_ART88	9.813	18.571	1.175	11.311	0.925	1.125	2.475	10.575	6.314	0.825	0.125	3.2	24.475	0.35	0.875	6.275	68.875	10.725	9.8	1.325	0.325	0.125	0.6	0.475	27.197	0.075	0.075	0.15	0.85	2.1	0.45	0.15	2.8	1.775	1.125	5.175	0.4	0.725	0.35	0.1	0	0.425	0.05	0.075	0.825	0.175	4.85	0.5	0.475
NRC_ART89	7.686	18.559	3.725	11.297	1.725	1.125	1.725	14.725	6.275	1.7	0.125	3.825	27.975	0.35	0.875	7.65	64.475	8.825	7.625	1.325	0.325	0.125	0.6	0.475	31.431	0.125	0.075	0.15	0.675	3.125	0.35	0.15	3.475	1.175	1.125	5.175	0.25	0.725	0.35	0.2	0	0.275	0	0	0.35	0.325	4.85	0.675	0.675
NRC_ART90	9.806	18.552	3.725	11.295	1.2	1.6	2.475	12.225	6.255	1.15	0.25	4.675	24.45	0.225	0.875	7.65	59.425	7.05	9.8	1.325	0.325	0.075	0.775	0.475	31.417	0.125	0.075	0	0.85	2.625	0.45	0.2	3.475	1.2	1.375	5.175	0.25	0.5	1	0.25	0.125	0.8	0.3	0.975	1.475	1.125	1.75	0.2	0.35
NRC_ART91	4.122	13.92	0.125	6.91	0.475	0.425	0.95	4.85	0.708	0.575	0.05	1.875	18	0.075	0	4.575	80.175	14.2	14.95	1.325	0.45	0.125	1.075	0.85	35.527	0.225	0.125	0.15	0.85	3.125	0.575	0.3	2.8	0.5	1.675	1.825	0.175	0.3	0.5	0.2	0.05	0.6	0.05	0.175	0.825	0.525	2.625	0.4	0.475
NRC_ART92	7.669	18.54	1.175	8.314	1.2	1.125	2.475	10.575	2.939	0.825	0.25	3.825	22.025	0.225	0.225	6.275	64.475	10.725	11.35	1.325	0.2	0.075	0.475	0.475	27.193	0.125	0.075	0.075	0.675	2.1	0.35	0.15	2.8	1.2	2.175	8.15	0.4	0.5	1.425	0.5	0.125	1.15	0.5	0.975	2.1	1.975	1.15	0.125	0.1
NRC_ART93	2.057	5.412	0.125	3.381	0.1	0.125	0.625	3.15	0	0.1	0	0.6	15.25	0	0	3.025	97.8	16.35	17.875	2.625	0.55	0.2	1.075	0.85	41.81	0.425	0.2	0.15	1.15	5.325	0.575	0.45	2.8	0.15	0.9	1.2	0.075	0.175	0.075	0.1	0	0.275	0	0.075	0.625	0.175	3.55	0.675	0.675
NRC_ART94	5.886	16.37	1.95	11.284	0.675	0.75	1.3	12.225	1.56	1.15	0.05	3.2	27.95	0.225	0.125	6.25	68.875	10.7	7.65	2.625	0.725	0.375	1.075	1.55	41.761	0.425	0.3	0.475	1.15	5.3	0.8	0.45	1.8	0.15	0.675	0.8	0.075	0	1	0.5	0.025	0.8	0.175	0.325	1.475	1.125	2.125	0.2	0.35
NRC_ART95	5.016	11.18	0.65	5.764	0.475	0.425	0.35	8.825	1.557	0.575	0	1.875	20.2	0.15	0.125	3.925	80.2	14.2	12.9	0.825	0.325	0	0.475	0.65	27.182	0.025	0.025	0.15	0.55	2.1	0.25	0.15	3.475	2.75	2.175	5.175	0.4	1.1	0.675	0.2	0	0.6	0.1	0.175	0.825	0.525	4.85	0.5	0.35
NRC_ART96	9.3	18.53	3.725	8.311	1.2	1.125	2.475	10.575	6.244	1.15	0.125	3.825	27.95	0.225	0.875	6.25	64.5	8.8	7.65	1.325	0.45	0.2	1.075	0.85	35.52	0.225	0.125	0.25	0.85	3.9	0.575	0.2	2.8	0.5	1.375	1.825	0.175	0.3	1	0.35	0.125	1.15	0.3	0.525	2.1	1.125	1.75	0.3	0.175
NRC_ART97	2.054	5.369	0.325	3.372	0.3	0.125	0.35	4.85	0.248	0.1	0	1.875	15.25	0	0	3.025	80.2	16.35	17.875	0.325	0.1	0	0.2	0.325	11.901	0	0	0	0.075	1.6	0.125	0.025	4.425	3.9	2.175	8.15	1.747	1.1	0.675	0.1	0.05	0.6	0.175	0.175	1.15	0.525	2.625	0.3	0.475
NRC_ART98	2.054	8.172	0.325	4.62	0.475	0.425	0.625	4.85	0.246	0.1	0	1.875	20.2	0	0.05	3.025	80.2	16.325	12.9	1.3	0.2	0.125	0.6	0.65	27.175	0.125	0.125	0.075	0.55	2.625	0.45	0.15	2.8	1.2	1.675	8.15	0.4	0.725	0.675	0.1	0	0.6	0.1	0.175	1.15	0.525	3.55	0.5	0.35
NRC_ART99	5.883	16.37	1.95	8.309	0.9	0.75	1.3	12.225	6.235	0.575	0.125	3.2	20.2	0.225	0.4	6.25	68.875	10.7	12.9	1.05	0.325	0	0.475	0.325	27.174	0.025	0.025	0.075	0.675	1.6	0.35	0.15	3.475	2.75	2.175	5.175	0.4	0.725	0.35	0.1	0	0.6	0	0.075	0.825	0.325	3.55	0.5	0.675
NRC_ART100	2.043	5.34	0	1.646	0.1	0.125	0.125	3.15	0	0.1	0	0.575	10.2	0	0	3.025	98.4	16.325	23.55	0.325	0.2	0.075	0.35	0.15	22.801	0.025	0.025	0	0.225	1.6	0.25	0.1	3.475	2.75	1.675	8.15	0.55	1.1	1	0.25	0	0.575	0.175	0.525	1.475	0.8	2.625	0.4	0.25
NRC_ECO01	7.662	16.363	0.65	6.905	0.675	0.75	1.3	8.825	1.553	0.825	0.05	2.525	22.025	0.225	0.125	5.35	73.975	12.3	11.375	1.825	0.725	0.375	1.075	1.55	41.761	0.425	0.3	0.475	1.15	3.9	0.8	0.45	1.8	0.15	0.65	1.2	0.075	0.175	0.675	0.25	0.125	0.575	0.3	0.325	1.475	0.8	2.6	0.3	0.175
NRC_ECO02	7.662	22.122	1.175	8.306	1.2	1.125	1.3	14.725	6.222	0.825	0.225	3.825	27.925	0.225	0.225	6.25	64.525	10.7	7.675	0.825	0.325	0.075	0.6	0.475	22.778	0.125	0.075	0	0.55	2.1	0.35	0.1	3.475	1.2	1.375	5.15	0.55	0.725	0.675	0.2	0.025	0.425	0.05	0.325	0.825	0.525	2.6	0.4	0.35
NRC_ECO03	5.882	11.174	0.325	5.762	0.3	0.425	0.625	10.575	0.243	0.4	0	1.875	22.025	0.025	0.125	3.925	80.225	14.2	11.375	0.325	0	0	0.325	0.15	17.152	0.025	0	0	0.225	0.925	0.125	0.025	4.425	2.75	2.175	8.15	0.925	1.1	0.5	0.25	0.025	0.575	0.1	0.175	1.15	0.525	2.6	0.4	0.35
NRC_ECO04	9.806	22.087	1.95	11.281	1.2	1.1	1.725	14.725	6.216	1.7	0.225	4.65	24.45	0.35	0.4	7.65	59.425	8.8	9.8	1.3	0.2	0.125	0.775	0.85	31.413	0.125	0.125	0.075	0.85	2.625	0.45	0.2	2.8	1.2	1.125	2.825	0.25	0.5	1.425	0.5	0.125	1.15	0.5	0.975	2.1	1.975	1.15	0.125	0
NRC_ECO05	3.334	5.337	0.325	4.62	0.45	0.3	0.35	4.85	0.243	0.4	0	1.875	15.25	0	0	3.925	80.25	14.175	17.9	0.8	0.325	0.125	0.775	0.65	27.162	0.075	0.025	0.15	0.85	2.625	0.35	0.2	2.8	1.775	1.675	8.125	0.4	0.5	1	0.35	0.025	1.15	0.275	0.975	2.1	0.8	1.75	0.2	0.175
NRC_ECO06	9.793	22.084	3.725	11.28	1.725	1.6	2.45	14.725	6.203	1.7	0.225	4.65	27.925	0.35	0.875	7.65	59.425	4.525	7.675	1.3	0.2	0.125	0.475	0.625	27.16	0.125	0.125	0.075	0.675	2.1	0.35	0.15	2.8	1.2	1.675	5.15	0.4	0.725	0.675	0.25	0	0.575	0.05	0.175	1.15	0.525	2.6	0.3	0.475
NRC_ECO07	9.792	14.798	1.175	8.851	0.9	1.1	1.725	10.575	2.939	1.15	0.125	3.2	24.45	0.35	0.225	6.25	68.875	8.8	9.825	1.3	0.325	0.075	0.475	0.85	27.157	0.075	0.125	0.15	0.675	2.1	0.45	0.15	2.425	1.775	1.675	2.825	0.4	0.725	1	0.25	0.025	0.575	0.275	0.525	1.15	0.8	2.6	0.2	0.35
NRC_ECO08	5.012	11.136	0.125	4.614	0.3	0.125	0.625	8.825	0.242	0.4	0	1.85	20.175	0.075	0.05	3.9	80.25	14.175	12.9	1.825	0.55	0.2	1.075	0.825	41.752	0.225	0.125	0.475	1.15	3.9	0.575	0.45	2.125	0.5	1.125	1.825	0.075	0.3	0.675	0.25	0.05	0.575	0.175	0.325	1.475	0.8	2.6	0.2	0.475
NRC_ECO09	9.776	22.08	3.725	11.28	1.725	1.6	2.45	14.725	6.203	1.675	0.225	4.65	27.925	0.35	0.875	7.65	59.45	4.475	7.675	1.825	0.725	0.2	1.075	0.825	35.519	0.225	0.3	0.25	0.85	5.3	0.575	0.3	2.125	0.5	1.125	1.2	0.175	0.3	1	0.35	0.125	1.15	0.275	0.525	1.475	1.125	2.6	0.2	0.175
NRC_ECO10	2.043	5.31	0	1.541	0.1	0.125	0.125	3.15	0	0.1	0	1.225	10.1	0	0	2.175	87.95	16.3	23.55	1.3	0.325	0	0.775	0.625	27.136	0.125	0.075	0.075	0.675	3.125	0.35	0.15	3.475	1.2	1.375	2.825	0.4	0.5	1.425	0.35	0.125	1.15	0.5	0.975	2.1	1.125	1.15	0.2	0.1
NRC_ECO11	4.88	13.911	1.95	7.125	0.9	0.75	1.3	8.825	1.548	0.825	0.05	3.2	22.025	0.15	0.125	5.325	68.875	12.275	11.375	0.325	0	0	0.325	0.475	17.145	0.025	0.025	0	0.375	0.925	0.125	0.025	4.425	2.75	2.175	8.125	0.925	1.075	0.675	0.1	0	0.425	0.175	0.175	1.15	0.525	2.6	0.4	0.35
NRC_ECO12	5.88	13.897	1.175	8.3	0.675	0.75	0.95	10.55	1.546	0.825	0.05	3.2	22.025	0.15	0.125	5.325	68.9	8.8	11.375	0.325	0	0	0	0.325	17.136	0	0	0	0.075	0.925	0	0	4.425	3.9	2.175	8.125	0.925	1.075	1.425	0.35	0.125	1.15	0.175	0.975	2.1	1.125	1.425	0.2	0.175
NRC_ECO13	4.116	11.136	0.325	4.595	0.45	0.425	0.35	6.575	0.708	0.4	0	2.525	15.225	0.15	0	3.9	73.975	14.175	17.9	2.6	0.725	0.375	1.075	1.55	41.745	0.425	0.3	0.475	1.15	5.275	0.8	0.45	1.5	0.15	0.9	0.8	0.075	0	1	0.5	0.05	0.8	0.275	0.525	2.1	1.125	1.75	0.3	0.25
NRC_ECO14	7.662	22.076	3.725	4.679	1.725	1.6	2.45	12.225	6.185	1.675	0.225	4.65	27.9	0.35	0.4	7.65	59.45	7	7.675	0.8	0.2	0	0.325	0.475	27.131	0.075	0.025	0	0.675	1.6	0.25	0.15	4.425	1.775	1.675	5.15	0.4	0.725	0.35	0.2	0	0.575	0.1	0.075	0.825	0.325	4.85	0.5	0.475
NRC_ECO15	5.878	13.895	1.175	5.761	0.675	0.75	0.925	6.575	2.933	0.575	0.05	2.525	17.975	0.15	0.225	5.325	73.975	12.275	14.975	1.825	0.725	0.375	1.075	1.075	41.672	0.425	0.3	0.475	1.15	3.9	0.8	0.45	2.1	0.15	0.425	0.8	0.075	0.1	0.675	0.1	0	0.8	0.175	0.325	1.15	0.525	3.55	0.4	0.25
NRC_ECO16	9.775	22.068	3.725	11.26	1.725	1.6	2.45	14.725	6.183	1.675	0.225	4.65	27.9	0.35	0.875	7.65	59.45	7	7.675	0.325	0.2	0	0.325	0.325	17.128	0	0.025	0	0.375	0.925	0.25	0.025	4.425	3.9	2.175	8.125	0.925	1.075	0.35	0.2	0	0.575	0.05	0.075	0.825	0.325	2.6	0.4	0.675
NRC_ECO17	4.112	8.142	0.125	5.742	0.1	0.425	0.35	4.8	0	0.4	0	1.225	9.85	0.075	0	3.9	88.125	14.175	23.625	0.325	0.1	0	0.325	0.15	11.514	0	0	0	0.225	1.6	0.125	0	4.4	3.925	2.175	8.1	1.75	1.075	1.425	0.35	0.125	1.15	0.5	0.975	2.1	1.125	1.425	0.2	0.175
NRC_ECO18	5.878	13.894	0.65	8.3	0.675	0.75	0.625	12.225	0.708	0.825	0	2.525	22.025	0.225	0.225	5.325	74.025	12.275	11.375	1.825	0.725	0.375	1.075	1.55	41.667	0.425	0.3	0.25	1.125	5.275	0.8	0.45	1.8	0.15	0.425	0.8	0.075	0.175	0.5	0.2	0	0.575	0.175	0.175	1.15	0.525	2.6	0.4	0.475
NRC_ECO19	2.04	8.132	0.325	5.735	0.1	0.3	0.625	3.1	0	0.4	0	1.225	17.975	0.075	0	3.025	88.175	16.3	14.975	1.3	0.2	0.125	0.6	0.625	31.401	0.125	0.025	0.15	0.85	2.625	0.45	0.15	3.475	1.2	1.125	2.825	0.25	0.5	0.35	0.1	0	0.15	0	0	0.35	0.175	4.85	0.675	0.675
NRC_ECO20	9.77	22.041	1.95	8.299	0.9	1.1	2.45	14.7	9.143	0.825	0.125	4.65	24.45	0.225	0.875	6.25	59.55	8.8	9.825	1.825	0.725	0.375	1.075	0.825	41.666	0.425	0.3	0.25	1.125	3.9	0.575	0.45	1.5	0.15	1.125	1.2	0.075	0.175	1.425	0.5	0.125	1.15	0.5	0.975	2.1	1.975	1.15	0.125	0.1
NRC_ECO21	7.661	16.36	0.65	8.298	1.2	1.1	1.725	10.55	2.921	0.575	0.125	3.825	22.025	0.15	0.4	5.325	64.525	8.8	11.4	2.6	0.725	0.35	1.075	1.55	41.645	0.425	0.3	0.475	1.125	5.275	0.8	0.45	1.475	0.15	0.425	1.2	0.075	0.1	0.675	0.25	0.025	0.8	0.1	0.325	1.475	0.8	2.6	0.4	0.25
NRC_ECO22	6.159	11.129	0.65	8.293	0.675	0.75	0.625	8.825	1.54	0.825	0.05	2.525	22.025	0.075	0.225	4.575	74.025	12.275	11.4	1.3	0.45	0.35	0.6	1.075	31.385	0.125	0.125	0.475	0.85	3.125	0.45	0.3	2.425	1.2	1.125	2.825	0.25	0.5	0.675	0.25	0.025	1.15	0.275	0.525	1.15	0.8	2.6	0.2	0.25
NRC_ECO23	9.768	22.032	1.95	11.255	1.725	1.6	1.725	14.7	6.168	1.675	0.125	4.625	27.9	0.35	0.875	7.625	59.55	4.475	7.675	0.325	0.2	0	0.325	0.475	17.122	0	0	0	0.375	2.1	0.125	0.1	3.475	3.925	2.175	8.1	0.925	1.075	0.5	0.1	0	0.275	0.1	0.075	0.625	0.325	3.525	0.675	0.475
NRC_ECO24	2.032	5.285	0.325	4.584	0.1	0.125	0.625	4.8	0	0.1	0	1.85	15.225	0.025	0	3.025	80.25	16.3	17.95	1.3	0.325	0.2	0.775	0.825	31.38	0.125	0.125	0.475	0.675	2.625	0.575	0.2	2.8	1.2	1.375	5.125	0.25	0.5	1.425	0.5	0.05	1.15	0.5	0.95	2.1	1.125	1.15	0.2	0.1
NRC_ECO25	5.876	16.355	0.65	6.899	0.45	0.75	0.625	8.825	1.538	0.825	0	3.2	17.975	0.225	0.125	5.325	68.9	10.7	14.975	1.825	0.55	0.35	0.775	1.55	41.617	0.225	0.3	0.25	1.125	5.25	0.8	0.275	2.1	0.5	0.9	1.825	0.075	0.175	0.675	0.25	0.125	0.775	0.275	0.525	1.15	0.8	2.6	0.2	0.35
NRC_ECO26	7.661	22.011	3.725	11.252	1.2	1.1	1.7	14.7	6.162	1.675	0.225	3.825	27.9	0.35	0.4	7.625	64.525	8.8	7.7	1.3	0.45	0.075	0.6	0.625	27.106	0.075	0.075	0.075	0.85	3.125	0.45	0.15	2.8	1.775	1.675	2.825	0.4	0.5	1	0.35	0.125	1.15	0.5	0.95	2.1	1.125	1.75	0.125	0
NRC_ECO27	4.1	11.127	0.125	5.727	0.45	0.125	0.625	8.8	0.705	0.4	0	2.525	15.2	0.075	0.05	3.9	74.025	14.175	17.95	0.325	0.1	0	0.2	0.15	11.48	0	0	0	0.225	0.9	0	0.025	4.4	3.925	2.175	8.1	1.753	1.075	0.675	0.2	0	0.425	0.1	0.325	1.15	0.525	3.525	0.4	0.35
NRC_ECO28	9.764	21.982	3.7	11.251	1.725	1.6	2.45	14.7	6.155	1.675	0.225	4.625	27.875	0.35	0.85	7.625	59.575	7	7.7	0.625	0.2	0	0.2	0.325	22.777	0.025	0.025	0	0.375	1.6	0.125	0.1	3.475	2.75	2.175	5.125	0.551	1.075	1.425	0.5	0.125	1.15	0.5	0.95	2.075	1.95	1.15	0.125	0.1
NRC_ECO29	4.094	13.891	0.125	5.723	0.675	0.575	0.625	8.8	0.704	0.25	0	2.525	15.2	0.15	0.05	4.575	74.05	16.275	17.95	1.3	0.2	0.075	0.775	0.825	31.37	0.125	0.025	0.15	0.675	3.125	0.45	0.2	2.8	1.2	1.675	2.825	0.25	0.475	0.35	0	0	0.275	0.1	0.175	0.825	0.325	4.85	0.5	0.35
NRC_ECO30	5.871	18.171	1.175	8.293	0.9	0.75	0.625	12.225	2.903	0.575	0.05	3.2	20.175	0.15	0.225	5.325	68.9	12.25	12.925	1.825	0.725	0.125	1.075	0.825	35.502	0.125	0.125	0.475	1.125	3.9	0.8	0.275	2.425	1.2	0.9	1.825	0.175	0.3	0.075	0	0	0.15	0	0	0.125	0	4.825	0.675	0.675
NRC_ECO31	7.657	21.981	1.95	8.285	1.725	1.6	2.45	12.225	2.9	1.15	0.225	3.8	24.45	0.35	0.4	7.625	64.525	8.775	9.825	2.6	0.55	0.2	1.075	1.075	35.498	0.225	0.2	0.25	1.125	3.9	0.8	0.45	2.425	0.5	0.9	1.175	0.175	0.3	1	0.5	0.125	0.775	0.5	0.95	2.075	1.125	1.15	0.2	0.1
NRC_ECO32	5.866	13.889	1.175	5.722	0.9	0.575	1.3	6.575	2.891	0.825	0.05	2.525	24.45	0.15	0.125	4.575	74.075	12.25	9.825	0.625	0.1	0	0.325	0.325	22.775	0	0	0	0.375	2.1	0.25	0.025	4.4	3.95	1.675	8.075	0.557	1.075	0.675	0.1	0	0.775	0.1	0.325	1.15	0.525	2.6	0.4	0.25
NRC_ECO33	7.656	21.981	3.7	11.246	1.2	1.1	2.45	14.7	2.891	1.675	0.225	4.625	24.45	0.35	0.85	6.25	59.575	7	9.825	1.8	0.725	0.125	0.775	0.825	35.489	0.225	0.3	0.15	0.85	3.9	0.575	0.275	2.1	0.5	1.375	1.825	0.175	0.475	1.425	0.35	0.05	1.15	0.5	0.95	1.45	1.125	1.75	0.125	0.175
NRC_ECO34	4.092	8.131	0.125	3.37	0.3	0.125	0.125	6.55	0.24	0.4	0	1.225	9.775	0	0.05	3.9	88.225	14.175	23.875	1.3	0.2	0	0.475	0.325	22.735	0.025	0.025	0.075	0.675	1.6	0.35	0.1	3.475	2.75	1.675	8.075	0.575	1.075	0.225	0	0	0.425	0	0.075	0.35	0.175	3.525	0.675	0.675
NRC_ECO35	4.08	13.889	0.65	6.897	0.675	0.425	0.925	10.55	0.702	0.575	0.05	1.85	20.175	0.075	0.125	5.325	80.25	12.25	12.925	2.575	0.725	0.35	1.075	1.55	41.589	0.425	0.3	0.475	1.125	5.25	0.8	0.45	1.475	0.15	0.425	0.55	0.075	0	0.075	0	0	0.15	0	0	0.35	0	4.825	0.675	0.675
NRC_ECO36	5.864	13.888	1.175	8.281	1.2	0.75	0.925	12.225	2.877	0.825	0.125	3.175	22	0.15	0.225	6.25	68.95	8.775	11.4	0.3	0.2	0.075	0.2	0.325	22.734	0.025	0.025	0	0.375	0.9	0.25	0.1	4.4	2.775	1.65	8.075	0.575	0.725	0.675	0.2	0.05	0.775	0.1	0.525	1.45	0.8	2.125	0.4	0.35
NRC_ECO37	5.864	16.349	1.925	6.895	0.9	0.75	0.925	10.55	2.873	1.15	0.05	3.175	24.45	0.225	0.225	5.325	68.95	10.7	9.825	2.575	0.725	0.2	0.775	1.075	41.585	0.225	0.3	0.475	1.125	5.25	0.575	0.275	1.8	0.5	0.9	1.8	0.075	0.175	0.675	0.2	0	0.425	0.1	0.325	1.15	0.525	2.6	0.4	0.25
NRC_ECO38	5.856	11.122	1.925	6.887	0.9	0.75	0.925	8.8	2.872	0.825	0.05	3.175	20.175	0.15	0.225	5.325	68.975	10.675	12.925	1.3	0.325	0.125	0.775	1.075	35.488	0.225	0.125	0.15	0.85	2.625	0.575	0.275	2.8	0.5	0.9	2.825	0.175	0.475	1	0.5	0.05	1.15	0.5	0.95	2.075	1.125	1.425	0.2	0.175
NRC_ECO39	9.763	21.977	3.675	11.229	1.725	1.575	2.45	14.7	6.152	1.65	0.225	4.6	27.875	0.35	0.85	7.625	59.575	4.45	7.725	2.575	0.725	0.35	1.075	1.55	41.564	0.425	0.3	0.475	1.125	5.225	0.8	0.45	1.475	0.15	0.425	1.175	0.075	0	0.675	0.1	0.025	0.575	0.1	0.325	0.825	0.525	2.6	0.3	0.475
NRC_ECO40	5.855	13.887	1.925	11.206	0.675	0.75	1.3	12.2	9.513	0.575	0.125	3.175	24.45	0.15	0.125	6.225	69	12.25	9.85	0.3	0	0	0.2	0.15	17.121	0	0	0	0.225	1.6	0.125	0.025	4.4	3.95	2.15	8.05	0.925	1.075	0.075	0	0	0.275	0	0	0.35	0	4.825	0.675	0.675
NRC_ECO41	7.654	16.348	0.65	8.28	1.2	0.75	1.3	14.7	2.864	0.575	0.05	3.175	27.85	0.15	0.4	5.325	69.025	10.675	7.725	0.625	0.1	0	0.325	0.15	17.101	0	0	0	0.375	2.1	0.125	0.025	4.375	3.975	1.65	8.05	0.925	1.075	0.5	0.1	0	0.575	0.05	0.175	0.825	0.325	3.525	0.675	0.675
NRC_ECO42	7.649	21.952	1.175	11.206	1.2	1.575	1.7	10.55	6.15	1.15	0.225	4.6	24.425	0.225	0.4	6.225	59.575	10.65	9.85	0.3	0.2	0	0.475	0.325	22.734	0	0.025	0.075	0.55	1.6	0.25	0.1	3.45	4.025	2.15	8.05	0.575	1.075	0.675	0.2	0.05	1.15	0.275	0.325	1.15	0.8	2.6	0.3	0.175
NRC_ECO43	3.324	8.101	0	4.581	0.3	0.425	0.35	3.075	0.237	0.1	0	1.85	9.75	0	0	3.9	80.25	16.275	23.975	1.3	0.325	0.125	0.775	0.825	31.355	0.225	0.125	0.075	0.675	3.875	0.45	0.2	2.8	0.5	1.375	5.125	0.25	0.3	0.35	0.2	0	0.425	0.05	0.175	0.625	0.325	3.525	0.675	0.35
NRC_ECO44	9.756	21.948	3.675	11.199	1.2	1.575	1.7	14.7	6.149	1.65	0.225	4.6	24.425	0.35	0.85	7.625	59.575	7	9.85	1.8	0.45	0.125	0.775	0.625	35.488	0.225	0.125	0.075	1.125	3.875	0.45	0.2	2.1	0.5	1.375	2.8	0.175	0.475	1	0.5	0.025	1.15	0.275	0.95	1.45	1.125	1.75	0.2	0.25
NRC_ECO45	9.752	21.946	3.675	11.198	1.2	1.575	2.45	14.7	6.128	1.15	0.225	3.8	27.85	0.35	0.85	7.625	64.55	6.975	7.725	1.05	0.45	0.2	0.6	1.075	31.344	0.125	0.075	0.25	1.125	2.625	0.575	0.2	2.8	1.2	1.125	2.8	0.25	0.3	0.075	0.1	0	0.425	0.05	0.075	0.35	0.175	4.825	0.675	0.675
NRC_ECO46	7.641	18.526	1.925	11.19	0.9	1.1	2.425	10.55	6.123	0.825	0.125	3.8	24.425	0.35	0.4	6.225	64.55	8.775	9.85	2.575	0.725	0.35	1.075	1.525	41.546	0.425	0.3	0.475	1.125	5.225	0.8	0.45	1.475	0.15	0.425	0.55	0.075	0.1	1.425	0.35	0.125	0.775	0.275	0.95	2.075	1.125	1.15	0.2	0.25
NRC_ECO47	4.073	13.882	0.125	6.881	0.45	0.425	0.925	4.775	1.532	0.4	0	1.225	20.175	0.075	0.125	4.575	88.225	14.175	12.95	2.575	0.725	0.35	1.075	1.075	41.546	0.425	0.3	0.25	1.125	5.225	0.8	0.45	1.475	0.15	0.65	0.8	0.075	0.175	1	0.35	0.05	1.15	0.175	0.95	2.075	1.125	2.125	0.2	0.175
NRC_ECO48	2.029	5.28	0.325	3.356	0.1	0.275	0.1	4.775	0	0.25	0	1.2	15.2	0.025	0	2.125	88.225	16.275	17.95	2.575	0.725	0.35	1.075	1.075	41.542	0.225	0.3	0.475	1.125	5.225	0.8	0.45	1.475	0.5	0.9	1.175	0.075	0.1	0.35	0.2	0	0.575	0.1	0.175	0.625	0.325	4.825	0.5	0.35
NRC_ECO49	5.847	11.12	1.175	5.719	0.45	0.75	0.925	6.55	1.531	0.4	0.05	1.85	20.15	0.075	0.225	4.575	80.25	12.225	12.95	1.3	0.45	0.075	0.6	0.475	31.331	0.075	0.075	0.25	0.675	2.1	0.45	0.2	2.8	1.775	1.65	2.8	0.25	0.475	1.425	0.35	0.025	0.775	0.175	0.525	1.15	1.125	2.6	0.2	0.475
NRC_ECO50	4.067	13.882	0.65	5.718	0.45	0.425	0.625	8.8	0.702	0.55	0.05	1.85	17.95	0.15	0.05	3.9	80.25	12.225	14.975	1.8	0.55	0.35	1.075	1.075	41.534	0.225	0.3	0.15	1.125	5.225	0.8	0.45	2.1	0.5	0.65	1.175	0.075	0.175	0.35	0.2	0	0.275	0	0.075	0.825	0.325	4.8	0.675	0.475
NRC_ECO51	7.64	21.944	1.925	11.19	1.2	1.1	2.425	10.55	6.12	1.65	0.225	4.6	24.425	0.225	0.85	6.225	59.6	6.975	9.85	0.8	0.1	0.075	0.6	0.625	22.695	0.075	0.025	0.075	0.55	2.075	0.35	0.1	4.375	1.775	1.375	5.125	0.575	0.725	1	0.5	0.05	0.775	0.175	0.525	1.45	1.125	2.6	0.3	0.25
NRC_ECO52	6.848	18.513	1.175	11.19	0.9	1.1	1.7	12.2	2.859	0.825	0.125	3.175	24.4	0.35	0.225	6.225	69.025	10.65	9.875	0.8	0.1	0	0.325	0.325	17.046	0	0.025	0	0.375	0.9	0.125	0.1	3.45	4.05	2.15	8.05	0.942	1.075	0.65	0.2	0.05	1.15	0.275	0.525	1.15	0.8	2.6	0.3	0.175
NRC_ECO53	5.009	13.882	0.65	5.711	0.675	0.75	0.925	8.8	0.693	0.375	0	2.525	22	0.075	0.225	4.575	74.075	12.225	11.4	2.55	0.55	0.125	1.075	1.525	41.507	0.225	0.3	0.45	1.125	3.875	0.575	0.45	2.1	0.5	0.9	1.8	0.075	0.175	1.4	0.35	0.025	1.15	0.5	0.525	2.075	1.125	1.75	0.3	0.175
NRC_ECO54	9.732	21.94	3.675	11.188	1.2	1.575	2.425	12.2	6.114	1.65	0.225	4.6	24.4	0.35	0.825	7.625	59.65	6.975	9.875	1.3	0.325	0.2	0.6	1.075	31.327	0.125	0.075	0.15	0.85	3.125	0.575	0.275	2.8	1.2	1.125	5.125	0.25	0.3	0.35	0.1	0	0.425	0	0.175	0.825	0.325	3.525	0.675	0.475
NRC_ECO55	4.063	8.1	0.325	5.711	0.45	0.425	0.925	4.75	0.237	0.375	0	1.85	20.15	0.025	0.05	3.9	80.25	16.25	12.95	0.8	0.325	0.125	0.475	0.825	27.088	0.025	0.075	0.15	0.55	2.625	0.45	0.2	3.45	2.8	1.65	5.125	0.4	0.475	0.65	0.2	0.025	0.4	0.1	0.325	1.15	0.525	2.575	0.4	0.675
NRC_ECO56	5.847	13.876	0.65	8.273	0.9	0.75	1.275	8.8	1.525	0.825	0.05	3.175	20.125	0.15	0.225	5.325	69.025	10.65	12.95	1.3	0.2	0.05	0.475	0.825	31.316	0.125	0.025	0.25	0.55	2.075	0.45	0.2	2.8	1.2	1.65	2.8	0.25	0.475	1	0.25	0.05	0.775	0.175	0.325	1.45	0.8	2.575	0.2	0.325
NRC_ECO57	4.061	8.077	0.125	5.711	0.45	0.275	0.35	8.8	0.693	0.25	0	2.525	15.125	0.025	0.05	3.9	74.075	14.15	17.95	1.3	0.45	0.05	0.6	0.475	31.301	0.125	0.075	0.075	0.55	3.125	0.45	0.2	2.8	1.2	1.375	2.8	0.25	0.725	1	0.35	0.125	1.15	0.175	0.525	1.45	1.1	1.75	0.3	0.25
NRC_ECO58	2.016	5.242	0.1	1.54	0.1	0.125	0.1	3.075	0	0.25	0	0.575	17.95	0	0	2.125	98.425	16.25	14.975	1.3	0.325	0.125	0.475	0.825	31.284	0.125	0.125	0.15	0.675	2.625	0.35	0.2	2.8	1.2	1.375	2.8	0.25	0.475	0.65	0.25	0.05	0.775	0.1	0.525	1.15	0.8	2.575	0.3	0.325
NRC_ECO59	4.982	13.876	0.325	6.88	0.9	0.75	0.925	8.8	1.519	0.55	0.05	2.525	17.95	0.225	0.225	4.575	74.075	12.225	14.975	1.3	0.2	0.125	0.475	0.825	31.264	0.125	0.025	0.075	0.85	2.625	0.45	0.2	2.425	1.2	1.375	5.125	0.25	0.475	0.35	0.1	0	0.4	0	0	0.625	0.175	3.525	0.5	0.65
NRC_ECO60	4.061	8.072	0	4.56	0.075	0.125	0.625	3.05	0.236	0.25	0	1.2	9.675	0	0	3.9	88.225	14.15	24.125	1.8	0.45	0.05	0.775	0.625	31.263	0.125	0.025	0.25	0.85	3.125	0.45	0.275	2.775	1.2	1.125	1.8	0.25	0.475	0.35	0	0	0.4	0	0.175	0.825	0.325	4.8	0.5	0.65
NRC_ECO61	5.844	11.109	0.325	4.557	0.3	0.425	0.625	6.55	0.692	0.375	0	2.525	15.125	0.025	0.125	4.55	74.1	14.125	17.95	1.8	0.55	0.35	1.075	1.525	41.478	0.425	0.3	0.25	1.125	5.225	0.8	0.45	1.475	0.15	0.9	1.175	0.075	0.175	0.65	0.1	0	0.4	0.1	0.075	0.625	0.3	4.8	0.5	0.325
NRC_ECO62	7.625	21.899	1.925	11.186	0.9	1.575	1.7	10.55	6.11	1.15	0.125	4.6	22	0.35	0.825	6.2	59.7	6.975	11.4	1.8	0.725	0.35	1.075	1.525	41.475	0.225	0.3	0.45	1.125	5.2	0.8	0.45	1.475	0.5	0.65	1.175	0.075	0.1	0.075	0	0	0.275	0	0	0.1	0	4.8	0.675	0.65
NRC_ECO63	5.847	13.872	0.65	5.711	0.45	0.425	0.925	10.525	1.517	0.375	0	1.85	22	0.15	0.225	4.55	80.275	12.225	11.4	1.3	0.325	0.05	0.775	0.475	31.254	0.125	0.025	0.25	0.675	2.6	0.45	0.15	2.775	1.225	1.65	5.125	0.256	0.475	0.35	0.1	0	0.4	0.05	0.075	0.825	0.175	3.525	0.675	0.65
NRC_ECO64	7.622	21.89	3.65	11.182	1.725	1.1	2.425	14.7	6.106	1.65	0.225	3.8	27.825	0.35	0.825	7.625	64.575	6.95	7.725	1.8	0.725	0.35	1.075	0.825	41.457	0.225	0.125	0.45	1.125	5.2	0.8	0.45	2.1	0.5	0.9	1.175	0.075	0.175	0.65	0.2	0	0.4	0.05	0.075	0.6	0.525	4.775	0.5	0.475
NRC_ECO65	5.84	16.342	1.15	6.875	0.675	0.75	0.925	10.525	1.511	0.825	0.05	1.85	24.4	0.15	0.225	5.325	80.275	8.775	9.875	1.3	0.45	0.35	0.775	0.625	31.221	0.125	0.075	0.25	1.125	3.125	0.575	0.2	2.775	1.225	1.125	2.775	0.267	0.3	0.65	0.25	0.125	1.15	0.5	0.525	2.075	0.8	1.75	0.3	0.175
NRC_ECO66	5.84	16.338	3.65	6.864	0.675	1.1	1.275	8.8	1.509	1.15	0.05	2.525	24.375	0.35	0.225	5.3	74.1	10.65	9.875	2.55	0.55	0.35	1.075	1.525	41.39	0.425	0.3	0.25	1.125	5.2	0.8	0.45	1.475	0.15	0.65	1.8	0.075	0.1	0.65	0.1	0.025	0.4	0.05	0.175	1.15	0.525	3.525	0.4	0.475
NRC_ECO67	4.054	11.107	1.15	5.711	0.3	0.425	0.925	4.75	1.509	0.375	0	1.85	20.125	0.075	0.125	3.9	80.3	14.125	12.95	1.8	0.45	0.2	0.6	0.825	31.216	0.225	0.2	0.125	0.675	2.6	0.575	0.275	2.425	0.5	1.375	2.775	0.273	0.475	1.4	0.35	0.05	1.15	0.5	0.5	1.45	1.1	1.75	0.125	0.25
[truncated: 933 more rows]
[truncated: 24 more columns]
