# Supplementary material for: A multi-dimensional analysis of native and non-native academic research articles in twelve disciplines
Source: PLoS One. 2026 Apr 24;21(4):e0346776. doi: 10.1371/journal.pone.0346776 (PMC13108751; doi:10.1371/journal.pone.0346776)
Supplement: S2 Table — (XLSX) [file pone.0346776.s002.xlsx]

## Sheet: Sheet1
FILENAME	ZFAC1_1	ZFAC2_1	ZFAC3_1	ZFAC4_1
NRC_AGRI01	8.2788	4.3703	7.4501	10.9175
NRC_AGRI02	-0.9637	-4.332	-8.2269	-5.5227
NRC_AGRI03	37.0839	6.3406	15.4826	12.6789
NRC_AGRI04	-6.5163	-15.6828	-27.9016	-17.124
NRC_AGRI05	17.5968	8.9677	15.5272	16.3041
NRC_AGRI06	-7.8265	-16.32	-27.0001	-16.6536
NRC_AGRI07	34.3011	39.9828	18.3275	16.494
NRC_AGRI08	-4.4829	-9.3831	-18.0482	-7.2875
NRC_AGRI09	0.2204	0.7887	-2.9017	0.2404
NRC_AGRI10	-2.5655	-9.7226	-17.5668	-4.2639
NRC_AGRI11	25.747	25.2745	16.3549	22.3081
NRC_AGRI12	2.8668	2.9046	2.5367	1.5843
NRC_AGRI13	10.631	1.4696	-0.1953	1.272
NRC_AGRI14	19.594	9.4181	13.0047	10.5084
NRC_AGRI15	4.9219	7.0233	-0.5689	3.3471
NRC_AGRI16	20.8721	7.269	9.3147	8.2651
NRC_AGRI17	-5.2788	-10.0394	-17.1601	-7.8281
NRC_AGRI18	1.9513	6.8389	0.1084	1.3936
NRC_AGRI19	-3.152	-9.8161	-15.3381	-3.9539
NRC_AGRI20	33.7971	28.3665	16.3976	13.1268
NRC_AGRI21	21.5726	9.2591	12.7301	11.8833
NRC_AGRI22	18.2873	7.8192	6.5081	8.5272
NRC_AGRI23	-8.7354	-15.0354	-23.9763	-17.2076
NRC_AGRI24	-8.6613	-12.8628	-22.9485	-11.7226
NRC_AGRI25	-1.3339	-4.3712	-10.0657	-5.4701
NRC_AGRI26	-3.585	-8.3019	-15.6476	-3.6539
NRC_AGRI27	26.6338	18.7675	19.1319	23.0127
NRC_AGRI28	3.6889	3.6703	-0.5267	2.5264
NRC_AGRI29	-9.8878	-17.6989	-25.317	-13.3989
NRC_AGRI30	5.1553	1.9986	-0.4875	1.971
NRC_AGRI31	-7.2674	-14.7703	-22.3477	-10.8889
NRC_AGRI32	-3.2319	-5.8094	-13.9063	-3.658
NRC_AGRI33	23.0893	10.4841	8.7721	8.3194
NRC_AGRI34	7.3536	5.8573	4.3149	6.7167
NRC_AGRI35	18.4789	9.5899	8.4998	8.6399
NRC_AGRI36	-2.9749	-8.2664	-10.1075	-5.858
NRC_AGRI37	-8.841	-15.495	-21.588	-14.59
NRC_AGRI38	4.0345	2.1848	-0.509	1.6442
NRC_AGRI39	4.0216	2.3829	0.7299	2.0145
NRC_AGRI40	6.4209	3.7708	4.0479	6.253
NRC_AGRI41	-1.645	-3.6184	-9.3517	-5.1877
NRC_AGRI42	-6.3472	-9.1749	-18.2082	-8.7674
NRC_AGRI43	4.6381	3.4923	-0.5296	1.6893
NRC_AGRI44	-1.403	-4.7913	-9.4624	-3.8299
NRC_AGRI45	-6.6372	-13.5912	-17.6821	-14.6425
NRC_AGRI46	-10.7313	-15.9981	-22.771	-10.8597
NRC_AGRI47	13.6835	6.2204	7.898	7.8733
NRC_AGRI48	-5.5147	-8.8997	-18.3129	-8.4938
NRC_AGRI49	-3.3417	-8.4279	-15.3397	-4.5158
NRC_AGRI50	57.5634	45.299	38.0542	34.8547
NRC_AGRI51	-2.6772	-2.7519	-8.6141	-4.0055
NRC_AGRI52	2.6332	2.1522	0.2645	1.2611
NRC_AGRI53	11.275	10.5474	6.7718	8.2308
NRC_AGRI54	-0.2599	-3.4234	-7.2509	-2.5883
NRC_AGRI55	4.1155	2.2647	-0.3076	1.6597
NRC_AGRI56	36.9716	31.9294	23.8626	27.509
NRC_AGRI57	-1.0139	-3.8266	-7.9566	-5.4621
NRC_AGRI58	26.3523	19.5684	14.8227	18.5748
NRC_AGRI59	48.4117	40.0341	33.2062	33.809
NRC_AGRI60	13.709	8.1903	7.3153	7.2493
NRC_AGRI61	-5.4697	-10.7719	-16.1172	-6.9196
NRC_AGRI62	-2.37	-8.7353	-14.2582	-8.325
NRC_AGRI63	47.3438	38.9627	32.8148	33.2317
NRC_AGRI64	46.2754	37.6881	32.2436	31.3254
NRC_AGRI65	-9.1789	-14.143	-19.6113	-11.7203
NRC_AGRI66	-9.4396	-12.6487	-19.1285	-11.8155
NRC_AGRI67	-11.2975	-15.5519	-20.9731	-12.9206
NRC_AGRI68	25.6179	17.7967	13.8263	19.3141
NRC_AGRI69	34.6014	29.4891	22.0766	21.3633
NRC_AGRI70	43.809	36.3662	30.34	30.9599
NRC_AGRI71	24.4361	21.1729	15.336	14.1725
NRC_AGRI72	-5.7172	-9.0166	-13.8847	-8.1645
NRC_AGRI73	-0.8142	-2.0556	-7.1219	-3.2318
NRC_AGRI74	-10.6553	-16.0654	-21.0158	-12.6192
NRC_AGRI75	3.5583	3.763	0.3338	6.2917
NRC_AGRI76	-5.3779	-8.3856	-16.108	-10.0115
NRC_AGRI77	-6.7751	-7.8389	-16.3172	-7.0976
NRC_AGRI78	21.5996	20.5702	14.5505	18.8277
NRC_AGRI79	19.1014	15.1659	11.138	8.6673
NRC_AGRI80	-12.1726	-15.1113	-21.6987	-12.4381
NRC_AGRI81	41.8525	34.7507	29.9516	30.177
NRC_AGRI82	-3.2869	-7.6953	-10.1643	-5.8341
NRC_AGRI83	41.2976	34.7169	29.4236	29.4487
NRC_AGRI84	13.5509	19.9621	8.4823	8.5188
NRC_AGRI85	-6.1647	-13.7024	-18.2787	-13.1969
NRC_AGRI86	-9.3202	-12.0604	-18.97	-9.988
NRC_AGRI87	-10.7979	-14.8769	-20.7871	-12.6528
NRC_AGRI88	17.4032	17.1615	11.0022	7.3525
NRC_AGRI89	8.3922	6.2117	6.1271	5.7417
NRC_AGRI90	9.791	8.5806	4.095	7.8912
NRC_AGRI91	-10.41	-13.5793	-18.5169	-11.8799
NRC_AGRI92	40.4481	33.0182	29.4279	29.3312
NRC_AGRI93	14.4194	13.707	7.5639	9.0896
NRC_AGRI94	39.335	32.2246	27.8294	29.1746
NRC_AGRI95	-2.9234	-2.1508	-7.2159	-3.5649
NRC_AGRI96	-13.6212	-15.0711	-19.8182	-14.1534
NRC_AGRI97	-4.7473	-9.2713	-13.2257	-6.7697
NRC_AGRI98	-10.9887	-11.8032	-18.7146	-11.7739
NRC_AGRI99	-4.4448	-9.8357	-14.9893	-8.2255
NRC_AGRI100	10.4584	8.635	6.4087	8.254
NRC_ART01	-11.2594	-14.467	-20.52	-12.8887
NRC_ART02	3.4656	2.8331	-0.5434	0.2158
NRC_ART03	0.3017	0.0591	-3.8245	0.5125
NRC_ART04	-2.8759	-4.4288	-7.4068	-3.7723
NRC_ART05	4.191	2.3858	0.107	3.5153
NRC_ART06	2.0132	2.5175	0.799	3.5876
NRC_ART07	31.9421	26.2128	19.6922	26.0308
NRC_ART08	-1.1813	-0.5497	-4.6379	-1.3606
NRC_ART09	9.6029	9.744	9.293	9.6897
NRC_ART10	-1.6475	-3.7214	-5.8638	-3.7709
NRC_ART11	-4.4378	-8.5044	-14.1382	-5.8266
NRC_ART12	0.2852	-1.253	-3.2156	-0.3423
NRC_ART13	-3.1934	-3.252	-7.5059	-3.0876
NRC_ART14	-12.0719	-14.9813	-19.9773	-10.3198
NRC_ART15	-11.0201	-14.5062	-19.6439	-12.055
NRC_ART16	-4.2255	-6.6432	-10.5008	-4.0253
NRC_ART17	-2.7939	-3.6504	-6.6878	-2.3089
NRC_ART18	-8.6929	-12.1678	-17.9252	-11.4157
NRC_ART19	0.0336	-1.0584	-3.0751	0.4801
NRC_ART20	15.246	13.4223	9.1362	8.9803
NRC_ART21	-2.2933	-2.2221	-5.8325	-3.9503
NRC_ART22	21.6506	18.2978	16.0911	17.3531
NRC_ART23	-0.0801	-2.0439	-2.5509	-0.0785
NRC_ART24	-1.0069	-0.5812	-3.9803	1.519
NRC_ART25	-13.1805	-14.6934	-20.6004	-10.7349
NRC_ART26	-10.0369	-11.4595	-18.0973	-11.8842
NRC_ART27	6.116	3.6363	2.7345	5.1761
NRC_ART28	-10.9679	-14.7769	-18.4388	-10.8769
NRC_ART29	20.5492	17.1376	16.8817	15.3163
NRC_ART30	22.5751	24.2588	15.8197	22.4729
NRC_ART31	-1.7878	-3.3898	-6.2652	-3.6978
NRC_ART32	23.8849	22.1258	13.3121	20.5122
NRC_ART33	17.2417	21.9115	15.267	11.3223
NRC_ART34	2.0925	2.7584	1.6356	3.2072
NRC_ART35	1.6852	2.3435	-0.4552	4.0725
NRC_ART36	22.3744	18.6103	17.5585	21.1865
NRC_ART37	-13.9165	-14.2926	-19.048	-12.9913
NRC_ART38	-8.1892	-11.4952	-17.721	-11.6333
NRC_ART39	28.4863	23.8641	19.4305	23.8308
NRC_ART40	19.9549	15.2257	15.3992	18.5085
NRC_ART41	12.4013	13.3711	8.8438	8.1497
NRC_ART42	-1.9228	-4.2152	-6.0834	-1.8709
NRC_ART43	4.2105	3.2984	2.0056	6.6536
NRC_ART44	-11.0305	-15.731	-21.9968	-16.2117
NRC_ART45	-3.4349	-4.1891	-7.063	-1.6884
NRC_ART46	36.5047	29.9381	27.5031	26.629
NRC_ART47	0.0508	-2.3435	-2.9729	-0.5255
NRC_ART48	-10.0674	-10.5769	-15.4366	-8.1048
NRC_ART49	27.8948	23.8654	19.2414	21.5279
NRC_ART50	29.8423	22.303	18.2698	20.0552
NRC_ART51	-0.0204	-1.5655	-3.2396	-1.0832
NRC_ART52	7.1559	6.8278	6.8027	7.6384
NRC_ART53	-2.0106	-2.6024	-7.18	-5.8568
NRC_ART54	16.6211	19.1202	14.4622	15.4001
NRC_ART55	-1.9975	-2.9103	-7.0797	-3.2536
NRC_ART56	35.2292	29.2342	26.6692	26.5978
NRC_ART57	34.4913	29.32	27.2061	26.4558
NRC_ART58	8.2585	6.642	5.7229	7.3654
NRC_ART59	-7.6948	-11.0952	-14.371	-9.2609
NRC_ART60	3.5873	2.2165	1.0029	5.0047
NRC_ART61	7.1735	7.1606	8.5986	7.4457
NRC_ART62	-2.9955	-3.2704	-6.9655	-4.5185
NRC_ART63	-7.5704	-11.4453	-15.6784	-8.6198
NRC_ART64	-12.0175	-16.4083	-21.3859	-17.3134
NRC_ART65	10.1584	13.7779	5.9754	9.0621
NRC_ART66	-2.9611	-8.4907	-11.4798	-4.6449
NRC_ART67	-12.4206	-16.1444	-21.0346	-16.3132
NRC_ART68	22.0359	20.5563	14.9079	14.5753
NRC_ART69	-12.6483	-15.3287	-20.4794	-17.7487
NRC_ART70	-2.9236	-3.8213	-6.298	-3.9525
NRC_ART71	2.9642	1.5478	1.0935	3.4961
NRC_ART72	-4.3854	-6.6651	-9.8298	-5.1736
NRC_ART73	34.1779	28.0478	25.8899	25.9446
NRC_ART74	-8.7336	-10.8733	-14.1854	-8.0756
NRC_ART75	8.0125	5.3263	7.5206	8.0876
NRC_ART76	26.8007	23.3735	16.9473	22.8125
NRC_ART77	-1.5315	-2.6543	-7.7237	-1.0314
NRC_ART78	-1.2401	-3.3574	-6.0835	-1.5887
NRC_ART79	10.309	5.7191	4.8888	3.6741
NRC_ART80	-5.8905	-9.3244	-13.1121	-6.8127
NRC_ART81	-1.1239	-0.8492	-3.9951	-0.3513
NRC_ART82	13.806	12.31	9.3304	5.6124
NRC_ART83	24.8658	17.8992	16.2935	14.2654
NRC_ART84	-0.0071	-1.0961	-2.7776	-0.4798
NRC_ART85	-10.6949	-16.292	-20.3613	-17.872
NRC_ART86	-5.0839	-7.9084	-10.6669	-5.3539
NRC_ART87	27.0693	21.2762	17.7966	17.6678
NRC_ART88	3.5716	2.734	-0.7417	3.0159
NRC_ART89	-2.3104	-3.5401	-5.7194	-1.9971
NRC_ART90	4.2261	2.4862	0.8538	2.9222
NRC_ART91	-6.6495	-7.7536	-12.2115	-6.9964
NRC_ART92	21.3295	15.3405	15.5958	21.0882
NRC_ART93	2.5443	2.8558	1.9437	3.5367
NRC_ART94	5.7774	5.7963	5.7688	5.7941
NRC_ART95	-4.1235	-7.7517	-10.7065	-7.1705
NRC_ART96	-8.8335	-10.8294	-14.9645	-10.0955
NRC_ART97	32.6542	26.9197	25.6141	25.7892
NRC_ART98	-4.2866	-8.0223	-10.9576	-4.8075
NRC_ART99	-0.9308	-1.5093	-3.5013	-0.2258
NRC_ART100	-9.2276	-11.8969	-15.8186	-9.337
NRC_ECONN01	-12.9488	-15.8049	-20.6528	-16.4933
NRC_ECON02	15.5405	17.4634	14.1651	13.9237
NRC_ECON03	2.3027	1.0066	0.087	3.2932
NRC_ECON04	-0.3328	-0.1367	-3.5793	-1.1379
NRC_ECON05	2.3435	2.9835	-0.5465	2.4964
NRC_ECON06	-7.9062	-12.1134	-12.6891	-9.9808
NRC_ECON07	10.1515	6.4374	7.5184	6.3496
NRC_ECON08	-7.7375	-10.6806	-11.9111	-7.7492
NRC_ECON09	6.9121	8.0021	7.6208	8.5165
NRC_ECON10	19.686	19.6059	10.795	15.782
NRC_ECON11	-1.71	-2.2559	-5.3641	-4.2228
NRC_ECON12	-10.8874	-16.4289	-20.2608	-17.1749
NRC_ECON13	8.7306	7.0043	6.342	6.392
NRC_ECON14	-2.2403	-2.2559	-5.3327	-1.6652
NRC_ECON15	24.2761	21.4924	16.3251	17.4617
NRC_ECON16	14.9555	16.7969	11.8465	12.0503
NRC_ECON17	5.0239	3.659	3.1382	4.8497
NRC_ECON18	6.9668	8.9403	4.94	6.7116
NRC_ECON19	-0.5425	-2.8978	-4.5818	-2.1248
NRC_ECON20	-5.0006	-7.2641	-11.6499	-5.2278
NRC_ECON21	25.826	21.847	15.4934	15.3657
NRC_ECON22	-1.8849	-3.2747	-6.0447	-4.6694
NRC_ECON23	32.0565	26.4923	24.2579	24.9413
NRC_ECON24	11.6964	11.157	7.0783	7.2333
NRC_ECON25	-0.8405	-2.2723	-6.2196	-3.6958
NRC_ECON26	26.9733	19.1087	15.7016	21.0092
NRC_ECON27	-9.9694	-15.3849	-20.3444	-16.3616
NRC_ECON28	31.5164	26.0633	24.8743	24.3369
NRC_ECON29	-3.5322	-6.9703	-8.8682	-7.9613
NRC_ECON30	2.9298	1.4722	0.4991	2.3282
NRC_ECON31	1.8707	3.1672	0.8021	1.7305
NRC_ECON32	15.4617	18.439	13.9168	13.6618
NRC_ECON33	-9.7834	-11.6594	-15.7104	-7.7335
NRC_ECON34	-10.8787	-15.6517	-19.397	-17.4383
NRC_ECON35	16.8993	16.4517	12.4293	14.3367
NRC_ECON36	-13.0479	-15.4933	-20.0504	-17.4331
NRC_ECON37	-10.097	-9.2272	-15.2171	-7.977
NRC_ECON38	1.9543	2.5641	0.4467	1.5081
NRC_ECON39	31.0467	25.8533	24.5031	24.0589
NRC_ECON40	18.7131	21.1679	14.3962	17.8258
NRC_ECON41	-3.2961	-7.4732	-9.8577	-5.0495
NRC_ECON42	-7.7496	-11.7969	-11.8255	-9.3883
NRC_ECON43	-3.5858	-6.0587	-9.3836	-5.2273
NRC_ECON44	2.9607	3.121	-0.1577	2.1636
NRC_ECON45	15.4531	14.56	10.6656	13.4685
NRC_ECON46	20.4172	16.2504	13.1499	12.3483
NRC_ECON47	-2.6101	-3.837	-5.4907	-4.6843
NRC_ECON48	3.7769	3.9711	3.0261	4.9125
NRC_ECON49	9.2193	7.016	6.7877	6.8657
NRC_ECON50	19.0052	16.6297	10.3503	9.7846
NRC_ECON51	-10.8223	-14.88	-17.2395	-13.7547
NRC_ECON52	9.4488	8.2332	5.2309	7.0008
NRC_ECON53	-6.3581	-7.5205	-11.4222	-8.1515
NRC_ECON54	-8.8925	-10.6735	-12.284	-7.387
NRC_ECON55	6.9054	4.1973	3.5732	5.0367
NRC_ECON56	-5.2358	-7.2311	-12.4238	-5.5429
NRC_ECON57	-2.4266	-2.4579	-6.5865	-2.165
NRC_ECON58	30.2569	25.3522	23.5861	23.388
NRC_ECON59	-11.993	-13.9956	-17.6278	-12.1081
NRC_ECON60	-1.3894	-2.5583	-6.8203	-2.869
NRC_ECON61	10.694	10.7148	9.5802	6.6845
NRC_ECON62	-1.1611	-2.5245	-5.7761	-3.3277
NRC_ECON63	11.3033	15.35	9.5139	7.8528
NRC_ECON64	-2.5364	-3.113	-5.2488	-3.5324
NRC_ECON65	-2.7831	-3.0448	-6.4299	-0.5742
NRC_ECON66	-3.665	-6.4398	-10.7221	-5.1911
NRC_ECON67	-2.0893	-1.7417	-5.2506	-0.6538
NRC_ECON68	14.462	12.5269	12.1738	12.9005
NRC_ECON69	-8.8054	-11.4518	-12.9873	-9.6011
NRC_ECON70	4.4212	6.2179	4.4413	4.9193
NRC_ECON71	-10.993	-11.3962	-15.54	-7.6125
NRC_ECON72	-7.0898	-7.5897	-10.2532	-6.4856
NRC_ECON73	19.0238	17.2151	15.2421	12.281
NRC_ECON74	3.5061	3.293	1.4681	1.2449
NRC_ECON75	-1.2248	-2.128	-2.824	0.2425
NRC_ECON76	-12.0575	-15.3793	-17.6091	-15.4454
NRC_ECON77	-1.0462	-3.6001	-4.6415	-2.3984
NRC_ECON78	2.6267	2.022	0.635	2.3318
NRC_ECON79	20.8445	15.5769	14.711	13.5853
NRC_ECON80	2.1125	2.682	0.3058	1.2819
NRC_ECON81	7.2807	6.0661	5.1609	6.0602
NRC_ECON82	29.6901	24.7431	23.0084	23.3055
NRC_ECON83	2.2821	1.8354	0.4973	0.494
NRC_ECON84	24.8334	18.4376	16.4005	18.4422
NRC_ECON85	29.3354	24.9026	23.8005	23.1703
NRC_ECON86	4.132	4.2808	2.4472	5.7472
NRC_ECON87	-0.6562	-1.8596	-6.4059	-3.4175
NRC_ECON88	7.7201	8.3168	5.6748	5.9975
NRC_ECON89	2.6632	1.4048	0.936	2.0508
NRC_ECON90	-12.9876	-16.0946	-19.6573	-16.9737
NRC_ECON91	18.5207	16.4694	12.7692	19.63
NRC_ECON92	-8.1841	-11.4954	-13.5331	-6.5728
NRC_ECON93	-4.5777	-6.0901	-8.6912	-6.2899
NRC_ECON94	16.1999	13.9073	7.1163	7.9675
NRC_ECON95	23.5329	19.9764	16.5018	17.1044
NRC_ECON96	-2.6181	-2.3296	-6.9187	-0.1713
NRC_ECON97	-12.2043	-15.4152	-19.0011	-17.0758
NRC_ECON98	-9.7613	-10.889	-11.3623	-10.2485
NRC_ECON99	2.9407	2.9395	0.6188	2.4362
NRC_ECON100	-2.6864	-3.7176	-6.0293	-1.033
NRC_HIST01	-11.6248	-15.8134	-19.5079	-17.6289
NRC_HIST02	-7.438	-10.757	-13.1332	-9.7286
NRC_HIST03	23.2102	20.4389	14.6445	20.8056
NRC_HIST04	-13.9299	-15.9497	-18.9728	-17.9598
NRC_HIST05	-11.9471	-15.7763	-19.7238	-17.5621
NRC_HIST06	-4.8192	-6.9683	-11.1557	-6.3719
NRC_HIST07	-0.9073	-0.6262	-2.9187	0.8379
NRC_HIST08	-2.2494	-2.9506	-3.9302	-4.8262
NRC_HIST09	17.296	16.8769	15.3708	13.0585
NRC_HIST10	-5.6698	-6.4287	-9.8717	-5.3348
NRC_HIST11	18.593	16.4397	13.8812	16.4501
NRC_HIST12	17.0741	14.1124	14.1205	17.5041
NRC_HIST13	11.9641	9.994	8.3358	7.9832
NRC_HIST14	4.6271	4.53	3.1274	5.7767
NRC_HIST15	-7.3131	-11.0065	-13.6902	-9.3563
NRC_HIST16	1.6167	1.77	0.7662	3.3776
NRC_HIST17	14.0825	11.413	7.7009	7.3395
NRC_HIST18	-4.8471	-8.4396	-12.6625	-7.1268
NRC_HIST19	-5.623	-5.6311	-9.4615	-5.2616
NRC_HIST20	-0.0453	-2.7885	-5.569	-2.0981
NRC_HIST21	18.8214	15.991	13.4928	14.4142
NRC_HIST22	-11.436	-10.8714	-13.3112	-8.8466
NRC_HIST23	-0.6251	-3.3923	-4.8914	-1.8079
NRC_HIST24	-9.7617	-10.7949	-12.6704	-6.663
NRC_HIST25	-13.3412	-15.9746	-18.7069	-14.8825
NRC_HIST26	4.0984	3.4793	2.4403	6.3959
NRC_HIST27	16.8383	16.6611	11.5133	13.5371
NRC_HIST28	-1.0987	-1.4423	-2.271	0.0481
NRC_HIST29	-0.8559	-3.4097	-4.4618	-1.5241
NRC_HIST30	3.0492	1.6864	0.9304	2.5692
NRC_HIST31	14.6835	12.7549	8.4282	6.7236
NRC_HIST32	19.0481	17.4756	13.0487	14.7507
NRC_HIST33	-10.9267	-15.2831	-19.1358	-16.6808
NRC_HIST34	-1.0942	-3.4252	-5.1849	-1.8672
NRC_HIST35	-6.195	-8.479	-11.4391	-6.2564
NRC_HIST36	27.8989	24.0123	22.4223	22.4274
NRC_HIST37	-13.2964	-15.4305	-18.9311	-16.6389
NRC_HIST38	3.4267	3.7218	4.0513	4.6113
NRC_HIST39	19.0483	19.8789	13.5017	19.4813
NRC_HIST40	3.0236	1.7106	1.1015	2.8279
NRC_HIST41	27.4091	23.869	22.3596	22.1295
NRC_HIST42	-0.8318	-0.8577	-2.9186	1.0183
NRC_HIST43	-4.1418	-6.4652	-11.409	-5.3012
NRC_HIST44	13.8856	12.4173	11.2864	12.6261
NRC_HIST45	-0.5118	-0.5916	-3.663	0.7532
NRC_HIST46	-6.0649	-7.6921	-11.9085	-6.3425
NRC_HIST47	17.9667	14.3156	13.7741	14.4763
NRC_HIST48	8.3514	5.7156	3.6871	5.4464
NRC_HIST49	-9.6832	-11.7138	-13.5422	-9.0944
NRC_HIST50	20.9889	19.5048	15.0588	17.8689
NRC_HIST51	-8.1068	-13.4378	-17.2468	-12.8558
NRC_HIST52	10.3128	9.9206	7.5375	8.0371
NRC_HIST53	-1.8993	-1.0497	-5.17	-0.3062
NRC_HIST54	-8.1561	-13.179	-16.2605	-13.8256
NRC_HIST55	-1.1518	-0.3336	-2.1858	-0.4424
NRC_HIST56	-12.721	-15.7984	-18.6172	-15.8357
NRC_HIST57	0.1799	3.1424	0.7469	2.7323
NRC_HIST58	-14.4646	-16.2708	-18.5061	-17.5729
NRC_HIST59	2.2709	3.1346	1.133	1.8168
NRC_HIST60	13.9083	9.7395	7.6218	8.4343
NRC_HIST61	-2.1643	-1.8519	-5.383	-2.5263
NRC_HIST62	-1.886	-1.7204	-5.6806	-1.2468
NRC_HIST63	3.6578	2.558	1.039	1.6063
NRC_HIST64	-9.3728	-11.5294	-17.1703	-10.9804
NRC_HIST65	-10.4516	-15.7925	-18.601	-17.833
NRC_HIST66	-9.3512	-11.7541	-16.2655	-11.4058
NRC_HIST67	21.4907	16.6156	14.9724	20.2437
NRC_HIST68	-0.565	-0.4516	-2.2707	-0.1121
NRC_HIST69	2.2124	2.2533	1.7582	1.768
NRC_HIST70	-1.2368	-2.8437	-3.8301	-1.8116
NRC_HIST71	-12.2648	-15.7019	-18.5834	-17.6321
NRC_HIST72	-10.6305	-15.6424	-18.8599	-16.1504
NRC_HIST73	12.8611	10.1734	7.1317	7.6332
NRC_HIST74	-1.9265	-2.4732	-5.3367	-2.6693
NRC_HIST75	-2.2398	-2.8599	-4.9221	-4.2877
NRC_HIST76	27.2798	23.4578	21.7914	21.9436
NRC_HIST77	-1.0224	-1.0585	-2.5875	1.3297
NRC_HIST78	-2.5912	-3.3006	-3.5633	-1.9342
NRC_HIST79	27.0018	23.2949	22.8527	21.8696
NRC_HIST80	6.8494	7.3925	5.1177	6.8983
NRC_HIST81	14.2867	13.3456	11.7068	13.0148
NRC_HIST82	-6.4046	-6.6056	-12.8036	-5.7901
NRC_HIST83	23.8121	20.503	19.6873	21.8562
NRC_HIST84	0.4767	2.1393	1.7251	1.9727
NRC_HIST85	-0.564	-2.6136	-1.9112	0.4889
NRC_HIST86	2.8509	2.9673	2.5315	5.148
NRC_HIST87	4.8599	2.1391	2.4941	4.7279
NRC_HIST88	13.5467	10.8106	8.2258	8.3261
NRC_HIST89	4.3092	1.4968	0.9037	3.6959
NRC_HIST90	22.6079	20.8352	16.4732	18.0236
NRC_HIST91	2.1899	2.5851	2.6257	4.095
NRC_HIST92	-5.7641	-7.9014	-8.4694	-5.4965
NRC_HIST93	2.175	1.1723	1.657	4.7244
NRC_HIST94	-13.2	-16.2244	-17.8419	-16.2313
NRC_HIST95	-6.1318	-8.0531	-11.2323	-7.5574
NRC_HIST96	-7.1074	-7.7962	-10.1528	-6.1463
NRC_HIST97	-3.3466	-3.2714	-5.2261	-1.4485
NRC_HIST98	-8.3848	-11.2995	-16.1901	-13.785
NRC_HIST99	-6.2617	-7.4291	-11.2802	-5.4369
NRC_HIST100	-5.1027	-6.9555	-10.2367	-4.1483
NRC_LAW01	-2.8572	-3.5986	-6.614	-0.9865
NRC_LAW02	-2.6071	-1.2604	-3.5273	-2.6487
NRC_LAW03	7.5989	5.481	1.6641	5.9585
NRC_LAW04	-4.7343	-5.2295	-9.9989	-5.5501
NRC_LAW05	-4.7728	-7.507	-11.1341	-5.1868
NRC_LAW06	-2.744	-1.9085	-4.7696	-3.2029
NRC_LAW07	-5.6473	-7.3261	-10.5428	-8.4796
NRC_LAW08	1.9429	2.3417	0.9062	4.6315
NRC_LAW09	-11.1807	-12.0521	-16.7107	-10.0058
NRC_LAW10	-12.5573	-15.7321	-17.3427	-17.5354
NRC_LAW11	2.1449	2.798	1.469	3.5393
NRC_LAW12	-13.4686	-15.5557	-17.9942	-16.1032
NRC_LAW13	-10.7471	-15.3762	-17.6577	-15.4777
NRC_LAW14	26.1632	23.0285	22.276	21.0582
NRC_LAW15	-2.0423	-2.0424	-4.2224	-1.9928
NRC_LAW16	-1.7491	-1.9351	-4.0247	-0.9452
NRC_LAW17	21.029	18.3049	13.8207	16.6686
NRC_LAW18	7.398	4.9356	4.6047	5.0321
NRC_LAW19	-6.8329	-8.5559	-12.2592	-6.1665
NRC_LAW20	5.6546	4.6797	2.3236	6.012
NRC_LAW21	-4.9202	-5.6416	-10.6151	-4.8596
NRC_LAW22	-0.1036	-1.9375	-2.4509	-0.4395
NRC_LAW23	-7.1042	-7.5068	-10.9113	-5.4629
NRC_LAW24	-7.8558	-11.3112	-16.0515	-12.9149
NRC_LAW25	-14.6447	-15.7291	-17.7955	-16.8057
NRC_LAW26	-7.3948	-8.8382	-11.8445	-7.619
NRC_LAW27	-2.5624	-2.4242	-3.4202	-3.2141
NRC_LAW28	22.6677	18.5608	14.87	18.5497
NRC_LAW29	-5.6055	-8.1999	-8.487	-5.8715
NRC_LAW30	17.5329	16.7387	12.7017	12.7242
NRC_LAW31	22.5329	19.2594	14.9498	16.4463
NRC_LAW32	22.4762	18.8517	14.5076	19.3875
NRC_LAW33	25.9703	22.6507	22.5304	21.0718
NRC_LAW34	25.7664	22.335	22.1588	20.4439
NRC_LAW35	2.2736	2.9717	1.6179	4.0528
NRC_LAW36	-2.054	-1.8556	-5.2342	-0.0636
NRC_LAW37	21.231	18.9976	14.3174	15.2149
NRC_LAW38	-4.5258	-5.3064	-9.5223	-5.6378
NRC_LAW39	-3.1942	-2.2359	-4.9964	-3.6623
NRC_LAW40	-2.7034	-2.968	-5.1412	-1.4533
NRC_LAW41	-9.4739	-13.2811	-16.2198	-13.0666
NRC_LAW42	2.0148	2.7987	0.6128	3.6415
NRC_LAW43	-6.8197	-7.1384	-10.7309	-5.828
NRC_LAW44	-11.1033	-11.6632	-15.5306	-10.7539
NRC_LAW45	-2.0258	-2.7903	-4.546	-0.5713
NRC_LAW46	-2.9411	-1.9565	-3.6843	-0.6642
NRC_LAW47	21.1216	18.238	15.1573	18.243
NRC_LAW48	-8.3525	-12.2608	-15.9378	-14.3564
NRC_LAW49	15.5377	13.7546	11.9786	8.9923
NRC_LAW50	13.0153	10.6925	8.3289	8.0467
NRC_LAW51	-5.8084	-6.6944	-11.2539	-5.0867
NRC_LAW52	11.1712	12.3112	7.9115	7.6044
NRC_LAW53	20.8499	17.7732	14.2196	15.2612
NRC_LAW54	-1.8036	-0.977	-2.4199	-0.8181
NRC_LAW55	11.1552	11.0685	7.9272	8.3967
NRC_LAW56	13.2783	7.9758	9.1229	8.3527
NRC_LAW57	-6.7555	-8.9203	-10.2303	-6.0777
NRC_LAW58	-5.5323	-7.344	-11.8036	-6.0809
NRC_LAW59	13.062	12.4801	8.0735	6.7558
NRC_LAW60	24.7842	21.9693	22.2866	20.8543
NRC_LAW61	24.8085	21.803	21.765	20.5502
NRC_LAW62	24.5924	21.5346	21.8639	21.186
NRC_LAW63	16.4575	16.0696	12.5188	13.5567
NRC_LAW64	-6.0106	-6.3871	-11.3537	-5.3484
NRC_LAW65	-5.6193	-6.379	-10.0544	-4.411
NRC_LAW66	-12.9384	-15.0939	-17.5367	-16.4641
NRC_LAW67	-13.6726	-15.2832	-17.337	-16.7267
NRC_LAW68	-12.7924	-15.5493	-17.4031	-16.9266
NRC_LAW69	-4.5461	-7.2778	-9.0583	-6.2715
NRC_LAW70	-1.5317	-2.9015	-3.8534	-1.3842
NRC_LAW71	-12.4612	-15.5943	-17.8787	-16.3555
NRC_LAW72	6.3314	4.935	4.3594	4.8884
NRC_LAW73	-2.634	-3.5436	-5.6368	-3.9195
NRC_LAW74	-10.3755	-11.5526	-16.3223	-12.7603
NRC_LAW75	-13.2151	-15.5497	-17.2998	-16.3306
NRC_LAW76	7.516	5.7372	2.2337	5.4005
NRC_LAW77	1.2074	3.0234	1.1147	4.8907
NRC_LAW78	10.8487	9.2454	7.5693	7.0484
NRC_LAW79	19.3121	17.3125	14.362	18.9598
NRC_LAW80	24.4971	21.7428	21.1452	20.4631
NRC_LAW81	21.1323	18.1977	13.914	15.7705
NRC_LAW82	13.6588	10.4299	8.0082	6.2854
NRC_LAW83	5.2406	5.1515	3.1972	5.2942
NRC_LAW84	19.9139	18.2315	19.1812	19.3027
NRC_LAW85	-9.3002	-11.7533	-16.2845	-11.7703
NRC_LAW86	14.5174	9.0352	8.5673	8.3674
NRC_LAW87	-0.3147	-0.7119	-3.8351	1.0001
NRC_LAW88	-3.3737	-3.9984	-4.6169	-1.8749
NRC_LAW89	1.753	2.1604	1.6458	3.3461
NRC_LAW90	21.2175	18.4893	15.4324	19.0721
NRC_LAW91	-5.9413	-6.9641	-9.2133	-4.3088
NRC_LAW92	-12.8046	-15.7561	-17.5069	-17.584
NRC_LAW93	-5.2633	-6.4078	-10.1303	-6.0572
NRC_LAW94	-1.6384	-3.0499	-4.2008	-1.8361
NRC_LAW95	20.2519	18.6042	14.6356	17.1516
NRC_LAW96	20.3157	18.8272	18.974	19.5155
NRC_LAW97	21.0072	18.1316	18.7764	18.1787
NRC_LAW98	13.1816	9.4973	8.208	6.9463
NRC_LAW99	23.8121	21.3156	21.5203	19.9613
NRC_LAW100	-9.0563	-11.8829	-15.8484	-12.6721
NRC_LIT01	14.0407	9.1989	7.5156	6.8916
NRC_LIT02	-7.5388	-7.0382	-11.5715	-8.4203
NRC_LIT03	-1.9681	-1.3562	-3.3583	1.0437
NRC_LIT04	-10.7236	-15.1056	-17.2156	-15.0567
NRC_LIT05	23.2733	21.0922	20.7846	20.3395
NRC_LIT06	6.4124	5.4906	2.4033	4.3666
NRC_LIT07	23.218	21.0314	20.9654	20.01
NRC_LIT08	5.8792	4.7788	3.5341	6.1164
NRC_LIT09	-11.5278	-16	-17.5897	-16.712
NRC_LIT10	4.928	5.1127	2.251	6.6731
NRC_LIT11	-13.6671	-15.383	-16.8752	-17.1461
NRC_LIT12	17.0572	14.023	10.1931	10.9361
NRC_LIT13	-5.6623	-6.9582	-6.171	-5.0696
NRC_LIT14	12.4579	9.4535	7.9676	6.064
NRC_LIT15	-7.7303	-7.9921	-9.5233	-6.9408
NRC_LIT16	1.5836	3.6543	1.2615	3.4273
NRC_LIT17	12.8496	9.7021	9.3167	7.5261
NRC_LIT18	2.0887	2.2373	2.909	3.7226
NRC_LIT19	-10.1624	-15.9804	-17.054	-17.4502
NRC_LIT20	4.392	2.6341	3.5914	4.5699
NRC_LIT21	9.7139	9.1491	8.3951	6.0213
NRC_LIT22	-3.0428	-2.7056	-3.1886	0.4761
NRC_LIT23	-4.5988	-6.9036	-5.9152	-5.2439
NRC_LIT24	3.3839	2.1492	3.5921	6.0512
NRC_LIT25	11.4677	9.9953	8.0361	8.5665
NRC_LIT26	-3.616	-2.461	-5.5224	-1.0847
NRC_LIT27	6.8628	3.3403	3.0671	4.0708
NRC_LIT28	-2.5472	-1.4049	-4.3065	0.6863
NRC_LIT29	13.635	12.804	7.8286	11.6413
NRC_LIT30	-7.2716	-6.5602	-11.4909	-7.4768
NRC_LIT31	20.0104	16.9772	14.438	18.0458
NRC_LIT32	12.6165	8.9214	8.5826	11.0703
NRC_LIT33	20.3692	18.4138	18.5712	15.7103
NRC_LIT34	-6.5534	-7.4887	-10.5297	-6.4339
NRC_LIT35	-1.6834	-2.0745	-4.7818	0.9608
NRC_LIT36	3.8861	2.0525	2.6854	4.4527
NRC_LIT37	-3.1463	-3.5199	-4.97	-1.5908
NRC_LIT38	12.7349	8.752	8.2776	7.5649
NRC_LIT39	13.5149	10.0682	10.5401	9.0338
NRC_LIT40	-13.258	-16.0296	-16.3549	-17.1404
NRC_LIT41	11.9086	11.4217	9.869	9.8826
NRC_LIT42	-4.7254	-6.851	-7.3254	-5.1233
NRC_LIT43	-4.1592	-6.8125	-5.7227	-4.1244
NRC_LIT44	2.2375	3.8512	3.4664	6.313
NRC_LIT45	11.3522	10.0723	8.676	10.9723
NRC_LIT46	-8.8271	-11.7059	-15.1607	-12.7328
NRC_LIT47	-5.8074	-7.8079	-11.9546	-5.2485
NRC_LIT48	-8.2196	-12.7463	-15.1786	-11.4935
NRC_LIT49	-2.3627	-2.5854	-3.507	0.1942
NRC_LIT50	6.8089	3.5261	3.1948	3.661
NRC_LIT51	-10.5044	-12.626	-15.4891	-12.7832
NRC_LIT52	15.3238	14.9123	10.3912	11.2869
NRC_LIT53	-2.7178	-3.0678	-3.0204	-0.5157
NRC_LIT54	-1.6275	-2.2571	-2.1116	0.637
NRC_LIT55	-0.2639	-1.9818	-2.5662	-0.1602
NRC_LIT56	15.3348	10.3365	11.5688	11.5138
NRC_LIT57	-0.8402	-0.9876	-2.1554	-0.9095
NRC_LIT58	10.5408	10.6058	9.308	11.1794
NRC_LIT59	-6.1009	-6.5782	-11.5442	-9.1182
NRC_LIT60	-9.2611	-12.2295	-15.3501	-13.1666
NRC_LIT61	-8.7791	-11.7589	-15.1705	-14.6322
NRC_LIT62	22.3292	20.6652	21.0152	19.5619
NRC_LIT63	-5.9803	-7.9655	-11.0936	-8.8008
NRC_LIT64	6.4806	5.5883	4.9639	6.005
NRC_LIT65	5.7072	3.7603	4.5114	5.4977
NRC_LIT66	-5.8848	-7.1636	-7.3854	-4.1998
NRC_LIT67	-8.8957	-12.9644	-12.6961	-10.512
NRC_LIT68	-15.1994	-15.4035	-16.6121	-15.474
NRC_LIT69	-12.2651	-16.0384	-16.7741	-14.7517
NRC_LIT70	-3.5926	-3.1437	-5.7773	-1.5853
NRC_LIT71	9.6379	10.9728	8.2285	12.3469
NRC_LIT72	-6.9621	-6.2102	-6.4042	-2.5311
NRC_LIT73	-11.1281	-12.257	-13.9424	-10.5552
NRC_LIT74	-13.8295	-15.4517	-16.8334	-16.3358
NRC_LIT75	-9.6659	-12.8664	-13.7033	-11.1363
NRC_LIT76	22.0095	20.6546	19.9369	19.1299
NRC_LIT77	7.7083	4.5541	5.4144	5.5985
NRC_LIT78	-9.0484	-11.4083	-14.3624	-10.9106
NRC_LIT79	9.4309	11.4188	8.7481	9.5533
NRC_LIT80	-10.0056	-11.8433	-13.9107	-10.2984
NRC_LIT81	22.152	20.5705	20.136	19.1263
NRC_LIT82	-13.5828	-15.6055	-16.8701	-17.2779
NRC_LIT83	5.5806	5.9269	-11.1791	-5.1845
NRC_LIT84	10.0628	10.3949	-6.7092	-4.5744
NRC_LIT85	13.1279	11.9107	-15.9792	-14.6964
NRC_LIT86	-4.3107	-5.8795	8.2045	11.3045
NRC_LIT87	13.684	12.3106	15.2069	16.3129
NRC_LIT88	18.9582	16.6239	-8.7773	-6.1438
NRC_LIT89	-8.5668	-12.3192	14.1613	17.392
NRC_LIT90	1.9354	3.4341	-1.7378	1.8988
NRC_LIT91	-5.9705	-6.7751	19.7801	18.2566
NRC_LIT92	16.8994	17.7267	3.2287	3.7279
NRC_LIT93	4.1161	3.4601	0.6106	2.0156
NRC_LIT94	-1.9653	-3.5904	-16.7661	-15.9742
NRC_LIT95	-4.337	-6.4701	5.8946	5.2715
NRC_LIT96	-6.2023	-7.6477	1.5791	4.1796
NRC_LIT97	21.0061	19.97	6.5304	6.7468
NRC_LIT98	11.0657	10.0493	-4.3913	-1.8544
NRC_LIT99	-13.9999	-15.5507	-1.7908	-0.8518
NRC_LIT100	-1.9735	-3.6743	-8.2788	-4.5242
NRC_MGT SCI01	2.4575	3.6691	2.1577	2.6189
NRC_MGT SCI02	14.4563	10.5693	-4.5702	-2.2
NRC_MGT SCI03	-6.5513	-8.7964	2.5331	2.867
NRC_MGT SCI04	-1.1227	-1.5144	12.1432	16.3875
NRC_MGT SCI05	4.2997	5.6478	-4.047	-3.6579
NRC_MGT SCI06	-2.3208	-3.1987	-14.8452	-12.7206
NRC_MGT SCI07	0.2065	3.8119	-6.3034	-4.5308
NRC_MGT SCI08	-5.7751	-8.3516	-3.639	0.0047
NRC_MGT SCI09	-6.5639	-8.7936	0.1195	1.2307
NRC_MGT SCI10	20.7705	20.1905	-4.1938	-0.8976
NRC_MGT SCI11	-12.7047	-15.4343	13.4062	14.8819
NRC_MGT SCI12	-9.1853	-11.0926	11.9348	16.652
NRC_MGT SCI13	4.2845	2.4632	-14.5812	-10.6559
NRC_MGT SCI14	1.8724	1.9103	-12.2871	-11.0324
NRC_MGT SCI15	-2.1674	-3.1327	-17.1029	-15.3277
NRC_MGT SCI16	-5.3934	-5.6344	1.5568	4.7681
NRC_MGT SCI17	-12.5154	-14.9351	13.0864	17.5854
NRC_MGT SCI18	-3.2857	-2.6804	-16.7297	-17.2881
NRC_MGT SCI19	10.3745	10.4284	-14.6046	-12.2319
NRC_MGT SCI20	-10.0311	-11.5361	-9.9128	-8.1688
NRC_MGT SCI21	8.0282	4.1809	20.5632	19.0669
NRC_MGT SCI22	18.8671	16.967	1.0231	3.0915
NRC_MGT SCI23	-6.491	-7.4507	-1.5627	-0.7738
NRC_MGT SCI24	18.6929	17.9338	1.4845	3.7755
NRC_MGT SCI25	-13.2956	-14.4502	-10.8416	-7.3061
NRC_MGT SCI26	-0.0293	-0.9793	12.8218	16.3045
NRC_MGT SCI27	-2.3123	-1.9897	17.3617	15.1255
NRC_MGT SCI28	8.9374	8.6061	-5.3177	-4.4287
NRC_MGT SCI29	2.1932	3.077	-10.7824	-5.564
NRC_MGT SCI30	8.3161	10.8564	-16.1307	-14.3153
NRC_MGT SCI31	-7.1546	-8.6119	1.4879	0.0011
NRC_MGT SCI32	-10.574	-14.7217	7.8468	-1.1533
NRC_MGT SCI33	-2.8647	-3.1652	-9.8109	18.0797
NRC_MGT SCI34	-3.9591	-2.8122	-9.1437	1.1315
NRC_MGT SCI35	-4.4735	-1.6982	0.4794	0.2669
NRC_MGT SCI36	7.7439	9.4417	2.7083	19.2135
NRC_MGT SCI37	-3.0177	-3.5614	0.3964	-1.5885
NRC_MGT SCI38	1.3735	3.0524	-3.9168	0.5085
NRC_MGT SCI39	-2.2101	-1.6114	0.8716	8.6963
NRC_MGT SCI40	-3.9499	-6.3531	-14.8171	0.0665
NRC_MGT SCI41	-1.644	-1.9552	-4.5029	17.7145
NRC_MGT SCI42	-6.8976	-7.6131	-5.0218	18.4086
NRC_MGT SCI43	12.6926	8.5681	-14.3714	7.6188
NRC_MGT SCI44	2.2049	3.6818	-3.4807	-0.4993
NRC_MGT SCI45	-9.6617	-11.0592	-3.0707	5.6799
NRC_MGT SCI46	-7.3711	-9.2983	-14.9421	1.8574
NRC_MGT SCI47	10.9818	13.4378	1.0816	-11.3117
NRC_MGT SCI48	2.5886	4.6113	-3.7258	0.393
NRC_MGT SCI49	7.2305	10.3999	-2.163	18.6553
NRC_MGT SCI50	17.6093	18.2387	4.6139	10.4873
NRC_MGT SCI51	8.3149	10.651	6.7883	-1.5995
NRC_MGT SCI52	-3.6721	-4.2562	19.0372	-12.2404
NRC_MGT SCI53	-10.6617	-10.8795	-0.1402	1.6289
NRC_MGT SCI54	-3.7401	-1.7959	-3.0886	3.9923
NRC_MGT SCI55	2.3348	3.4604	12.6894	-7.5365
NRC_MGT SCI56	6.4139	12.0295	-10.4302	-14.054
NRC_MGT SCI57	13.7971	12.4483	-8.7218	-10.0482
NRC_MGT SCI58	-10.7863	-12.7885	-11.573	-11.8936
NRC_MGT SCI59	-13.5946	-14.5097	-0.2679	-15.8625
NRC_MGT SCI60	1.7335	2.9858	11.3298	-0.3363
NRC_MGT SCI61	-10.9032	-12.3019	-2.3786	-2.5053
NRC_MGT SCI62	-3.4263	-1.8964	0.2238	-1.3464
NRC_MGT SCI63	-10.6937	-13.1034	-11.2531	-13.7422
NRC_MGT SCI64	-3.5474	-3.0918	5.859	9.1603
NRC_MGT SCI65	20.3425	17.4521	-4.082	3.7523
NRC_MGT SCI66	-1.5953	1.7841	2.0182	-0.0723
NRC_MGT SCI67	-1.2904	3.526	8.7447	-0.0253
NRC_MGT SCI68	10.0173	13.6907	8.8664	18.6059
NRC_MGT SCI69	-12.4781	-14.5237	18.1855	13.0145
NRC_MGT SCI70	20.3605	17.7643	2.8238	17.4255
NRC_MGT SCI71	-0.6192	1.5144	-13.1916	-11.0063
NRC_MGT SCI72	-7.0069	-8.4487	-5.5236	-11.8331
NRC_MGT SCI73	-2.8592	-3.396	-4.2209	-13.913
NRC_MGT SCI74	-1.707	1.3923	-3.6961	-5.799
NRC_MGT SCI75	20.0763	19.8463	4.9332	14.595
NRC_MGT SCI76	-2.312	-1.3905	-8.2335	11.6101
NRC_MGT SCI77	4.3045	2.1293	8.2642	2.9268
NRC_MGT SCI78	-2.5972	-2.3667	6.5478	-5.0864
NRC_MGT SCI79	-9.8907	-11.7438	-16.524	3.3546
NRC_MGT SCI80	-2.4463	-3.2843	18.0579	14.8102
NRC_MGT SCI81	-12.6958	-15.0762	0.9311	17.7675
NRC_MGT SCI82	-12.3761	-11.5239	-16.7311	-10.909
NRC_MGT SCI83	15.2607	11.6037	15.9991	-5.8276
NRC_MGT SCI84	11.5553	8.0558	-9.5342	-16.8498
NRC_MGT SCI85	9.8477	11.5837	8.1672	-3.0989
NRC_MGT SCI86	-14.9062	-15.1984	-10.1242	-5.4964
NRC_MGT SCI87	16.1777	16.9189	8.6064	-13.7435
NRC_MGT SCI88	16.3146	16.7589	5.6513	-15.4705
NRC_MGT SCI89	3.6591	3.9079	-11.9636	-6.2596
NRC_MGT SCI90	-2.5888	-3.8914	9.954	6.2032
NRC_MGT SCI91	11.7842	9.918	4.5328	10.0717
NRC_MGT SCI92	-11.2347	-11.5632	9.1332	0.0487
NRC_MGT SCI93	-8.1251	-8.8814	-12.9557	-6.0551
NRC_MGT SCI94	13.4068	11.9383	13.7805	-0.2422
NRC_MGT SCI95	-3.3379	-2.7605	1.8435	0.7285
NRC_MGT SCI96	-8.151	-8.2612	-2.6516	-2.8388
NRC_MGT SCI97	-11.5176	-11.1076	-14.9064	-18.1214
NRC_MGT SCI98	-3.5705	-3.1576	-14.5187	-7.2627
NRC_MGT SCI99	-1.9099	-2.003	-6.3091	1.8988
NRC_MGT SCI100	-7.0284	-8.1199	0.9283	9.4075
NRC_MED01	-8.4759	-11.2944	17.3471	-14.2741
NRC_MED02	0.2293	3.7763	0.2012	-2.0812
NRC_MED03	12.9404	11.3018	-14.5224	17.8895
NRC_MED04	-7.4618	-7.6402	17.9112	-12.7631
NRC_MED05	19.9097	19.0675	-13.8288	17.6065
NRC_MED06	-1.989	0.6045	-14.2311	-13.2214
NRC_MED07	-3.2159	-2.9491	-3.3042	-1.3311
NRC_MED08	-11.9412	-11.928	-9.1282	-16.8493
NRC_MED09	-12.5313	-14.5354	-16.3642	-4.2416
NRC_MED10	-5.8733	-5.8015	-14.6422	-17.0648
NRC_MED11	19.7375	18.942	9.8392	-0.5571
NRC_MED12	13.5681	13.0172	-16.5	-17.8352
NRC_MED13	10.8365	9.8947	17.4313	2.4323
NRC_MED14	-13.6704	-14.5127	-9.0577	2.1032
NRC_MED15	-5.2494	-2.0667	-5.4348	3.5254
NRC_MED16	19.3441	19.0396	0.7002	-10.235
NRC_MED17	19.6958	18.697	11.1781	-4.6657
NRC_MED18	-14.45	-15.01	-13.9485	3.427
NRC_MED19	2.7471	3.1711	11.7887	-10.486
NRC_MED20	13.0322	13.5314	-13.2423	0.5311
NRC_MED21	3.1901	1.9984	18.47	17.1563
NRC_MED22	-5.3655	-3.3175	-14.7108	-10.6999
NRC_MED23	-4.6953	-4.7105	-9.7613	2.2333
NRC_MED24	2.3239	2.7403	-13.2462	3.9713
NRC_MED25	-3.799	-1.9225	1.8262	-12.285
NRC_MED26	-2.4986	-2.1318	6.37	-7.0799
NRC_MED27	-6.0838	-7.2153	7.1885	-10.7194
NRC_MED28	-1.8445	-1.5678	8.3186	9.2158
NRC_MED29	13.1422	12.5391	9.1537	-1.0292
NRC_MED30	16.861	16.7023	-6.6724	10.2374
NRC_MED31	4.8455	4.0187	0.3817	12.5906
NRC_MED32	0.9616	2.9854	6.0225	-0.9309
NRC_MED33	10.6143	11.0655	-14.8296	-15.9263
NRC_MED34	-5.1495	-6.1581	7.0546	8.4771
NRC_MED35	-8.5597	-12.0607	-16.2322	-1.4095
NRC_MED36	10.7998	9.3433	13.5811	2.4302
NRC_MED37	-8.9188	-10.5132	-4.687	-3.4746
NRC_MED38	0.2794	2.3435	-15.0395	13.4132
NRC_MED39	-8.7634	-11.6475	-5.7201	-1.7504
NRC_MED40	1.8163	3.1145	10.7056	-2.9559
NRC_MED41	19.6959	18.9971	18.379	-8.5314
NRC_MED42	3.3867	5.1916	-2.5605	10.6002
NRC_MED43	-6.849	-8.8434	-4.2633	-3.3652
NRC_MED44	-7.3786	-8.6246	-1.9403	17.3781
NRC_MED45	1.8444	3.6073	7.8302	1.2904
NRC_MED46	-12.2809	-15.3122	0.0349	13.7181
NRC_MED47	-1.6534	-2.4289	12.4606	11.2176
NRC_MED48	-12.5391	-9.821	-15.5009	2.8977
NRC_MED49	-7.4149	-8.3535	10.1287	-8.0009
NRC_MED50	2.5998	3.7959	12.7718	-4.7934
NRC_MED51	-8.7856	-10.8624	0.3529	-8.1579
NRC_MED52	-6.9273	-7.8094	-2.9326	5.4129
NRC_MED53	17.8215	17.0674	18.1003	13.9468
NRC_MED54	-0.5177	0.5127	-2.5475	4.9539
NRC_MED55	-0.6129	1.2787	7.7469	0.3488
NRC_MED56	6.5364	11.7948	1.4419	6.5652
NRC_MED57	-8.417	-10.5389	6.6833	17.5744
NRC_MED58	18.8832	18.8416	-14.6124	8.3162
NRC_MED59	-6.3721	-7.6301	0.8015	-11.9357
NRC_MED60	3.7656	4.1899	0.4485	-8.3671
NRC_MED61	3.3917	5.2587	-2.0219	14.4986
NRC_MED62	19.3201	18.8693	18.0431	-0.7854
NRC_MED63	-1.7951	0.335	-10.0226	-6.6797
NRC_MED64	-2.2565	-1.3394	17.9012	-1.4527
NRC_MED65	-12.6727	-14.6931	8.0981	-14.7159
NRC_MED66	0.4373	0.8679	18.2033	12.439
NRC_MED67	11.1397	9.7351	15.823	-7.1544
NRC_MED68	-3.629	-2.7039	-4.1218	-2.4219
NRC_MED69	-1.0455	0.377	-5.3657	-6.7387
NRC_MED70	16.8897	16.4628	0.985	-8.7359
NRC_MED71	-3.5166	-3.5504	-6.545	-10.7063
NRC_MED72	16.1568	16.6945	17.7493	-3.8551
NRC_MED73	-4.2179	-4.5612	-14.151	-14.2442
NRC_MED74	8.3576	10.1273	-15.973	-6.51
NRC_MED75	-1.0422	1.2767	18.2536	-2.5658
NRC_MED76	-2.1208	-3.4354	17.9876	-5.5405
NRC_MED77	-13.4283	-15.3798	1.9021	-5.9084
NRC_MED78	-9.3894	-11.3561	12.0202	3.1339
NRC_MED79	7.137	8.2981	7.4005	-15.3028
NRC_MED80	-2.7239	-2.6121	-3.5308	-2.0858
NRC_MED81	-2.5331	-2.7722	3.6357	3.7461
NRC_MED82	-2.3066	1.4457	-5.0183	1.6036
NRC_MED83	16.4183	16.4773	1.8217	-1.8514
NRC_MED84	-0.9475	0.3094	-9.1408	5.218
NRC_MED85	-0.6593	0.5359	-2.6315	-15.0942
NRC_MED86	4.2037	4.2275	-1.4304	14.4487
NRC_MED87	16.7914	15.9973	10.0307	-2.8119
NRC_MED88	10.6063	8.2595	9.6496	18.4467
NRC_MED89	13.532	12.1938	15.1306	-3.4179
NRC_MED90	-3.224	-2.2335	0.2465	-0.7055
NRC_MED91	-3.3912	-1.9778	1.722	11.9115
NRC_MED92	10.8454	10.0163	2.8854	-17.0661
NRC_MED93	-8.7299	-10.5515	1.8218	17.3858
NRC_MED94	-1.9269	-2.295	14.8146	-4.9041
NRC_MED95	13.7006	11.6328	8.3121	17.8825
NRC_MED96	-13.7946	-15.1166	-16.546	-12.2396
NRC_MED97	9.8431	9.5412	-14.0804	5.9904
NRC_MED98	-7.1265	-8.8799	-3.0953	6.4267
NRC_MED99	-1.4336	0.6706	-8.3474	-10.6042
NRC_MED100	8.6633	10.0895	-3.127	-0.4683
NRC_NAT SCI01	15.1035	16.0985	-13.7295	-6.0896
NRC_NAT SCI02	12.8417	9.0272	18.5832	11.9305
NRC_NAT SCI03	6.6639	9.2945	-7.6295	3.9214
NRC_NAT SCI04	8.2652	9.489	2.0295	-6.4571
NRC_NAT SCI05	-6.4149	-7.473	12.355	-12.3874
NRC_NAT SCI06	0.7026	2.187	0.6391	-5.457
NRC_NAT SCI07	-7.2168	-8.4252	9.9963	-12.3099
NRC_NAT SCI08	17.4206	17.8561	12.1463	-5.816
NRC_NAT SCI09	12.4969	10.133	-4.8437	-10.7188
NRC_NAT SCI10	-9.905	-11.3883	2.5551	-9.9641
NRC_NAT SCI11	-14.1138	-15.134	-14.3807	-2.1207
NRC_NAT SCI12	16.2365	16.8461	19.05	9.6983
NRC_NAT SCI13	-10.2059	-11.1591	-4.8391	-4.1337
NRC_NAT SCI14	-2.3601	-1.8092	7.5276	-0.823
NRC_NAT SCI15	-12.9582	-16.3149	1.1683	-8.7854
NRC_NAT SCI16	10.6327	-7.2484	4.2359	3.302
NRC_NAT SCI17	-7.7329	-16.1135	8.9772	-5.9131
NRC_NAT SCI18	18.0487	15.9747	2.0771	-13.5476
NRC_NAT SCI19	14.9033	3.595	-12.6628	-1.1213
NRC_NAT SCI20	-2.722	-12.5079	-12.484	3.0367
NRC_NAT SCI21	-3.851	-11.3292	-3.7444	-4.6414
NRC_NAT SCI22	8.7628	7.4671	1.4003	-2.2966
NRC_NAT SCI23	7.2234	5.7794	-15.7101	-17.2148
NRC_NAT SCI24	15.9689	-2.5974	1.3739	17.2443
NRC_NAT SCI25	-5.025	-1.3356	2.8997	0.3343
NRC_NAT SCI26	-7.1454	9.2725	-6.681	-15.7271
NRC_NAT SCI27	-10.1438	16.1298	8.458	-5.9336
NRC_NAT SCI28	-3.5293	-1.8733	-3.9215	-16.5402
NRC_NAT SCI29	17.2399	5.5853	-14.8924	-9.5566
NRC_NAT SCI30	15.5847	-4.7763	7.1501	2.9401
NRC_NAT SCI31	-5.7109	-1.1005	8.7426	-6.6414
NRC_NAT SCI32	18.0614	13.3103	18.5294	8.4996
NRC_NAT SCI33	15.4168	12.7433	10.4708	1.3532
NRC_NAT SCI34	15.9181	1.7359	9.8146	6.4684
NRC_NAT SCI35	-10.7243	-13.2512	-10.1255	-0.0677
NRC_NAT SCI36	2.2068	-7.4573	7.9301	16.9432
NRC_NAT SCI37	-12.1433	10.6067	7.7371	0.1997
NRC_NAT SCI38	-10.6267	9.1469	11.9126	14.2999
NRC_NAT SCI39	3.2537	-4.6845	-4.2784	16.3474
NRC_NAT SCI40	-4.0509	-1.6369	-3.7842	-6.6362
NRC_NAT SCI41	-0.9189	2.3928	11.3249	17.4265
NRC_NAT SCI42	6.9173	-12.2518	12.2227	17.5133
NRC_NAT SCI43	-13.76	15.6176	-1.7771	3.0256
NRC_NAT SCI44	16.9237	1.5585	-2.2244	4.064
NRC_NAT SCI45	2.6025	0.162	12.2317	-0.5095
NRC_NAT SCI46	-10.7413	-7.5052	-2.8202	12.5805
NRC_NAT SCI47	10.8015	1.9571	12.8662	15.1926
NRC_NAT SCI48	16.2403	-10.9218	17.5316	8.1042
NRC_NAT SCI49	-6.2446	-14.9352	-9.3952	-17.5932
NRC_NAT SCI50	-3.4347	-13.6153	7.3154	2.3682
NRC_NAT SCI51	7.9122	17.6543	1.9554	10.3327
NRC_NAT SCI52	0.1667	3.0818	-4.3983	-1.0994
NRC_NAT SCI53	16.6924	2.6243	-13.2608	-9.7645
NRC_NAT SCI54	-15.266	-2.3785	-15.691	9.5836
NRC_NAT SCI55	-9.6675	-4.366	-9.9854	0.7591
NRC_NAT SCI56	-0.467	11.7803	1.4552	6.0296
NRC_NAT SCI57	9.8399	9.8799	-7.961	-12.3582
NRC_NAT SCI58	-5.1719	13.0393	0.9584	-4.8876
NRC_NAT SCI59	12.0487	-3.7197	4.5977	10.4435
NRC_NAT SCI60	11.787	-7.5736	-3.4181	-6.2308
NRC_NAT SCI61	-0.9691	-13.0001	0.5879	9.4552
NRC_NAT SCI62	-3.7538	-6.9205	10.9114	12.7619
NRC_NAT SCI63	-2.9825	-8.9603	-8.8226	-2.3624
NRC_NAT SCI64	-2.0983	15.4421	-3.5469	-3.9623
NRC_NAT SCI65	-11.1288	2.9867	4.2399	7.5544
NRC_NAT SCI66	-11.2115	0.2928	17.2545	16.92
NRC_NAT SCI67	16.2837	0.9117	-2.6689	-10.7128
NRC_NAT SCI68	9.4088	7.1481	3.8561	-4.4544
NRC_NAT SCI69	7.5716	-11.462	2.5068	-3.6288
NRC_NAT SCI70	2.8333	-4.6911	14.9244	7.3366
NRC_NAT SCI71	0.5349	11.2767	-11.345	-5.0547
NRC_NAT SCI72	-2.2696	-11.5523	6.878	-15.4943
NRC_NAT SCI73	6.8857	-0.2901	-2.003	16.6465
NRC_NAT SCI74	-7.3446	-2.9805	-12.3105	-2.7995
NRC_NAT SCI75	-7.6406	17.4836	1.8358	14.2282
NRC_NAT SCI76	-5.3202	9.5818	17.5442	-8.5205
NRC_NAT SCI77	12.1817	-14.4787	-15.1329	1.8885
NRC_NAT SCI78	9.0134	4.3824	7.4912	4.1038
NRC_NAT SCI79	-8.2677	-3.2408	12.2391	11.5154
NRC_NAT SCI80	-13.5573	-2.5039	-4.5876	12.68
NRC_NAT SCI81	5.9475	0.9105	-3.9485	7.7466
NRC_NAT SCI82	-5.9223	-14.0016	-2.5326	-5.7149
NRC_NAT SCI83	16.3693	-2.0121	2.5572	-5.8766
NRC_NAT SCI84	-4.1708	12.8504	0.2943	-2.455
NRC_NAT SCI85	12.7298	2.9594	12.756	16.8969
NRC_NAT SCI86	6.1152	5.157	-6.6519	2.3014
NRC_NAT SCI87	5.7593	12.7958	1.2389	-5.2767
NRC_NAT SCI88	16.6645	-12.6843	-12.5065	13.6903
NRC_NAT SCI89	-2.6786	-3.9406	-13.9542	7.3191
NRC_NAT SCI90	3.5126	1.2882	-3.2276	-9.3099
NRC_NAT SCI91	-3.6671	12.2491	11.1407	-15.2853
NRC_NAT SCI92	-3.1383	-8.3195	5.5805	-12.4714
NRC_NAT SCI93	-4.0286	-10.4705	2.8021	1.8738
NRC_NAT SCI94	1.1954	9.7829	-14.1359	-7.1677
NRC_NAT SCI95	-4.9706	-3.355	-1.7579	-1.0244
NRC_NAT SCI96	1.6931	-15.2587	16.6164	-10.1626
NRC_NAT SCI97	16.6006	-6.8967	7.3744	9.154
NRC_NAT SCI98	-6.3351	10.0855	-8.4099	3.1776
NRC_NAT SCI99	16.5503	-7.3344	-2.0619	16.1824
NRC_NAT SCI100	-9.3143	1.8697	-13.7233	9.3598
NRC_EDU01	1.9471	9.7548	-5.6627	-2.2688
NRC_EDU02	16.5299	-2.1854	11.0019	-1.9038
NRC_EDU03	-3.2173	-1.3348	-13.2553	-17.0801
NRC_EDU04	-12.883	-7.6156	6.6923	-10.3824
NRC_EDU05	-1.8147	-2.7212	8.4891	16.1339
NRC_EDU06	7.1853	-13.3457	-0.781	14.8396
NRC_EDU07	6.2983	5.0761	7.9909	-7.2162
NRC_EDU08	-14.06	-7.9336	-3.6952	16.6562
NRC_EDU09	-13.9915	5.7776	-2.5604	8.2611
NRC_EDU10	-13.69	-0.4919	-11.0846	-13.9151
NRC_EDU11	12.626	-8.2489	17.0506	-3.7469
NRC_EDU12	3.6927	-4.7399	-2.0984	-3.0879
NRC_EDU13	14.3037	1.4599	-13.0109	-6.7598
NRC_EDU14	-0.3001	17.656	1.6533	14.6575
NRC_EDU15	-4.225	-3.1237	-15.7844	2.2996
NRC_EDU16	-7.8188	-2.6362	-5.982	-5.8952
NRC_EDU17	14.1374	16.8453	-5.2466	12.2453
NRC_EDU18	12.4617	-0.9056	-8.3454	-1.6384
NRC_EDU19	10.5819	8.8995	-13.2175	10.3297
NRC_EDU20	-6.5481	5.4452	-3.6464	-6.0041
NRC_EDU21	13.7825	1.9257	-5.0977	8.7578
NRC_EDU22	-13.4294	2.6896	-10.2079	-9.1272
NRC_EDU23	-6.7547	8.6957	-10.8504	16.4566
NRC_EDU24	2.342	7.3162	1.7136	10.8738
NRC_EDU25	3.2418	1.6059	0.896	-0.8587
NRC_EDU26	-9.2748	16.9841	5.4788	4.1394
NRC_EDU27	7.4021	2.2221	-14.4966	16.0452
NRC_EDU28	-13.8608	-1.8359	-4.2641	2.6383
NRC_EDU29	-4.0901	2.6132	4.0757	-14.9976
NRC_EDU30	0.6119	9.2546	-7.7569	10.987
NRC_EDU31	8.9407	-2.8374	-2.2253	-7.6836
NRC_EDU32	-3.4769	-14.9613	-4.3799	-1.2282
NRC_EDU33	2.9488	8.7169	2.378	-2.091
NRC_EDU34	15.8867	-8.1991	8.335	-1.9899
NRC_EDU35	13.4909	8.7442	12.0419	-5.0654
NRC_EDU36	-2.1065	6.7165	7.9064	5.5151
NRC_EDU37	-1.575	15.1906	10.4798	9.9175
NRC_EDU38	-7.0609	-3.6659	-9.5928	-12.5569
NRC_EDU39	-5.8247	1.3537	17.6215	-12.9188
NRC_EDU40	-2.6728	2.1814	-10.0768	-4.8579
NRC_EDU41	-6.3405	-7.5842	6.709	-16.7434
NRC_EDU42	15.3855	-6.6628	-13.531	-2.1223
NRC_EDU43	-1.6539	-14.5526	-5.1143	-0.2711
NRC_EDU44	-4.0293	-2.5734	15.1176	2.5445
NRC_EDU45	-13.5601	-15.845	-8.4622	-4.6403
NRC_EDU46	-6.3546	-16.1362	12.0198	2.9994
NRC_EDU47	-7.8037	-14.3269	-4.1019	-8.2122
NRC_EDU48	8.4254	-14.6791	-14.5453	-1.2378
NRC_EDU49	6.2242	-16.0024	-14.7971	15.6166
NRC_EDU50	-4.8235	2.9325	-15.3466	-9.7532
NRC_EDU51	-1.8516	-10.7971	8.3463	15.9503
NRC_EDU52	8.7033	-8.7441	6.1431	-4.3738
NRC_EDU53	-7.7583	-13.7332	-8.9708	-2.1033
NRC_EDU54	-3.5007	-6.716	-9.5499	-5.7628
NRC_EDU55	14.4416	-11.6264	11.1963	-5.2827
NRC_EDU56	0.6077	-5.8013	9.0927	-0.9321
NRC_EDU57	13.943	2.8512	-2.2935	2.7982
NRC_EDU58	-7.407	2.229	1.7684	4.2783
NRC_EDU59	11.0574	-2.1433	-5.5221	-1.8547
NRC_EDU60	11.1066	2.8124	-9.3684	-5.889
NRC_EDU61	-7.0029	15.0402	9.043	6.486
NRC_EDU62	-5.216	-3.8802	-10.3472	-5.0805
NRC_EDU63	-15.2336	-8.989	10.9533	-17.2647
NRC_EDU64	-13.6331	-3.8969	-8.8723	13.5841
NRC_EDU65	2.5742	-7.9308	7.5744	-17.7351
NRC_EDU66	-6.2604	-7.0812	7.7151	10.3991
NRC_EDU67	-5.4319	0.3941	6.4606	-17.1373
NRC_EDU68	-0.7189	12.487	2.2054	-4.837
NRC_EDU69	13.95	8.8769	-12.2343	-5.8168
NRC_EDU70	12.3582	-15.6109	-2.9894	-14.7826
NRC_EDU71	13.6067	4.8106	1.5966	0.2367
NRC_EDU72	3.0948	-1.5087	16.8994	11.9389
NRC_EDU73	-2.1564	10.4849	16.8501	-12.9695
NRC_EDU74	-13.3774	-3.831	-13.6434	-0.5869
NRC_EDU75	13.4337	16.5821	1.2878	4.9834
NRC_EDU76	15.5122	10.8178	6.3256	1.7263
NRC_EDU77	-10.6066	-15.4779	7.5859	7.4493
NRC_EDU78	-5.2319	-2.7628	-10.1922	-11.7572
NRC_EDU79	14.202	3.5819	12.4445	-15.5537
NRC_EDU80	-7.9171	-15.9579	-0.2239	-7.582
NRC_EDU81	5.7133	-6.0135	1.1907	5.2463
NRC_EDU82	15.1722	-1.9933	-11.3145	-7.0354
NRC_EDU83	-8.5395	1.3399	1.5619	12.771
NRC_EDU84	11.2436	-7.3718	12.319	0.5682
NRC_EDU85	-0.6033	-13.0049	-14.9702	12.6902
NRC_EDU86	-6.828	1.3232	10.9009	-11.0223
NRC_EDU87	-2.5911	-3.3583	10.9909	-17.7838
NRC_EDU88	-11.0554	1.1799	10.7407	-10.6824
NRC_EDU89	4.0421	-2.8135	-2.9769	11.1628
NRC_EDU90	12.8497	-9.5521	0.3329	5.0166
NRC_EDU91	9.3107	2.7683	-2.5773	-2.6737
NRC_EDU92	-4.0708	14.1643	1.7473	15.0848
NRC_EDU93	-9.5347	1.73	-2.1835	2.8495
NRC_EDU94	2.4506	-11.7289	2.843	2.5109
NRC_EDU95	-9.6458	-2.8694	-8.7422	15.7138
NRC_EDU96	-4.8377	11.997	-2.7058	-18.3032
NRC_EDU97	-14.5746	-9.5813	-0.8518	-8.127
NRC_EDU98	2.0875	-1.3702	7.8623	6.4696
NRC_EDU99	-6.0144	-9.5699	12.748	8.9572
NRC_EDU100	9.16	-2.2081	4.2892	-0.6308
NRC_PHIL01	-6.4884	11.6028	-11.2935	4.0284
NRC_PHIL02	-10.8384	-3.4573	-9.2556	9.7907
NRC_PHIL03	-2.6435	-10.8064	-3.0165	5.295
NRC_PHIL04	-1.4311	-13.9103	16.5407	-4.2441
NRC_PHIL05	-9.5791	-8.9774	15.2705	6.2409
NRC_PHIL06	-8.0603	3.2449	2.3697	12.6457
NRC_PHIL07	-3.8124	-3.1878	10.4886	-3.6423
NRC_PHIL08	8.7927	-4.1139	8.1127	-4.7873
NRC_PHIL09	1.4697	0.1321	-12.8458	-5.0977
NRC_PHIL10	9.3555	-13.8635	7.4167	7.986
NRC_PHIL11	-0.4971	-8.2064	12.0123	-15.9736
NRC_PHIL12	-7.9442	-15.2865	-8.0891	-16.4848
NRC_PHIL13	2.1603	0.2062	3.9965	3.0372
NRC_PHIL14	-6.9615	0.1292	-8.8127	-8.8681
NRC_PHIL15	-5.862	-8.8152	-10.3945	-5.5143
NRC_PHIL16	12.7056	-11.7176	1.6639	14.558
NRC_PHIL17	9.6396	15.4076	2.2198	-10.263
NRC_PHIL18	10.7528	-14.2652	-2.1492	-8.4074
NRC_PHIL19	4.4193	-15.431	-8.2743	0.4752
NRC_PHIL20	-9.4106	13.8937	-9.0265	12.0443
NRC_PHIL21	1.7513	-5.4008	0.4174	12.7449
NRC_PHIL22	8.0163	14.9966	-5.6116	-6.4216
NRC_PHIL23	14.2255	-15.2126	11.5413	15.4572
NRC_PHIL24	15.6695	7.9092	-3.7907	3.5046
NRC_PHIL25	10.3832	15.4436	11.6467	15.5675
NRC_PHIL26	13.703	-3.1823	-10.6746	15.941
NRC_PHIL27	11.3913	-14.728	0.7236	11.5816
NRC_PHIL28	0.1688	1.9302	2.6717	-0.2392
NRC_PHIL29	14.9129	-8.3036	-10.9527	-2.6632
NRC_PHIL30	-4.4794	-15.8821	-10.308	-2.1295
NRC_PHIL31	-11.9179	2.8854	-3.4951	2.9235
NRC_PHIL32	-1.8965	8.2274	1.0335	-0.8174
NRC_PHIL33	-4.059	1.8271	-15.6378	-5.925
NRC_PHIL34	-7.7648	-3.1075	0.8874	-1.6491
NRC_PHIL35	-10.4427	16.8985	-1.6787	3.9064
NRC_PHIL36	-8.3022	-1.1162	10.6588	-6.3547
NRC_PHIL37	-10.2336	-7.83	-15.1425	-3.8109
NRC_PHIL38	-2.7579	10.6528	11.2734	10.2432
NRC_PHIL39	-4.6348	15.496	7.4735	13.0714
NRC_PHIL40	-10.9149	6.8824	17.1062	9.9727
NRC_PHIL41	14.0613	-1.4479	-2.1463	2.3273
NRC_PHIL42	13.4468	-2.1234	-2.3292	7.4747
NRC_PHIL43	8.5857	-12.9883	-13.3303	-14.8922
NRC_PHIL44	7.7424	16.1952	2.4889	-9.2796
NRC_PHIL45	-2.0396	10.3434	-6.0221	3.8186
NRC_PHIL46	12.0877	8.747	4.8745	9.277
NRC_PHIL47	2.6848	-7.3574	-4.7066	-3.7177
NRC_PHIL48	-0.4024	-1.6691	16.2941	-3.0468
NRC_PHIL49	-2.9197	-7.109	-9.6105	-17.858
NRC_PHIL50	-14.866	-12.5414	3.8267	3.2924
NRC_PHIL51	-6.9025	-2.7997	-3.8827	-18.9547
NRC_PHIL52	-3.8897	13.7247	-8.8823	3.8038
NRC_PHIL53	-2.8562	-0.8949	2.0383	14.2594
NRC_PHIL54	0.4642	-8.0224	-5.8423	6.2243
NRC_PHIL55	-7.4301	8.1739	10.8434	15.8004
NRC_PHIL56	0.3891	-1.2263	5.0023	3.1845
NRC_PHIL57	-2.3796	16.0437	-2.4722	10.7654
NRC_PHIL58	-3.7039	-14.8341	10.4079	7.4855
NRC_PHIL59	-1.6203	0.7925	-4.1904	11.6284
NRC_PHIL60	4.4334	-4.1616	1.2507	-11.2449
NRC_PHIL61	-3.5002	-3.1114	3.3411	14.0623
NRC_PHIL62	13.4884	-3.3576	-12.7604	-11.3981
NRC_PHIL63	-3.8751	6.5501	-3.6289	-11.3626
NRC_PHIL64	2.7133	9.6316	-1.9519	2.9205
NRC_PHIL65	8.9058	-8.8035	-12.8235	-2.1073
NRC_PHIL66	-7.9613	-2.9201	6.9701	1.4696
NRC_PHIL67	13.0746	-14.5956	8.6227	5.035
NRC_PHIL68	-2.9842	-8.9278	3.7431	-16.8651
NRC_PHIL69	-7.3037	10.5981	3.6609	-0.4543
NRC_PHIL70	-11.3406	-4.6733	11.2092	-6.9652
NRC_PHIL71	14.1251	-2.4924	0.4287	-0.2891
NRC_PHIL72	7.261	9.9196	15.5213	3.0529
NRC_PHIL73	-5.7849	3.1817	1.3299	-2.5249
NRC_PHIL74	-3.7476	-14.6094	-12.8306	5.4796
NRC_PHIL75	-13.8996	1.3474	11.4861	-7.7253
NRC_PHIL76	0.7758	-14.1348	3.4755	10.5054
NRC_PHIL77	-10.153	2.7904	-14.246	11.9003
NRC_PHIL78	6.7498	11.4226	-7.4559	-15.4516
NRC_PHIL79	3.5988	-7.9473	-2.0962	13.4246
NRC_PHIL80	-4.1585	16.5469	7.3876	11.4871
NRC_PHIL81	12.9798	-0.2905	-11.4349	15.4503
NRC_PHIL82	-3.1658	-2.1935	-13.404	-4.5855
NRC_PHIL83	-3.6672	1.3797	3.2725	-3.0239
NRC_PHIL84	-5.7379	-2.1135	-9.3622	12.3584
NRC_PHIL85	-2.3764	-1.1654	9.73	13.9088
NRC_PHIL86	8.9651	14.8172	7.1091	-2.8938
NRC_PHIL87	-0.4287	14.0938	1.9541	14.4123
NRC_PHIL88	8.8644	-15.237	-12.5017	8.5307
NRC_PHIL89	-15.3338	-3.1069	14.6217	9.9204
NRC_PHIL90	0.3366	-10.495	-11.8358	-13.7877
NRC_PHIL91	0.8818	-7.4073	-9.1521	-13.7029
NRC_PHIL92	-12.027	-5.9688	-2.1483	-5.2153
NRC_PHIL93	-2.4986	-1.8725	-2.7204	1.1091
NRC_PHIL94	-12.6855	4.7463	8.642	1.3978
NRC_PHIL95	10.9785	-13.365	7.4575	-4.5073
NRC_PHIL96	-6.7609	-13.114	-8.0693	-3.0845
NRC_PHIL97	-5.663	-4.7526	-3.7753	2.6792
NRC_PHIL98	-2.0974	-16.507	-8.8695	-16.6061
NRC_PHIL99	3.642	-2.0258	0.9149	-5.2037
NRC_PHIL100	15.3531	16.2622	8.9739	3.3891
NRC_ENGR01	-7.2295	9.1363	-3.6439	5.0802
NRC_ENGR02	-5.013	16.034	8.6083	-6.3937
NRC_ENGR03	0.7381	15.7443	-10.5256	-12.2904
NRC_ENGR04	15.0745	15.9107	11.9127	-15.6456
NRC_ENGR05	-2.2852	10.1459	-13.0633	-2.3183
NRC_ENGR06	6.8031	-1.7944	-5.7744	7.4957
NRC_ENGR07	-11.2036	15.2428	10.7654	2.4487
NRC_ENGR08	-3.517	13.8422	2.4387	12.8423
NRC_ENGR09	-6.763	8.5515	16.1075	-6.6648
NRC_ENGR10	1.476	-2.9098	0.0041	4.9583
NRC_ENGR11	1.4043	-11.3241	10.6457	10.9337
NRC_ENGR12	6.4026	15.9199	-6.5967	-4.9102
NRC_ENGR13	12.3729	-2.4936	12.1758	4.3875
NRC_ENGR14	13.8067	15.6936	-12.0378	9.3435
NRC_ENGR15	3.3078	-5.9586	2.5358	-1.0534
NRC_ENGR16	-3.045	-2.7394	-13.2874	2.7304
NRC_ENGR17	-9.8889	-9.1245	-3.0519	7.7923
NRC_ENGR18	-10.8539	-2.5154	-1.9553	-6.695
NRC_ENGR19	13.592	-6.1226	-3.6526	5.7452
NRC_ENGR20	-5.3258	0.8014	-4.8911	8.8391
NRC_ENGR21	-2.4929	14.4112	-12.7227	3.5054
NRC_ENGR22	-14.8394	-2.3462	-14.7873	-7.4131
NRC_ENGR23	12.0601	3.0545	3.3617	-0.9828
NRC_ENGR24	-11.3764	-3.8477	-3.0694	8.1963
NRC_ENGR25	-8.6452	9.816	-4.8262	3.3626
NRC_ENGR26	-7.5736	14.1872	-14.4912	-13.9443
NRC_ENGR27	1.7683	-0.4314	-9.2505	10.8486
NRC_ENGR28	8.2046	10.872	-12.4877	0.0026
NRC_ENGR29	5.979	10.7402	9.1614	4.5327
NRC_ENGR30	-7.2594	7.1832	-14.7807	2.9191
NRC_ENGR31	2.2029	-3.627	8.4536	11.024
NRC_ENGR32	1.4666	15.8032	-9.6075	4.3519
NRC_ENGR33	-4.6758	-2.4942	-13.0399	7.4187
NRC_ENGR34	-10.7104	7.7249	-13.2665	-4.5387
NRC_ENGR35	3.2687	9.6458	16.9985	15.327
NRC_ENGR36	-2.3175	0.3198	-2.1145	4.1874
NRC_ENGR37	11.9261	14.2476	-4.5998	7.1184
NRC_ENGR38	13.1108	8.6918	-8.9487	-2.5391
NRC_ENGR39	10.4874	-7.9938	-12.3961	-5.3158
NRC_ENGR40	-10.8871	-15.5881	7.2579	6.4859
NRC_ENGR41	13.331	2.1477	11.5044	-13.8969
NRC_ENGR42	-5.4644	-4.5867	-2.5236	12.3183
NRC_ENGR43	9.8412	1.7722	-1.8006	-19.0885
NRC_ENGR44	-1.9738	11.4998	-1.5651	11.9399
NRC_ENGR45	-4.3473	-7.4947	-14.5772	3.9509
NRC_ENGR46	3.287	6.8137	-8.1922	-6.3985
NRC_ENGR47	10.416	13.4205	-13.8997	11.1125
NRC_ENGR48	-12.0164	14.7137	4.3076	-6.2434
NRC_ENGR49	-14.4584	15.551	-12.6647	0.8036
NRC_ENGR50	-13.8784	-8.5148	11.1569	14.9958
NRC_ENGR51	-4.403	-2.7503	-9.8661	8.9203
NRC_ENGR52	-6.0266	6.8065	4.7724	0.3842
NRC_ENGR53	-10.713	-9.9718	-3.2688	-7.4441
NRC_ENGR54	6.7899	-12.8467	-3.3214	-8.4578
NRC_ENGR55	0.0018	-2.7445	3.4582	-12.9538
NRC_ENGR56	-1.3762	-0.3801	11.8327	-0.5989
NRC_ENGR57	12.7199	-11.9826	5.8376	-12.9619
NRC_ENGR58	-10.4015	-4.1671	-3.3047	4.2486
NRC_ENGR59	12.4466	-16.3945	17.5606	9.4234
NRC_ENGR60	2.0742	-2.3936	-8.5612	2.6943
NRC_ENGR61	-13.5579	-11.0128	-6.3463	2.6596
NRC_ENGR62	8.288	7.4421	-13.4786	-1.1501
NRC_ENGR63	-12.6923	-11.2059	3.2633	8.8271
NRC_ENGR64	1.9423	-3.4895	1.0161	9.3937
NRC_ENGR65	-0.6058	7.2873	3.0172	14.5699
NRC_ENGR66	0.8413	13.88	12.0086	-8.2494
NRC_ENGR67	-7.5469	-7.0792	11.1048	6.3161
NRC_ENGR68	-14.014	10.5411	7.1852	15.2665
NRC_ENGR69	7.5828	14.1668	-8.1554	-2.2729
NRC_ENGR70	-7.7571	14.7792	11.5559	5.3116
NRC_ENGR71	8.7132	12.7803	10.8789	-8.9026
NRC_ENGR72	-8.6569	2.3564	9.8062	2.5666
NRC_ENGR73	-2.7207	-15.8146	1.8705	-2.3462
NRC_ENGR74	-6.5466	-11.6692	1.6658	14.8897
NRC_ENGR75	1.3351	3.2422	14.12	0.7435
NRC_ENGR76	-14.4946	-6.1235	16.6249	0.8123
NRC_ENGR77	12.1855	-2.6262	-12.1471	-5.8637
NRC_ENGR78	-3.3318	15.1921	1.1555	-7.7779
NRC_ENGR79	2.787	1.1791	15.8415	-0.4739
NRC_ENGR80	5.7493	-11.6692	-8.6555	9.1331
NRC_ENGR81	-6.8774	-3.2238	-0.5852	9.267
NRC_ENGR82	-9.8154	-4.1482	-0.6308	-1.2959
NRC_ENGR83	2.6944	13.0826	6.5936	-12.5784
NRC_ENGR84	-0.2753	15.3111	11.061	15.8015
NRC_ENGR85	1.4621	10.4239	-3.473	14.8039
NRC_ENGR86	-1.2253	1.189	-2.1272	0.4651
NRC_ENGR87	4.0008	15.3465	2.6613	8.8084
NRC_ENGR88	3.1312	3.7779	-2.1671	0.6029
NRC_ENGR89	-4.0489	13.795	16.275	3.7526
NRC_ENGR90	-9.8862	-12.8393	-2.9936	-3.9077
NRC_ENGR91	11.6517	2.478	-3.3588	-0.2353
NRC_ENGR92	-14.3819	-15.7707	2.3724	11.7133
NRC_ENGR93	-5.0215	-12.2598	-3.2466	12.0018
NRC_ENGR94	-9.5204	6.7014	-1.4778	14.5008
NRC_ENGR95	-13.4231	15.0835	7.7215	-6.2413
NRC_ENGR96	-0.9628	15.505	16.0027	14.8283
NRC_ENGR97	-1.1587	15.1514	-3.5795	14.8015
NRC_ENGR98	-7.6038	9.1455	0.6056	8.6589
NRC_ENGR99	-3.3213	-10.3749	2.8614	-12.7667
NRC_ENGR100	10.1578	-8.4638	10.1542	-11.6288
CRC_AGRI01	-7.2687	-6.6406	-3.9891	-12.0535
CRC_AGRI02	8.5606	2.9809	1.6182	-4.5996
CRC_AGRI03	4.6663	10.6305	8.7152	8.4581
CRC_AGRI04	-3.0425	-6.0675	2.7312	-18.1666
CRC_AGRI05	10.1885	-1.8832	8.5088	-0.294
CRC_AGRI06	7.9007	2.9031	-7.4243	14.6304
CRC_AGRI07	0.6984	1.3404	-12.9501	-10.87
CRC_AGRI08	11.4758	-6.5616	-3.9322	-3.2224
CRC_AGRI09	0.6551	-11.1933	11.5809	12.5732
CRC_AGRI10	5.758	12.4876	-8.3101	12.6917
CRC_AGRI11	-14.4476	-16.4899	-12.697	8.7649
CRC_AGRI12	-7.0215	-12.4906	-1.9088	13.3563
CRC_AGRI13	9.5635	-8.1565	-2.7573	3.3302
CRC_AGRI14	9.964	-3.1286	-5.9786	4.0932
CRC_AGRI15	-6.6291	-2.5497	-12.2775	11.185
CRC_AGRI16	-14.0351	-1.0069	9.3532	2.0239
CRC_AGRI17	6.9198	2.935	7.9201	7.9033
CRC_AGRI18	-4.8359	13.884	-4.5803	8.3856
CRC_AGRI19	-2.3146	8.2498	-2.4749	0.696
CRC_AGRI20	4.7699	-9.3011	14.7398	5.7577
CRC_AGRI21	6.039	9.428	-0.2239	14.8862
CRC_AGRI22	6.7867	-5.5571	3.3847	7.4738
CRC_AGRI23	12.7824	13.1079	-3.061	12.6336
CRC_AGRI24	-6.1708	-14.7672	-5.6697	2.237
CRC_AGRI25	-6.9596	13.3965	11.7018	-18.5886
CRC_AGRI26	2.8621	5.3204	-7.7565	-4.765
CRC_AGRI27	9.938	-1.8672	-10.3626	-7.4791
CRC_AGRI28	0.5611	9.7035	6.1115	-18.3968
CRC_AGRI29	-14.9726	13.342	2.3078	10.0545
CRC_AGRI30	13.6049	-16.906	-5.7483	13.258
CRC_AGRI31	-3.6438	-16.818	12.3635	1.772
CRC_AGRI32	-13.2532	1.9597	-14.3068	-2.0915
CRC_AGRI33	0.6149	-2.229	-12.2869	-1.3793
CRC_AGRI34	-3.8742	-8.365	1.7786	-3.3156
CRC_AGRI35	-10.102	12.7589	15.7548	-5.3164
CRC_AGRI36	2.7016	-6.691	15.944	14.6782
CRC_AGRI37	-4.7047	-2.0234	14.9523	0.5433
CRC_AGRI38	-1.6377	-6.7718	14.2101	-2.09
CRC_AGRI39	-12.046	0.914	1.5386	-16.0051
CRC_AGRI40	-9.4432	-11.652	15.9079	-3.1792
CRC_AGRI41	-4.2167	9.4862	-14.3852	-7.5633
CRC_AGRI42	-4.8539	-7.5538	-10.1317	-1.6112
CRC_AGRI43	1.4345	9.5551	-7.9999	-19.1034
CRC_AGRI44	3.878	-11.5621	-12.6641	-19.4977
CRC_AGRI45	1.7602	0.3686	-12.6014	-14.4005
CRC_AGRI46	-13.6042	1.5717	-12.4816	-17.2603
CRC_AGRI47	-15.245	-2.4172	10.6822	-7.4103
CRC_AGRI48	-8.7874	13.1949	-7.9679	4.3636
CRC_AGRI49	-9.4369	13.1745	8.5797	-2.069
CRC_AGRI50	-4.7764	14.6682	-11.9195	-3.8056
CRC_AGRI51	-3.3109	1.9593	7.8987	3.9443
CRC_AGRI52	-2.6515	0.9165	-12.5414	9.0697
CRC_AGRI53	2.766	-5.4083	13.7595	-7.4286
CRC_AGRI54	8.6116	9.3219	-11.7015	-5.8124
CRC_AGRI55	7.4834	-2.8944	-7.5038	-8.83
CRC_AGRI56	-1.009	-2.0855	15.9131	11.5947
CRC_AGRI57	-12.1894	-7.2355	8.9445	-3.9603
CRC_AGRI58	-4.9483	-12.1185	-12.6021	7.6393
CRC_AGRI59	-15.5375	4.7177	-13.6724	9.247
CRC_AGRI60	-3.5852	-5.7947	-9.5915	-2.2213
CRC_AGRI61	9.1857	8.7358	-2.2748	4.3714
CRC_AGRI62	6.765	-2.5926	2.886	13.1418
CRC_AGRI63	-6.0213	13.697	-2.8224	-12.6868
CRC_AGRI64	-6.2195	14.623	6.709	-10.8277
CRC_AGRI65	-6.4997	-15.531	10.6389	10.2126
CRC_AGRI66	7.9939	-10.1506	8.8909	7.8564
CRC_AGRI67	9.793	0.4771	-1.7132	4.1957
CRC_AGRI68	-15.9606	1.279	6.1818	-7.3557
CRC_AGRI69	6.6374	-2.4585	11.2301	3.138
CRC_AGRI70	-2.0147	6.1704	16.0278	-17.2922
CRC_AGRI71	3.2218	-12.7429	13.6916	-7.8678
CRC_AGRI72	-10.0918	5.4806	-7.6253	11.3402
CRC_AGRI73	6.0479	-3.1325	-9.4127	3.9364
CRC_AGRI74	0.1703	-11.6954	6.1111	-1.3964
CRC_AGRI75	-9.7634	-12.46	-2.535	6.9648
CRC_AGRI76	-2.0758	-3.423	-12.0947	11.7359
CRC_AGRI77	13.2324	-14.3081	2.847	-1.759
CRC_AGRI78	-11.3608	1.9449	-5.8339	-4.7006
CRC_AGRI79	-10.0763	12.8764	-12.4607	-5.9747
CRC_AGRI80	-3.6554	13.174	4.297	0.9217
CRC_AGRI81	-6.5504	5.2101	11.8791	2.7834
CRC_AGRI82	-6.5003	0.7546	1.4724	14.5521
CRC_AGRI83	12.5933	-2.7431	16.2724	10.0388
CRC_AGRI84	-8.8372	1.6269	-14.5281	-3.054
CRC_AGRI85	3.7184	-3.9351	-2.9418	7.6509
CRC_AGRI86	11.6243	-15.7786	-14.2483	-13.6931
CRC_AGRI87	-1.4555	12.5042	-3.2471	14.3185
CRC_AGRI88	-3.8136	14.7207	2.8346	8.396
CRC_AGRI89	-7.525	-8.6589	6.8307	-9.052
CRC_AGRI90	13.325	-9.8741	-10.8905	1.2563
CRC_AGRI91	-7.0647	1.7956	-5.6541	-1.4482
CRC_AGRI92	-10.4451	8.7004	-2.2214	-19.2468
CRC_AGRI93	-0.0947	6.8655	-1.5668	-4.3661
CRC_AGRI94	-6.3214	-7.009	11.0584	6.6259
CRC_AGRI95	7.2811	14.1005	8.6218	-5.1814
CRC_AGRI96	-15.6938	-12.7839	2.2514	9.7868
CRC_AGRI97	0.946	-2.5552	1.9465	-11.6213
CRC_AGRI98	-10.9948	12.6603	-9.1253	-15.4616
CRC_AGRI99	7.2575	13.1354	-1.467	-1.8019
CRC_AGRI100	13.0924	-7.4736	7.0846	4.341
CRC_ART01	-3.502	-13.4766	14.2209	-5.9803
CRC_ART02	-3.2239	-3.3815	16.1853	-1.5094
CRC_ART03	-5.9458	-2.9491	16.1664	7.6378
CRC_ART04	-7.1345	14.3128	-2.2957	7.1197
CRC_ART05	1.4358	12.3973	-2.8952	-2.9951
CRC_ART06	13.0229	-5.7138	2.4765	-3.1588
CRC_ART07	2.2227	9.3609	-2.7658	10.4756
CRC_ART08	-8.3583	-13.1144	6.4688	-16.6551
CRC_ART09	-9.3933	8.7219	-1.8455	13.7539
CRC_ART10	8.7349	-8.218	-2.6807	-5.4909
CRC_ART11	-10.1014	-7.4253	-9.5838	-14.4396
CRC_ART12	-6.666	14.3035	-2.5852	14.542
CRC_ART13	-14.1496	-8.008	8.7683	11.2343
CRC_ART14	-6.9925	3.5116	12.676	13.301
CRC_ART15	1.8002	-1.9497	-8.6244	3.6764
CRC_ART16	11.5412	-3.1085	-6.31	-13.4527
CRC_ART17	13.0392	8.0074	-0.9161	-1.384
CRC_ART18	-12.9781	-5.6935	-3.3553	-9.1838
CRC_ART19	-12.6551	3.9653	-1.5058	8.6814
CRC_ART20	3.0182	12.6918	2.2331	13.8434
CRC_ART21	6.5274	-13.7726	-7.911	6.7814
CRC_ART22	-7.3064	0.1134	-12.715	-1.8272
CRC_ART23	-7.3094	-14.3672	-2.3056	9.7172
CRC_ART24	7.7185	-5.0298	11.5124	2.2541
CRC_ART25	-10.1132	-2.0905	3.3573	12.3638
CRC_ART26	-12.632	6.6573	7.8357	-15.8943
CRC_ART27	-2.5639	9.4049	-9.1452	0.3127
CRC_ART28	-14.8131	-4.0453	-14.0371	-0.4978
CRC_ART29	8.003	-13.1968	5.7896	12.9441
CRC_ART30	-2.3385	3.972	10.7698	8.5228
CRC_ART31	6.046	4.2147	10.9221	4.5232
CRC_ART32	0.1835	12.942	2.3819	-4.3871
CRC_ART33	-13.2924	-6.6232	-9.363	1.7878
CRC_ART34	8.9639	6.1743	-4.9544	-6.7113
CRC_ART35	-2.0262	1.6439	15.591	-0.6259
CRC_ART36	8.6049	-2.8687	-1.3322	-2.9976
CRC_ART37	-3.6166	13.4027	-8.9242	-2.44
CRC_ART38	-2.0017	-13.0211	16.3423	-0.4496
CRC_ART39	-3.9394	-13.0366	9.746	13.4913
CRC_ART40	-15.654	9.0621	15.444	-5.9173
CRC_ART41	-14.33	2.2783	-2.5208	-15.0431
CRC_ART42	-9.6851	-2.8383	1.8132	13.9072
CRC_ART43	9.487	-4.9231	14.7495	14.1081
CRC_ART44	12.7759	9.7483	2.9124	4.5207
CRC_ART45	-8.6773	-12.1499	8.8291	10.9551
CRC_ART46	0.92	8.9435	-7.84	-0.9181
CRC_ART47	-2.7867	2.3403	8.3275	-0.3157
CRC_ART48	-3.1895	3.4856	-2.5751	-8.0201
CRC_ART49	-4.5725	-11.3552	-2.1834	-14.446
CRC_ART50	-8.2962	7.6405	1.8882	-3.006
CRC_ART51	-16.8836	0.95	6.5767	14.501
CRC_ART52	11.6075	-13.689	7.1617	5.2805
CRC_ART53	1.9756	-4.9853	-3.842	-11.4573
CRC_ART54	13.2933	4.6292	15.8428	-9.6786
CRC_ART55	-12.4468	3.2643	7.5444	-5.5656
CRC_ART56	6.6071	8.4541	-2.6996	14.2058
CRC_ART57	-9.0669	14.1115	10.8812	-4.2057
CRC_ART58	9.6947	1.2662	-13.1539	14.1312
CRC_ART59	9.593	-10.2029	-6.7328	-6.8062
CRC_ART60	-4.8389	12.7703	-10.7077	-4.3756
CRC_ART61	-8.9958	4.6958	-8.4071	-6.1099
CRC_ART62	10.4381	-14.9514	-13.3013	3.7985
CRC_ART63	4.9579	-3.9657	-3.1653	-8.8653
CRC_ART64	-13.9006	10.9719	-1.5621	7.5452
CRC_ART65	-7.0677	-10.5427	2.4102	-6.6532
CRC_ART66	-14.8573	-12.9208	10.7102	-0.3159
CRC_ART67	-3.0651	0.9522	6.8447	2.748
CRC_ART68	10.4526	2.5893	-2.6277	-16.5108
CRC_ART69	-3.0156	11.9351	15.656	-6.4981
CRC_ART70	11.4539	6.3869	-7.8687	7.8686
CRC_ART71	-1.5102	-13.0695	-13.1941	-15.4281
CRC_ART72	7.5408	-9.2727	7.1274	9.9009
CRC_ART73	-11.495	-4.7023	6.5932	-12.3859
CRC_ART74	7.8763	13.6944	-3.3118	-13.3469
CRC_ART75	6.2327	7.9049	-3.3447	-8.9113
CRC_ART76	-15.8936	-3.6717	1.1334	-2.5251
CRC_ART77	2.6137	-2.5824	-8.583	-4.0362
CRC_ART78	-12.8855	12.915	-3.2814	0.3108
CRC_ART79	-6.0346	2.418	2.1973	14.1658
CRC_ART80	6.281	7.8833	-5.5122	-5.1612
CRC_ART81	-7.3433	-3.0837	-7.4664	-6.5111
CRC_ART82	-5.5523	-3.0685	-9.7193	12.1079
CRC_ART83	-5.9518	-13.678	11.9688	-1.3234
CRC_ART84	12.7682	2.7026	1.5136	-16.7657
CRC_ART85	-4.6852	3.2568	7.8093	8.787
CRC_ART86	3.8811	6.4666	-3.896	10.514
CRC_ART87	6.7572	3.5732	2.6782	13.5199
CRC_ART88	4.4016	-4.141	-10.2573	13.0517
CRC_ART89	8.8669	-3.2131	-11.3484	-1.1139
CRC_ART90	9.7067	-1.8866	6.6273	-3.058
CRC_ART91	-7.7069	2.9626	-3.6169	2.6577
CRC_ART92	4.3691	-5.1814	16.02	10.6234
CRC_ART93	-14.9981	9.7758	-11.1248	1.0498
CRC_ART94	2.6532	13.5754	4.9456	11.2824
CRC_ART95	-7.6571	-7.5634	-5.5145	1.9535
CRC_ART96	6.7477	3.458	8.942	11.2515
CRC_ART97	-13.2858	-14.6929	-1.5618	7.5048
CRC_ART98	-11.3037	-4.0386	-2.7042	-0.4827
CRC_ART99	0.1217	-6.9439	-7.112	13.5159
CRC_ART100	-17.0724	-10.8446	2.5889	3.6707
CRC_ECON01	-1.9319	12.1385	2.9645	-7.4727
CRC_ECON02	5.1527	-6.7091	-3.6754	1.3515
CRC_ECON03	-7.871	-14.6478	-2.3185	-0.2867
CRC_ECON04	9.8228	-1.0553	15.8435	3.6505
CRC_ECON05	-11.624	-3.9701	6.7157	1.5424
CRC_ECON06	12.3659	-4.6994	-2.731	0.6386
CRC_ECON07	2.7743	-3.8133	2.7667	8.3373
CRC_ECON08	-9.0333	7.597	2.0603	4.6806
CRC_ECON09	12.6533	6.428	7.1674	-1.6324
CRC_ECON10	-16.5033	-3.3093	11.5709	2.9019
CRC_ECON11	-1.7561	-13.9843	-3.7707	-0.1025
CRC_ECON12	-1.8916	-16.2052	9.8013	12.5859
CRC_ECON13	-8.4149	13.6866	8.0343	5.4764
CRC_ECON14	10.8492	-7.8985	-8.3293	13.517
CRC_ECON15	-4.4065	11.7251	-0.5237	13.8512
CRC_ECON16	12.4407	-13.7144	-8.4138	4.2795
CRC_ECON17	-12.691	-14.5044	11.9634	-1.2585
CRC_ECON18	-2.7236	12.7981	-1.6756	-7.4198
CRC_ECON19	-12.3828	-2.255	-12.0664	-10.0152
CRC_ECON20	7.2567	10.0525	15.7886	-2.3176
CRC_ECON21	1.5129	13.5539	1.6145	7.4256
CRC_ECON22	-4.4634	0.8052	3.3856	-0.7237
CRC_ECON23	10.7681	-12.5211	-9.5263	7.6412
CRC_ECON24	-12.947	-0.2219	11.8354	4.2435
CRC_ECON25	-3.5535	10.1771	2.3147	-9.891
CRC_ECON26	8.884	-2.7785	11.3626	-19.2041
CRC_ECON27	-9.4677	-16.0357	-4.5417	-4.1017
CRC_ECON28	12.7129	-11.0707	16.2511	10.7521
CRC_ECON29	-7.5617	-1.8383	-9.6767	-5.9268
CRC_ECON30	-1.6253	6.4759	-13.7837	7.0391
CRC_ECON31	8.6943	8.124	10.4557	7.6293
CRC_ECON32	-3.6193	-11.2831	-1.8098	-2.6595
CRC_ECON33	8.8904	4.8059	9.1528	-0.6943
CRC_ECON34	-13.5225	-8.7121	-12.0274	9.9488
CRC_ECON35	-5.5534	13.4188	-13.6389	-9.2262
CRC_ECON36	-0.1077	-11.1572	2.0875	4.1166
CRC_ECON37	-0.2063	9.5174	-2.7337	11.1844
CRC_ECON38	-2.5553	1.9273	10.8799	12.5594
CRC_ECON39	12.397	13.4981	-3.6531	-11.839
CRC_ECON40	0.092	-15.0964	-12.8972	-4.8529
CRC_ECON41	0.8492	-13.5576	-7.0904	-2.0109
CRC_ECON42	6.2647	-10.2868	2.1285	-9.6889
CRC_ECON43	-13.4071	-0.3478	-8.0722	0.8362
CRC_ECON44	10.3851	2.7337	7.45	13.1207
CRC_ECON45	9.9731	0.5358	-11.4949	0.3409
CRC_ECON46	4.7887	13.6729	10.0919	8.0063
CRC_ECON47	-8.0929	12.6121	8.0594	-1.045
CRC_ECON48	-14.4766	12.4744	-7.5344	11.8599
CRC_ECON49	-6.742	-2.1758	4.8208	-4.186
CRC_ECON50	-7.6285	10.6465	-10.0616	11.5933
CRC_ECON51	7.2584	-7.5896	5.3996	-16.0726
CRC_ECON52	2.7984	-13.3151	3.117	-11.3663
CRC_ECON53	-4.7629	9.6583	9.4159	13.0818
CRC_ECON54	10.3331	0.2376	-8.5635	-14.2578
CRC_ECON55	-9.2231	-4.9736	-0.7061	2.0714
CRC_ECON56	-2.6717	-3.059	2.9449	-1.5424
CRC_ECON57	-10.1909	-1.8321	5.6209	-11.7522
CRC_ECON58	-15.6853	-1.8848	1.7914	3.2382
CRC_ECON59	-5.1303	-2.1938	-10.5136	3.1051
CRC_ECON60	-14.0427	-0.2462	-9.615	-8.2043
CRC_ECON61	-8.5238	11.9175	-8.9527	-2.3676
CRC_ECON62	5.7204	11.9506	-13.8727	-12.7871
CRC_ECON63	-6.0294	-2.7712	-9.9869	-10.7935
CRC_ECON64	10.0854	10.308	-7.7091	-1.76
CRC_ECON65	-2.6899	1.3133	6.6689	-12.8835
CRC_ECON66	0.2449	12.4409	-4.6053	2.9973
CRC_ECON67	-8.4993	1.2174	7.6933	-15.2334
CRC_ECON68	-16.5893	-9.3186	-8.0424	-7.0166
CRC_ECON69	-0.3261	-7.5924	-11.4489	0.3735
CRC_ECON70	-0.0419	-11.4825	9.0286	3.8984
CRC_ECON71	-0.9798	-8.9876	2.0033	1.8703
CRC_ECON72	4.0792	-13.7119	-3.5624	11.9812
CRC_ECON73	-11.7502	8.2024	-9.1161	1.4763
CRC_ECON74	-14.6926	7.8377	1.9909	-8.4231
CRC_ECON75	-4.129	0.4651	-12.6108	6.0331
CRC_ECON76	-16.0118	1.8424	-12.34	-7.716
CRC_ECON77	-13.0569	9.2204	-0.4799	0.7447
CRC_ECON78	0.0704	7.7669	2.7818	-20.2761
CRC_ECON79	-12.1576	-2.2409	-2.9112	-1.9195
CRC_ECON80	-12.8145	-1.4382	-13.8248	-3.1701
CRC_ECON81	-1.332	-12.1366	-2.2776	-3.2621
CRC_ECON82	-4.6591	13.504	1.6718	7.9879
CRC_ECON83	-3.7548	-12.084	-2.9517	-4.8849
CRC_ECON84	-11.2858	13.4716	-1.6475	-2.0076
CRC_ECON85	-1.9099	9.5506	-8.3686	-1.4518
CRC_ECON86	-4.2957	-5.1877	3.0253	0.9792
CRC_ECON87	7.261	10.0518	7.5612	0.4677
CRC_ECON88	-14.4644	2.4243	8.0312	-8.8524
CRC_ECON89	3.6672	7.3767	2.1937	12.2695
CRC_ECON90	9.1252	1.621	-13.3892	0.7648
CRC_ECON91	0.9588	-4.6765	-10.1946	-4.1604
CRC_ECON92	2.1863	11.4396	-12.837	3.9815
CRC_ECON93	11.9613	2.3765	-7.6532	-2.2659
CRC_ECON94	-7.6462	3.9405	-2.0655	-17.6941
CRC_ECON95	1.6567	-8.9007	-2.2532	10.2774
CRC_ECON96	-9.8212	10.4718	13.6518	-2.0346
CRC_ECON97	-4.0603	12.0227	-3.2125	-9.8985
CRC_ECON98	4.9165	-16.7193	-5.8427	-8.1891
CRC_ECON99	-13.8101	-1.2976	9.2104	1.4602
CRC_ECON100	-15.3461	7.8843	-2.6271	2.8149
CRC_HIST01	-9.5106	8.2898	9.0142	13.6014
CRC_HIST02	-5.7197	-13.1756	1.244	-2.5676
CRC_HIST03	11.0415	2.3193	15.7101	-0.9176
CRC_HIST04	-11.7257	10.6904	7.5914	-5.8681
CRC_HIST05	10.5691	1.1455	-2.6214	13.3457
CRC_HIST06	-2.2232	0.4354	11.7302	-2.9576
CRC_HIST07	-5.1256	13.1109	-3.2312	-9.7575
CRC_HIST08	-10.1707	-6.7348	-10.7195	10.2602
CRC_HIST09	-9.7276	-0.6038	-7.8793	7.4994
CRC_HIST10	-9.5234	-3.4014	11.7033	-7.9618
CRC_HIST11	-5.6294	0.8593	-12.9326	11.3942
CRC_HIST12	9.5521	-8.3776	10.073	-6.2239
CRC_HIST13	-10.194	-13.2074	-2.5782	-10.6403
CRC_HIST14	5.1792	-12.2888	9.8448	1.3183
CRC_HIST15	0.9481	-3.6975	8.8421	-1.202
CRC_HIST16	-2.6485	-3.2084	-8.4675	2.7436
CRC_HIST17	-7.2153	1.2003	13.9829	13.2858
CRC_HIST18	9.0165	8.0972	15.3736	3.6521
CRC_HIST19	10.953	-0.039	7.0552	-9.2101
CRC_HIST20	12.6518	9.9177	16.4489	12.9056
CRC_HIST21	-8.5844	-8.3063	-13.1836	-2.4299
CRC_HIST22	-5.9184	-4.2893	7.1936	3.6452
CRC_HIST23	11.9926	9.6038	11.0175	-2.6551
CRC_HIST24	11.9342	-13.6512	7.2172	1.6578
CRC_HIST25	-9.5397	6.6614	-6.7126	9.123
CRC_HIST26	5.0891	-15.6682	3.5901	12.4831
CRC_HIST27	-0.2122	-8.7286	-11.7689	5.2735
CRC_HIST28	11.467	1.13	-10.2545	2.2297
CRC_HIST29	5.9192	2.24	-12.8121	-1.8561
CRC_HIST30	6.2096	10.5014	-11.8735	-13.5369
CRC_HIST31	-5.1474	-4.5991	0.4174	-16.9648
CRC_HIST32	-8.5581	-1.5093	15.3964	-17.6928
CRC_HIST33	-3.0684	2.9368	11.4444	-14.9108
CRC_HIST34	11.1817	11.5864	15.9832	12.5193
CRC_HIST35	-2.9608	-10.0691	-2.6061	-17.5453
CRC_HIST36	-11.9136	6.4221	-3.4522	8.1697
CRC_HIST37	-5.664	-7.1851	4.6584	13.2238
CRC_HIST38	7.458	1.0351	15.977	13.194
CRC_HIST39	-7.7228	-15.2197	1.8986	3.6609
CRC_HIST40	2.6806	0.4343	-11.851	-13.7185
CRC_HIST41	-4.1424	8.8912	-1.0972	9.2345
CRC_HIST42	-2.898	-0.1022	-7.4682	1.5782
CRC_HIST43	-12.601	-1.521	-3.4224	-3.8384
CRC_HIST44	-3.3338	-10.8168	-7.6685	-19.9194
CRC_HIST45	3.0075	-16.57	-9.3789	-9.6019
CRC_HIST46	-13.6044	-6.4375	7.8493	4.8473
CRC_HIST47	8.5705	-0.8505	-13.3235	7.5987
CRC_HIST48	-6.4206	-10.7869	-11.3311	-4.5382
CRC_HIST49	7.2082	-15.8064	-3.3946	-5.3332
CRC_HIST50	2.8788	11.9621	1.8146	-3.516
CRC_HIST51	10.7229	2.2535	15.3222	-9.5589
CRC_HIST52	4.7723	-12.5061	-12.8928	12.7816
CRC_HIST53	-5.8788	5.1227	10.8184	1.751
CRC_HIST54	6.9165	-4.0812	-3.9429	-1.6369
CRC_HIST55	-3.7032	11.9919	2.6791	3.0519
CRC_HIST56	4.254	-14.8572	-2.7763	-1.551
CRC_HIST57	8.9087	12.7338	8.8782	7.968
CRC_HIST58	-2.126	-4.9141	0.0157	12.3989
CRC_HIST59	7.9421	6.2745	-3.2268	-7.3237
CRC_HIST60	5.1158	-13.3448	15.7922	10.2882
CRC_HIST61	-5.5749	-15.6729	6.1202	3.9188
CRC_HIST62	9.5831	11.3697	-6.6689	-0.8603
CRC_HIST63	-3.8158	5.1565	-2.446	11.9134
CRC_HIST64	1.107	0.1529	2.532	8.2729
CRC_HIST65	-12.1129	11.4937	-10.6657	11.8276
CRC_HIST66	-10.4268	0.1449	-1.0368	6.7774
CRC_HIST67	-5.9328	-16.3478	6.5695	-13.7575
CRC_HIST68	9.3484	-3.7719	15.4801	6.3775
CRC_HIST69	7.0156	-13.4906	-5.6947	7.0939
CRC_HIST70	-0.4386	0.7083	8.0909	-18.3616
CRC_HIST71	-14.1989	12.046	2.1267	-1.1614
CRC_HIST72	-8.2459	-12.122	11.1947	-3.1615
CRC_HIST73	-6.8652	5.853	8.9333	-12.2259
CRC_HIST74	-4.1223	5.5965	-4.6272	10.1769
CRC_HIST75	-4.0649	1.0325	-2.5881	2.0283
CRC_HIST76	-9.217	-3.0566	-4.0388	-6.3669
CRC_HIST77	-9.7828	11.4485	-7.5817	-11.6184
CRC_HIST78	-9.3289	6.1177	-2.6513	9.6465
CRC_HIST79	-16.8407	7.5386	-8.3422	-4.7718
CRC_HIST80	-1.5517	-14.1553	3.4253	-7.3511
CRC_HIST81	0.5998	-12.8011	8.4636	7.912
CRC_HIST82	11.4853	1.5706	-2.0255	9.4555
CRC_HIST83	-9.6557	-15.9309	-13.3103	-19.3236
CRC_HIST84	-6.2679	-5.38	-11.756	-2.5131
CRC_HIST85	-1.5173	3.5803	-11.0825	-19.874
CRC_HIST86	0.0499	11.1309	-7.4396	-9.9376
CRC_HIST87	-13.3491	-9.5472	2.7832	-1.4191
CRC_HIST88	10.6361	-7.9801	5.9131	-14.1621
CRC_HIST89	-0.8684	-11.9688	15.5668	-4.8204
CRC_HIST90	-11.2164	-7.3051	-1.9557	-15.3153
CRC_HIST91	11.3806	10.5756	-0.9828	-0.3322
CRC_HIST92	8.2796	1.3748	-2.6586	-5.9227
CRC_HIST93	-9.1881	0.6162	-8.8738	1.3435
CRC_HIST94	6.8941	-6.2225	9.0165	-0.9676
CRC_HIST95	-3.6962	5.8734	-11.2652	6.6244
CRC_HIST96	-8.8249	-0.8349	8.0237	-1.0353
CRC_HIST97	-2.2042	-2.9563	-12.1005	-6.6945
CRC_HIST98	6.9064	-10.3019	6.8221	8.5292
CRC_HIST99	-11.4627	0.9505	1.1437	3.6258
CRC_HIST100	1.5227	-4.4685	5.5347	3.3902
CRC_LAW01	-2.1914	10.6099	15.3362	-0.3107
CRC_LAW02	-8.2813	11.6436	-11.5272	-7.4388
CRC_LAW03	1.2728	12.0755	5.2341	8.57
CRC_LAW04	-5.7766	10.482	-4.1304	-14.671
CRC_LAW05	-5.9671	-3.2087	-10.257	-0.7713
CRC_LAW06	-8.1699	-16.0332	8.3557	11.5525
CRC_LAW07	3.1408	-3.6396	-4.4514	-1.3127
CRC_LAW08	-4.524	9.6506	-9.9087	0.4078
CRC_LAW09	-9.0511	-3.7877	-13.3404	12.3036
CRC_LAW10	-5.2656	-8.1368	-8.8385	-16.3747
CRC_LAW11	-13.5051	-6.7281	-1.1759	-0.9023
CRC_LAW12	8.9844	-12.5194	10.9505	-5.0608
CRC_LAW13	11.6871	-8.5508	15.1273	-8.4732
CRC_LAW14	-4.0833	8.6472	-3.329	1.47
CRC_LAW15	-8.7059	12.808	-12.0962	5.8926
CRC_LAW16	-3.2787	-3.1711	15.2844	8.0652
CRC_LAW17	10.8662	10.9298	-2.187	-1.4969
CRC_LAW18	-9.2654	12.559	8.3102	-10.3912
CRC_LAW19	-0.9796	-4.6372	-13.1689	-20.8005
CRC_LAW20	-7.07	-2.9322	-8.7404	-15.0611
CRC_LAW21	-14.2933	-15.5191	11.5489	-20.2832
CRC_LAW22	-0.9532	2.2515	10.9818	-12.3327
CRC_LAW23	7.7678	-12.7056	-2.9026	12.6593
CRC_LAW24	9.2891	-9.9733	-13.4711	-7.1961
CRC_LAW25	-0.6609	-8.3111	11.0449	-7.394
CRC_LAW26	-13.4064	12.6711	-8.2423	2.2157
CRC_LAW27	5.9135	-9.1334	3.9986	-12.2039
CRC_LAW28	11.1059	0.5568	-10.8341	13.1958
CRC_LAW29	2.2136	-9.2267	7.2053	-4.1411
CRC_LAW30	7.3481	-4.0765	-1.4627	10.7809
CRC_LAW31	-7.0808	-15.0975	-11.7255	8
CRC_LAW32	2.2644	-12.9655	-6.7093	-9.988
CRC_LAW33	6.0465	-8.9801	-2.0824	-15.2177
CRC_LAW34	0.9504	-14.1282	9.6902	7.5186
CRC_LAW35	10.4349	7.4245	-6.4762	-16.283
CRC_LAW36	11.0277	10.0022	3.6572	-19.7377
CRC_LAW37	-2.8254	10.1514	15.8233	8.5134
CRC_LAW38	-11.2943	-7.3568	10.9259	7.127
CRC_LAW39	9.9526	9.8881	7.2376	7.696
CRC_LAW40	-4.3942	-13.0673	10.8146	-7.7341
CRC_LAW41	-5.3063	-7.4979	1.154	-6.8584
CRC_LAW42	-4.8068	11.4892	2.6342	13.3355
CRC_LAW43	9.5725	-9.9666	-8.2852	-3.8726
CRC_LAW44	0.7169	6.1536	-10.0818	8.9167
CRC_LAW45	-5.2292	-14.9243	6.8532	8.8792
CRC_LAW46	-7.245	-2.9657	-6.8959	11.7086
CRC_LAW47	-0.3795	-3.3591	-1.5376	13.0346
CRC_LAW48	-16.5834	-2.4341	-3.9363	-9.8529
CRC_LAW49	-8.4503	-3.5493	10.7484	-0.9997
CRC_LAW50	1.157	-4.0473	-3.6058	-7.3645
CRC_LAW51	8.5739	5.7181	2.6642	-2.7523
CRC_LAW52	-0.9892	10.8813	6.7604	10.6265
CRC_LAW53	11.0831	11.0596	8.5204	2.158
CRC_LAW54	8.0128	-13.9495	2.965	-1.3106
CRC_LAW55	1.4374	11.1461	-1.1355	7.4203
CRC_LAW56	6.175	-3.3283	2.8253	-1.9749
CRC_LAW57	-8.2135	7.9126	-13.1871	6.4458
CRC_LAW58	-13.2442	-1.2587	-10.2794	2.425
CRC_LAW59	7.2612	-11.7312	-0.4011	12.6021
CRC_LAW60	-10.3462	-15.3609	1.9242	-3.2295
CRC_LAW61	-4.515	-6.3345	7.3906	7.8906
CRC_LAW62	-10.5893	-7.6812	3.5469	10.1146
CRC_LAW63	-3.3289	-1.1955	1.3718	-9.7943
CRC_LAW64	-8.268	-4.9802	7.778	-7.744
CRC_LAW65	-4.376	-7.6865	2.059	12.7988
CRC_LAW66	0.9525	-11.0234	0.9036	-6.0832
CRC_LAW67	10.9206	9.9109	-10.748	-5.0293
CRC_LAW68	-4.0565	4.1656	-5.8172	12.8439
CRC_LAW69	-5.945	-2.6597	3.5138	2.0555
CRC_LAW70	-6.7209	-5.0643	6.0803	9.867
CRC_LAW71	-4.9483	-1.5606	-11.777	1.9207
CRC_LAW72	10.6853	-3.0559	-4.5593	-17.3923
CRC_LAW73	-14.3069	0.3887	10.6979	-3.0825
CRC_LAW74	1.0373	-16.5183	15.8536	8.0277
CRC_LAW75	9.4664	10.4644	-8.6493	0.1155
CRC_LAW76	0.9485	-9.6657	-10.8339	-1.8605
CRC_LAW77	-4.096	12.4855	-4.2251	5.7734
CRC_LAW78	2.1607	-1.0221	-9.4234	7.9426
CRC_LAW79	-12.9257	0.9482	-8.3853	-1.6171
CRC_LAW80	10.8012	-2.745	6.6156	-1.8869
CRC_LAW81	-6.6977	3.7994	2.3056	-18.0068
CRC_LAW82	-5.1085	-4.5397	-1.5241	3.7794
CRC_LAW83	-12.5796	3.6318	1.8811	-3.4299
CRC_LAW84	8.3737	-0.3007	10.3344	3.3328
CRC_LAW85	-12.7854	-3.5271	1.1416	-10.0203
CRC_LAW86	5.467	0.4525	6.5557	2.404
CRC_LAW87	10.7886	7.5365	-9.8484	12.1549
CRC_LAW88	7.4298	7.6074	-13.1241	2.4039
CRC_LAW89	6.0612	4.0134	2.1368	-11.8759
CRC_LAW90	-0.7837	5.7264	7.7984	12.63
CRC_LAW91	-1.9037	-15.5024	15.7391	12.7273
CRC_LAW92	6.6392	-1.0408	8.2534	7.4768
CRC_LAW93	-12.4575	6.6782	6.731	-5.3949
CRC_LAW94	-8.7833	-0.1512	11.4575	-20.4084
CRC_LAW95	-2.4748	11.3181	15.2166	9.2699
CRC_LAW96	-7.4794	0.7868	0.9423	-2.3331
CRC_LAW97	-9.6836	2.2358	-8.3398	-7.9063
CRC_LAW98	-8.5708	12.6638	-2.06	-17.4329
CRC_LAW99	-4.575	-3.7107	8.0935	8.2164
CRC_LAW100	-4.3379	-4.1685	2.5483	12.6836
CRC_LIT01	-1.2747	-0.7987	-2.5253	-6.8661
CRC_LIT02	7.1074	12.5182	15.0773	-0.4187
CRC_LIT03	-8.3848	-9.1602	-1.6573	12.3584
CRC_LIT04	-5.8201	-2.0876	-9.7228	6.871
CRC_LIT05	-3.6427	11.3104	10.4936	11.3582
CRC_LIT06	-18.121	10.8317	0.131	-9.2575
CRC_LIT07	8.6871	1.8333	-3.2283	0.499
CRC_LIT08	1.5976	0.6356	-7.1514	-3.4213
CRC_LIT09	-2.4667	0.2771	3.8846	8.0305
CRC_LIT10	1.475	-8.0561	-7.8802	-2.9038
CRC_LIT11	-5.8248	-2.8479	-9.1513	1.2663
CRC_LIT12	-12.0938	-2.8843	7.6649	-10.3626
CRC_LIT13	-9.5002	9.7033	-1.2074	-6.8306
CRC_LIT14	10.3899	-8.9949	1.7501	-3.5433
CRC_LIT15	3.7669	7.3193	15.4651	12.5193
CRC_LIT16	-1.8521	-3.5641	-12.6766	-17.9799
CRC_LIT17	-6.132	-2.121	1.2003	7.4487
CRC_LIT18	-14.2785	-0.8519	1.9483	-20.5195
CRC_LIT19	0.4052	-5.0539	-10.7042	1.3956
CRC_LIT20	5.9258	12.2615	-13.3861	0.5354
CRC_LIT21	1.7733	3.0893	-3.6377	6.5796
CRC_LIT22	3.4329	-7.7801	-11.4255	-12.0005
CRC_LIT23	-2.1536	7.6958	1.3419	-2.2867
CRC_LIT24	-0.1823	0.8515	-2.0943	5.3966
CRC_LIT25	2.2129	1.167	-7.7239	-10.5012
CRC_LIT26	1.1537	-5.4004	-6.739	12.0492
CRC_LIT27	-7.6138	-11.6937	-0.6893	11.4627
CRC_LIT28	10.4561	-16.7707	2.7029	-8.2359
CRC_LIT29	-8.8317	-1.4573	14.8259	-6.0554
CRC_LIT30	-2.5889	-4.6119	-9.2761	-6.8707
CRC_LIT31	-1.9938	-4.9186	14.8626	-1.9704
CRC_LIT32	0.1115	1.1315	-5.8352	6.5845
CRC_LIT33	-0.8508	-5.2783	6.3856	10.9937
CRC_LIT34	9.4597	12.3867	-2.1284	-18.1866
CRC_LIT35	6.9104	-13.9066	-10.5803	-21.6739
CRC_LIT36	-5.8527	1.2411	-7.9023	-16.1094
CRC_LIT37	-4.679	-10.4521	7.3558	6.3694
CRC_LIT38	-4.0167	-4.7097	-2.2845	-3.8747
CRC_LIT39	-5.272	9.7763	8.6919	-17.6944
CRC_LIT40	-0.5623	8.3892	10.5762	-7.682
CRC_LIT41	-5.6159	11.3414	11.1157	12.9771
CRC_LIT42	-8.1883	0.6085	8.9953	-8.0414
CRC_LIT43	9.1045	-11.699	-9.7471	5.9406
CRC_LIT44	-5.5567	5.852	-2.4851	2.786
CRC_LIT45	-9.9046	2.8412	-2.1797	-3.1676
CRC_LIT46	-11.2067	-2.7625	9.9748	9.9764
CRC_LIT47	-6.9638	10.7226	7.1833	2.7784
CRC_LIT48	8.1928	-7.2211	13.6565	-3.4143
CRC_LIT49	10.4425	-16.2434	-3.6726	-3.3236
CRC_LIT50	-2.42	-3.4424	-11.7982	-6.6052
CRC_LIT51	-9.1675	10.7755	3.5386	-4.649
CRC_LIT52	-4.8679	-9.3957	-7.4021	-2.8887
CRC_LIT53	-7.7225	1.6105	-9.8444	11.1375
CRC_LIT54	5.0241	-7.6082	10.7795	-9.9613
CRC_LIT55	-0.6007	10.5119	-1.4808	12.2021
CRC_LIT56	4.3933	-4.1836	-8.5741	10.6867
CRC_LIT57	-5.6581	1.3043	-9.9513	-9.1532
CRC_LIT58	8.7644	2.6366	14.9332	1.5045
CRC_LIT59	-3.8043	-5.1372	10.4927	-17.1724
CRC_LIT60	-7.475	2.3326	7.354	8.3571
CRC_LIT61	-9.6577	10.8281	-4.1233	10.2059
CRC_LIT62	-5.3346	2.2717	-8.1837	5.2428
CRC_LIT63	-5.9756	8.9483	7.8742	-14.4352
CRC_LIT64	-12.5747	1.6486	-3.0003	6.3366
CRC_LIT65	10.6436	-14.1021	-3.6386	11.3514
CRC_LIT66	-2.1516	6.2784	10.3759	-4.1291
CRC_LIT67	-5.3647	-16.6495	9.5812	5.5986
CRC_LIT68	-0.137	1.4944	2.4006	-8.7095
CRC_LIT69	8.1433	-11.6441	1.1335	-4.1898
CRC_LIT70	-4.4699	10.947	-6.5262	-1.786
CRC_LIT71	4.7278	-10.6679	-10.8272	-9.3738
CRC_LIT72	-3.0598	4.2473	3.0302	12.5279
CRC_LIT73	9.4448	10.0929	-8.0037	2.6007
CRC_LIT74	-11.8378	8.9848	-10.8274	-2.4732
CRC_LIT75	-11.5948	-0.2049	3.4859	-4.9108
CRC_LIT76	-10.4717	5.7205	-0.2722	1.2417
CRC_LIT77	-6.7227	9.4345	0.9779	1.4812
CRC_LIT78	-0.0649	-9.2935	9.6865	-3.1785
CRC_LIT79	-3.9557	2.6518	-0.0378	-9.4927
CRC_LIT80	-5.027	-9.006	3.9604	12.033
CRC_LIT81	-1.1041	-9.5074	-10.0502	-1.8079
CRC_LIT82	-1.7234	-8.5377	15.5197	12.2114
CRC_LIT83	-9.9258	6.9053	11.001	-13.7534
CRC_LIT84	-6.3385	2.9561	0.8187	-5.1463
CRC_LIT85	-9.5707	7.0521	-7.3574	10.3788
CRC_LIT86	9.2226	11.5626	-7.1407	12.6202
CRC_LIT87	-8.015	-14.0822	-6.6497	6.7973
CRC_LIT88	-4.9593	-4.1815	8.9116	-3.7727
CRC_LIT89	-4.0429	1.6036	10.9321	-0.959
CRC_LIT90	-0.0073	-3.3685	5.7691	5.1822
CRC_LIT91	-0.5072	10.5875	12.8962	4.4192
CRC_LIT92	3.8453	-8.7429	-11.0705	10.8548
CRC_LIT93	9.6352	-7.5889	-12.3613	9.1085
CRC_LIT94	10.4818	-13.3204	7.7078	-17.5723
CRC_LIT95	7.1669	10.9208	6.9484	-0.1726
CRC_LIT96	-8.2161	-2.5675	15.3385	11.4622
CRC_LIT97	9.1335	0.6079	6.8774	-12.0083
CRC_LIT98	9.8731	-11.3485	2.0603	0.4052
CRC_LIT99	9.2932	10.4012	2.1159	7.8251
CRC_LIT100	-5.8304	6.0426	-8.0203	-0.2908
CRC_MGT SCI01	-6.2677	10.6408	-8.376	-2.7741
CRC_MGT SCI02	8.3462	0.0017	3.1737	9.4974
CRC_MGT SCI03	-8.1706	10.1582	-6.4791	4.2523
CRC_MGT SCI04	-3.385	3.5184	-3.4005	-14.5204
CRC_MGT SCI05	7.0754	11.8286	7.7065	1.2557
CRC_MGT SCI06	10.2882	-16.0993	6.549	-4.0603
CRC_MGT SCI07	4.9842	2.2503	-13.514	8.9581
CRC_MGT SCI08	-4.5336	-3.7418	7.1936	-16.6447
CRC_MGT SCI09	8.5664	-3.8918	14.9003	-15.2952
CRC_MGT SCI10	-2.5678	9.7348	6.8852	1.6376
CRC_MGT SCI11	2.3972	-3.4666	10.4299	-6.6277
CRC_MGT SCI12	-16.3062	10.881	8.768	-21.0861
CRC_MGT SCI13	-1.6633	-4.7053	14.7295	6.3319
CRC_MGT SCI14	8.1624	-10.1189	9.4671	-1.2684
CRC_MGT SCI15	10.303	-2.6282	14.9471	12.6191
CRC_MGT SCI16	4.3383	10.0585	-12.864	0.9561
CRC_MGT SCI17	2.6457	-7.2869	-7.1809	-3.367
CRC_MGT SCI18	-12.7423	8.1702	-3.0035	-14.951
CRC_MGT SCI19	3.8946	-16.97	-4.672	-9.5621
CRC_MGT SCI20	-0.9776	-9.7698	-11.2413	7.4841
CRC_MGT SCI21	-16.2011	-6.2088	-3.6793	6.555
CRC_MGT SCI22	7.9242	8.8743	7.646	6.3088
CRC_MGT SCI23	7.5034	-3.3122	1.6862	6.3848
CRC_MGT SCI24	-1.2716	6.1696	-12.8812	10.5944
CRC_MGT SCI25	-15.4511	9.6219	7.1062	-6.1388
CRC_MGT SCI26	4.7593	-11.982	9.1461	3.8673
CRC_MGT SCI27	-10.1101	-6.5934	-12.4059	-8.523
CRC_MGT SCI28	0.3905	-14.7465	7.6361	-7.238
CRC_MGT SCI29	5.1298	9.8617	7.0375	4.388
CRC_MGT SCI30	-3.4468	-14.2544	-8.633	-1.2222
CRC_MGT SCI31	-10.9401	-5.1438	10.6139	-15.9016
CRC_MGT SCI32	-4.5863	-3.5609	2.4778	2.5299
CRC_MGT SCI33	7.7202	2.4399	7.0105	7.3075
CRC_MGT SCI34	8.3226	-4.6902	-11.3367	1.2465
CRC_MGT SCI35	-2.674	4.2158	-6.5476	4.2397
CRC_MGT SCI36	2.021	6.283	-6.9402	-7.8278
CRC_MGT SCI37	-8.663	1.308	-11.6651	-10.5717
CRC_MGT SCI38	-7.9712	-5.3767	-13.4536	5.2332
CRC_MGT SCI39	-4.2417	-10.0417	-10.9631	10.6089
CRC_MGT SCI40	8.1535	11.9089	13.2435	-13.173
CRC_MGT SCI41	-5.5358	10.6269	-11.928	-12.8558
CRC_MGT SCI42	9.9712	10.1866	-6.8967	-17.4628
CRC_MGT SCI43	1.0934	-7.3412	7.6692	-4.2343
CRC_MGT SCI44	-16.6607	-8.594	-5.6173	6.0429
CRC_MGT SCI45	2.3442	6.7009	-12.6871	11.4298
CRC_MGT SCI46	-9.9435	-16.9107	4.594	-16.1424
CRC_MGT SCI47	-5.0759	-2.431	-2.7794	-6.7921
CRC_MGT SCI48	8.7225	3.0806	15.3995	-18.2862
CRC_MGT SCI49	-13.1454	8.2305	-9.5878	3.9009
CRC_MGT SCI50	-16.1306	10.5356	14.7477	-6.2649
CRC_MGT SCI51	-12.0778	-3.8866	6.1868	8.1113
CRC_MGT SCI52	3.7318	0.3034	-7.6952	-4.7464
CRC_MGT SCI53	-16.6478	11.9615	-7.8141	7.4643
CRC_MGT SCI54	-2.8069	-8.2454	2.6862	-0.1771
CRC_MGT SCI55	-5.0793	7.5364	14.6585	0.886
CRC_MGT SCI56	-5.9514	-4.7879	8.0045	-2.6856
CRC_MGT SCI57	-8.8525	-2.6321	6.6468	-8.7548
CRC_MGT SCI58	-8.3662	-11.983	14.544	-18.2329
CRC_MGT SCI59	-1.9973	-14.1901	3.9802	9.8332
CRC_MGT SCI60	-10.4335	-12.2	9.3424	-2.3571
CRC_MGT SCI61	-0.9943	6.127	6.8489	2.8276
CRC_MGT SCI62	-9.9889	-7.2981	1.2106	3.3514
CRC_MGT SCI63	-12.6869	-4.2323	2.6393	11.1112
CRC_MGT SCI64	4.369	-15.899	3.8187	-18.298
CRC_MGT SCI65	0.2203	1.6898	14.8459	8.0969
CRC_MGT SCI66	-5.3208	-2.9948	-6.3564	10.2813
CRC_MGT SCI67	8.6196	-3.8369	3.2728	-10.3918
CRC_MGT SCI68	-1.3719	-2.923	-1.947	-1.272
CRC_MGT SCI69	-9.0207	-2.306	-2.9081	-0.4979
CRC_MGT SCI70	5.3431	-3.8016	-1.5914	-0.1472
CRC_MGT SCI71	-15.0128	8.1266	1.3767	-1.2407
CRC_MGT SCI72	5.1973	8.1989	-2.0966	1.3671
CRC_MGT SCI73	10.0767	-3.7135	7.1441	8.7606
CRC_MGT SCI74	-11.0742	-12.1246	10.7898	-14.904
CRC_MGT SCI75	-4.2725	8.0048	-4.1126	-14.5264
CRC_MGT SCI76	5.4846	1.7517	10.7612	10.914
CRC_MGT SCI77	-2.2579	-3.8284	-1.1946	-4.3448
CRC_MGT SCI78	-0.0499	-7.3903	-2.7557	11.6916
CRC_MGT SCI79	-10.324	-4.5139	-1.5372	9.5241
CRC_MGT SCI80	-1.2774	-14.681	8.7907	1.8851
CRC_MGT SCI81	5.6136	11.5765	7.3845	0.8479
CRC_MGT SCI82	-6.2027	-15.1683	1.8392	-0.1299
CRC_MGT SCI83	-14.4345	-5.0937	-11.9082	-10.5285
CRC_MGT SCI84	-5.1736	0.319	-4.1525	-9.8168
CRC_MGT SCI85	-2.4944	-14.1449	-11.8368	-4.6181
CRC_MGT SCI86	-6.8088	6.4664	9.7013	-12.0234
CRC_MGT SCI87	0.3096	-15.7763	-6.6009	8.5467
CRC_MGT SCI88	-16.7937	-15.1883	-6.8204	11.4661
CRC_MGT SCI89	4.626	-4.4401	8.4866	4.2805
CRC_MGT SCI90	7.5444	7.2343	10.7147	-4.7992
CRC_MGT SCI91	-10.0578	4.6081	10.8767	12.0338
CRC_MGT SCI92	7.2743	11.5451	10.7805	4.5003
CRC_MGT SCI93	6.514	-3.9355	-2.2254	0.2389
CRC_MGT SCI94	-3.6611	10.0608	0.3427	-3.2279
CRC_MGT SCI95	5.2308	7.2414	-3.6536	-2.7659
CRC_MGT SCI96	-1.4545	-8.1904	-1.5918	-3.5043
CRC_MGT SCI97	4.8084	10.746	10.7968	-8.7735
CRC_MGT SCI98	-0.2	-2.5826	-3.4225	2.7746
CRC_MGT SCI99	-5.9655	-10.1884	-8.0166	-8.8941
CRC_MGT SCI100	6.4902	11.3557	11.1459	-7.819
CRC_MED01	5.5608	-1.7774	0.6312	-15.6354
CRC_MED02	-12.8808	-16.3254	-0.1811	2.6712
CRC_MED03	-8.4387	1.7986	-2.249	-7.1557
CRC_MED04	-0.8142	11.4449	9.4179	10.4418
CRC_MED05	-8.1694	4.1858	10.3728	4.6299
CRC_MED06	4.9741	-2.9249	-0.8421	3.8393
CRC_MED07	-4.1891	-4.5912	1.6102	-0.2011
CRC_MED08	-5.5753	4.7216	-4.2991	-6.5125
CRC_MED09	-8.978	10.2836	8.1808	6.1723
CRC_MED10	-13.481	10.3165	-6.819	-18.7123
CRC_MED11	-0.1691	1.3341	2.4945	-18.0535
CRC_MED12	7.7057	-5.6128	7.1418	9.0678
CRC_MED13	3.9898	0.3458	-7.4282	-6.3511
CRC_MED14	5.2775	7.4061	10.5758	5.442
CRC_MED15	3.7746	8.8786	1.7368	11.9642
CRC_MED16	2.8258	1.346	11.3231	11.3162
CRC_MED17	1.8677	11.1463	-2.6203	-2.3245
CRC_MED18	3.3613	0.1349	1.9245	2.4506
CRC_MED19	8.3462	-13.2115	-2.7142	8.9305
CRC_MED20	-8.6296	-16.34	8.5298	0.6599
CRC_MED21	3.7995	-6.6043	-5.4554	-0.8666
CRC_MED22	9.2038	-2.7623	-3.4793	-15.7112
CRC_MED23	5.1585	-9.3348	-4.063	-7.4528
CRC_MED24	4.0793	11.1965	-0.4283	-14.1676
CRC_MED25	-5.9612	6.659	3.0007	0.7487
CRC_MED26	-16.3317	-0.5192	10.726	-2.7141
CRC_MED27	4.4871	-11.8364	-1.9194	-13.5071
CRC_MED28	-11.0591	4.9871	14.8861	-13.773
CRC_MED29	-1.8352	1.5502	8.1417	-12.3108
CRC_MED30	-8.8171	-4.9871	6.1814	1.9733
CRC_MED31	-3.9896	10.6186	15.0666	-1.8069
CRC_MED32	-8.8312	-5.315	-4.731	-2.0472
CRC_MED33	-7.7182	-15.7642	7.4304	11.8075
CRC_MED34	-6.1345	10.1028	-2.342	1.36
CRC_MED35	-4.3757	6.7199	9.9205	-11.6508
CRC_MED36	3.7186	-4.4473	-9.9216	8.8066
CRC_MED37	5.2349	11.4379	-0.8713	7.8774
CRC_MED38	8.2475	11.2187	-3.3848	-0.5169
CRC_MED39	7.0652	-2.8132	-11.3479	-11.3869
CRC_MED40	4.5775	-3.1314	2.3366	7.7931
CRC_MED41	-7.4512	10.1168	-0.461	-1.4506
CRC_MED42	3.6467	9.386	-2.9134	5.6603
CRC_MED43	-0.4793	0.4091	-6.0768	11.5286
CRC_MED44	-10.9173	-8.2378	-12.6739	-0.5367
CRC_MED45	-2.7495	-2.3338	-3.0578	2.3663
CRC_MED46	8.8878	-4.3777	-11.006	-12.6868
CRC_MED47	-13.6049	-3.0866	-3.293	-3.4796
CRC_MED48	-9.5816	0.4204	-7.7857	-0.9215
CRC_MED49	-11.4368	-3.8992	-12.9199	-1.6207
CRC_MED50	-5.941	-5.4706	7.2606	9.7952
CRC_MED51	-8.2011	-4.0025	0.0529	-3.5446
CRC_MED52	9.6091	9.8783	3.0694	3.946
CRC_MED53	-6.8319	-15.2335	-3.2448	0.9487
CRC_MED54	-12.7118	-10.8689	7.7085	-3.8998
CRC_MED55	-17.9019	-3.4242	5.5847	-17.624
CRC_MED56	-0.6679	-13.2132	14.3825	4.8612
CRC_MED57	-13.8795	-2.8113	-10.4662	-12.6093
CRC_MED58	5.9765	-11.7534	3.5463	-12.485
CRC_MED59	-17.8184	-16.8722	-6.7943	-8.2557
CRC_MED60	-8.9683	-2.0859	1.3409	-3.5209
CRC_MED61	-0.5011	7.9307	7.4625	-3.3526
CRC_MED62	0.2813	-8.2635	11.2134	3.2848
CRC_MED63	9.1733	-9.06	7.7934	-1.4551
CRC_MED64	-8.7137	2.1387	12.6838	-18.399
CRC_MED65	3.5268	-0.5189	15.1637	-18.8678
CRC_MED66	-4.6359	11.0626	-10.6045	-9.0218
CRC_MED67	-1.5834	7.9951	3.4091	6.3775
CRC_MED68	-14.7706	5.1678	-12.2385	1.441
CRC_MED69	-4.5484	6.9393	12.872	-6.6635
CRC_MED70	9.0576	0.742	-9.4616	4.4456
CRC_MED71	7.9126	-2.8999	3.6563	-1.0288
CRC_MED72	-8.7707	-13.5495	14.3781	2.642
CRC_MED73	-16.5272	0.5066	-1.2238	8.5973
CRC_MED74	-9.612	-16.514	9.2895	-19.2987
CRC_MED75	-15.4755	-14.9228	6.5597	-3.2474
CRC_MED76	-10.2579	-11.6366	14.7012	10.7134
CRC_MED77	3.0623	4.7362	-10.0462	-13.8298
CRC_MED78	3.777	-2.732	5.2955	4.5769
CRC_MED79	-0.0689	-10.3699	10.7165	-18.5441
CRC_MED80	-5.7095	6.8966	15.0633	7.9346
CRC_MED81	-12.8965	7.6979	10.6779	8.0609
CRC_MED82	-15.029	-1.8661	-2.4489	2.1704
CRC_MED83	-4.2174	10.4381	-2.7174	0.6574
CRC_MED84	1.2872	-2.731	-12.6043	-2.6619
CRC_MED85	7.068	1.5812	2.2469	4.5788
CRC_MED86	7.8323	-10.4083	-12.5417	-9.2772
CRC_MED87	-1.6499	-4.6395	-8.0765	-15.6545
CRC_MED88	5.4294	1.1426	1.4082	11.8463
CRC_MED89	9.4105	-9.6548	11.1724	-2.8089
CRC_MED90	5.7827	1.8788	14.394	-4.3527
CRC_MED91	-15.9645	-0.1148	2.6933	1.0637
CRC_MED92	-5.737	9.5924	-9.5137	-4.6636
CRC_MED93	8.9831	0.4798	1.1389	-4.0935
CRC_MED94	-4.4715	-4.9858	2.4769	-3.0706
CRC_MED95	2.9949	0.782	-8.8317	-10.4175
CRC_MED96	-12.1202	-12.3935	14.6016	5.6453
CRC_MED97	-8.7703	9.1526	-6.5241	-1.9853
CRC_MED98	-1.5791	-10.5254	-8.394	-4.7086
CRC_MED99	-9.2746	6.0903	-3.0628	9.6667
[truncated: 401 more rows]
