# Supplementary material for: A multi-dimensional analysis of native and non-native academic research articles in twelve disciplines
Source: PLoS One. 2026 Apr 24;21(4):e0346776. doi: 10.1371/journal.pone.0346776 (PMC13108751; doi:10.1371/journal.pone.0346776)
Supplement: S3 Table — (XLSX) [file pone.0346776.s003.xlsx]

## Sheet: Sheet1
DISCIPLINE	FAC1	FAC2	FAC3	FAC4
NRC_AGR	7.98395	3.41659	-1.40632	2.71055
NRC_ART	4.35789	2.22008	-1.00651	2.38401
NRC_ECO	4.28576	2.6083	-0.218711	2.04883
NRC_HIS	2.05393	0.342875	-2.06651	0.509958
NRC_LAW	3.61231	1.99775	-0.416667	1.75485
NRC_LIT	1.89514	0.405635	-1.23318	0.51658
NRC_MAN	0.150906	-0.106493	-1.15864	0.27413
NRC_MED	1.34646	1.32205	0.824778	-0.569929
NRC_NEO	1.69768	0.222441	0.928829	0.616571
NRC_PED	0.342278	-1.27541	-0.210807	-0.490289
NRC_PHI	-0.009866	-1.24091	-0.325276	1.12809
NRC_TEC	-1.11526	2.62974	0.034441	2.08725
CRC_AGR	-1.2376	-0.106841	-0.124592	-0.127646
CRC_ART	-1.82822	-0.123891	0.743927	1.00563
CRC_ECO	-2.37294	0.324297	-0.858593	-0.558144
CRC_HIS	-1.15234	-1.58691	0.71658	-0.417898
CRC_LAW	-1.48127	-1.00868	0.598046	-0.351407
CRC_LIT	-1.59384	-0.307627	0.469513	-0.418345
CRC_MAN	-2.01263	-1.19903	1.2141	-1.47844
CRC_MED	-2.79235	-1.1197	1.35023	-1.81026
CRC_NEO	-3.1793	-0.385894	0.716269	-1.5309
CRC_PED	-1.91534	-1.8865	-0.542535	-2.67282
CRC_PHI	-3.45791	-2.31318	1.71915	-2.55418
CRC_TEC	-3.8769	-2.82871	0.252481	-2.05619
